# Supplementary material for: Distinct subnetworks of the mouse anterior thalamic nuclei
Source: Nat Commun. 2025 Jul 1;16:6018. doi: 10.1038/s41467-025-60774-6 (PMC12216302; doi:10.1038/s41467-025-60774-6)
Supplement: Supplementary file 4 — Source Data [file 41467_2025_60774_MOESM4_ESM.xlsx]

## Sheet: Fig2a Community runs ARA61
Figure 2a. Repeated runs of Louvain modularity analysis (0.75 gamma value) at ARA 61
run	q	num_communities	gamma	community_structure
1	0.35018336461149074	3	0.75	{1: ['(61:r:67:39)', '(61:r:68:37)', '(61:r:68:39)', '(61:r:69:34)', '(61:r:69:35)', '(61:r:70:33)', '(61:r:70:34)', 'RSPd_2/3'], 2: ['(61:r:68:36)', '(61:r:68:38)', '(61:r:69:36)', '(61:r:69:37)', '(61:r:70:35)', '(61:r:70:36)', '(61:r:71:34)', 'RSPv_2/3'], 3: ['(61:r:66:38)', '(61:r:66:39)', '(61:r:67:33)', '(61:r:67:34)', '(61:r:67:35)', '(61:r:67:36)', '(61:r:67:37)', '(61:r:67:38)', '(61:r:6…
1	0.35018336461149074	3	0.75	{1: ['(61:r:67:39)', '(61:r:68:37)', '(61:r:68:39)', '(61:r:69:34)', '(61:r:69:35)', '(61:r:70:33)', '(61:r:70:34)', 'RSPd_2/3'], 2: ['(61:r:68:36)', '(61:r:68:38)', '(61:r:69:36)', '(61:r:69:37)', '(61:r:70:35)', '(61:r:70:36)', '(61:r:71:34)', 'RSPv_2/3'], 3: ['(61:r:66:38)', '(61:r:66:39)', '(61:r:67:33)', '(61:r:67:34)', '(61:r:67:35)', '(61:r:67:36)', '(61:r:67:37)', '(61:r:67:38)', '(61:r:6…
1	0.35018336461149074	3	0.75	{1: ['(61:r:67:39)', '(61:r:68:37)', '(61:r:68:39)', '(61:r:69:34)', '(61:r:69:35)', '(61:r:70:33)', '(61:r:70:34)', 'RSPd_2/3'], 2: ['(61:r:68:36)', '(61:r:68:38)', '(61:r:69:36)', '(61:r:69:37)', '(61:r:70:35)', '(61:r:70:36)', '(61:r:71:34)', 'RSPv_2/3'], 3: ['(61:r:66:38)', '(61:r:66:39)', '(61:r:67:33)', '(61:r:67:34)', '(61:r:67:35)', '(61:r:67:36)', '(61:r:67:37)', '(61:r:67:38)', '(61:r:6…
1	0.35018336461149074	3	0.75	{1: ['(61:r:67:39)', '(61:r:68:37)', '(61:r:68:39)', '(61:r:69:34)', '(61:r:69:35)', '(61:r:70:33)', '(61:r:70:34)', 'RSPd_2/3'], 2: ['(61:r:68:36)', '(61:r:68:38)', '(61:r:69:36)', '(61:r:69:37)', '(61:r:70:35)', '(61:r:70:36)', '(61:r:71:34)', 'RSPv_2/3'], 3: ['(61:r:66:38)', '(61:r:66:39)', '(61:r:67:33)', '(61:r:67:34)', '(61:r:67:35)', '(61:r:67:36)', '(61:r:67:37)', '(61:r:67:38)', '(61:r:6…
1	0.40134252165079798	3	0.75	{1: ['(61:r:67:39)', '(61:r:68:36)', '(61:r:68:37)', '(61:r:68:38)', '(61:r:68:39)', '(61:r:69:34)', '(61:r:69:35)', '(61:r:69:36)', '(61:r:69:37)', '(61:r:70:33)', '(61:r:70:34)', '(61:r:70:35)', 'RSPd_2/3', 'RSPv_2/3'], 2: ['(61:r:70:36)', '(61:r:71:34)'], 3: ['(61:r:66:38)', '(61:r:66:39)', '(61:r:67:33)', '(61:r:67:34)', '(61:r:67:35)', '(61:r:67:36)', '(61:r:67:37)', '(61:r:67:38)', '(61:r:6…
1	0.35018336461149074	3	0.75	{1: ['(61:r:67:39)', '(61:r:68:37)', '(61:r:68:39)', '(61:r:69:34)', '(61:r:69:35)', '(61:r:70:33)', '(61:r:70:34)', 'RSPd_2/3'], 2: ['(61:r:68:36)', '(61:r:68:38)', '(61:r:69:36)', '(61:r:69:37)', '(61:r:70:35)', '(61:r:70:36)', '(61:r:71:34)', 'RSPv_2/3'], 3: ['(61:r:66:38)', '(61:r:66:39)', '(61:r:67:33)', '(61:r:67:34)', '(61:r:67:35)', '(61:r:67:36)', '(61:r:67:37)', '(61:r:67:38)', '(61:r:6…
1	0.40134252165079798	3	0.75	{1: ['(61:r:67:39)', '(61:r:68:36)', '(61:r:68:37)', '(61:r:68:38)', '(61:r:68:39)', '(61:r:69:34)', '(61:r:69:35)', '(61:r:69:36)', '(61:r:69:37)', '(61:r:70:33)', '(61:r:70:34)', '(61:r:70:35)', 'RSPd_2/3', 'RSPv_2/3'], 2: ['(61:r:70:36)', '(61:r:71:34)'], 3: ['(61:r:66:38)', '(61:r:66:39)', '(61:r:67:33)', '(61:r:67:34)', '(61:r:67:35)', '(61:r:67:36)', '(61:r:67:37)', '(61:r:67:38)', '(61:r:6…
1	0.35018336461149074	3	0.75	{1: ['(61:r:67:39)', '(61:r:68:37)', '(61:r:68:39)', '(61:r:69:34)', '(61:r:69:35)', '(61:r:70:33)', '(61:r:70:34)', 'RSPd_2/3'], 2: ['(61:r:68:36)', '(61:r:68:38)', '(61:r:69:36)', '(61:r:69:37)', '(61:r:70:35)', '(61:r:70:36)', '(61:r:71:34)', 'RSPv_2/3'], 3: ['(61:r:66:38)', '(61:r:66:39)', '(61:r:67:33)', '(61:r:67:34)', '(61:r:67:35)', '(61:r:67:36)', '(61:r:67:37)', '(61:r:67:38)', '(61:r:6…
1	0.40134252165079798	3	0.75	{1: ['(61:r:67:39)', '(61:r:68:36)', '(61:r:68:37)', '(61:r:68:38)', '(61:r:68:39)', '(61:r:69:34)', '(61:r:69:35)', '(61:r:69:36)', '(61:r:69:37)', '(61:r:70:33)', '(61:r:70:34)', '(61:r:70:35)', 'RSPd_2/3', 'RSPv_2/3'], 2: ['(61:r:70:36)', '(61:r:71:34)'], 3: ['(61:r:66:38)', '(61:r:66:39)', '(61:r:67:33)', '(61:r:67:34)', '(61:r:67:35)', '(61:r:67:36)', '(61:r:67:37)', '(61:r:67:38)', '(61:r:6…
1	0.40134252165079798	3	0.75	{1: ['(61:r:67:39)', '(61:r:68:36)', '(61:r:68:37)', '(61:r:68:38)', '(61:r:68:39)', '(61:r:69:34)', '(61:r:69:35)', '(61:r:69:36)', '(61:r:69:37)', '(61:r:70:33)', '(61:r:70:34)', '(61:r:70:35)', 'RSPd_2/3', 'RSPv_2/3'], 2: ['(61:r:70:36)', '(61:r:71:34)'], 3: ['(61:r:66:38)', '(61:r:66:39)', '(61:r:67:33)', '(61:r:67:34)', '(61:r:67:35)', '(61:r:67:36)', '(61:r:67:37)', '(61:r:67:38)', '(61:r:6…
1	0.35018336461149074	3	0.75	{1: ['(61:r:67:39)', '(61:r:68:37)', '(61:r:68:39)', '(61:r:69:34)', '(61:r:69:35)', '(61:r:70:33)', '(61:r:70:34)', 'RSPd_2/3'], 2: ['(61:r:68:36)', '(61:r:68:38)', '(61:r:69:36)', '(61:r:69:37)', '(61:r:70:35)', '(61:r:70:36)', '(61:r:71:34)', 'RSPv_2/3'], 3: ['(61:r:66:38)', '(61:r:66:39)', '(61:r:67:33)', '(61:r:67:34)', '(61:r:67:35)', '(61:r:67:36)', '(61:r:67:37)', '(61:r:67:38)', '(61:r:6…
1	0.35018336461149074	3	0.75	{1: ['(61:r:67:39)', '(61:r:68:37)', '(61:r:68:39)', '(61:r:69:34)', '(61:r:69:35)', '(61:r:70:33)', '(61:r:70:34)', 'RSPd_2/3'], 2: ['(61:r:68:36)', '(61:r:68:38)', '(61:r:69:36)', '(61:r:69:37)', '(61:r:70:35)', '(61:r:70:36)', '(61:r:71:34)', 'RSPv_2/3'], 3: ['(61:r:66:38)', '(61:r:66:39)', '(61:r:67:33)', '(61:r:67:34)', '(61:r:67:35)', '(61:r:67:36)', '(61:r:67:37)', '(61:r:67:38)', '(61:r:6…
1	0.35018336461149074	3	0.75	{1: ['(61:r:66:38)', '(61:r:66:39)', '(61:r:67:33)', '(61:r:67:34)', '(61:r:67:35)', '(61:r:67:36)', '(61:r:67:37)', '(61:r:67:38)', '(61:r:68:32)', '(61:r:68:33)', '(61:r:68:34)', '(61:r:68:35)', '(61:r:69:32)', '(61:r:69:33)', '(61:r:70:32)', '(61:r:71:32)', '(61:r:71:33)', 'PAR_3', 'POST_2', 'PRE_3', 'SUBd_m'], 2: ['(61:r:67:39)', '(61:r:68:37)', '(61:r:68:39)', '(61:r:69:34)', '(61:r:69:35)',…
1	0.264061	4	0.75	{1: ['(61:r:66:39)', '(61:r:67:33)', '(61:r:67:34)', '(61:r:67:36)', '(61:r:67:38)', '(61:r:68:32)', '(61:r:68:34)', '(61:r:68:35)', '(61:r:69:33)', '(61:r:71:32)', '(61:r:71:33)', 'PAR_3', 'POST_2', 'PRE_3'], 2: ['(61:r:67:39)', '(61:r:68:37)', '(61:r:68:39)', '(61:r:69:34)', '(61:r:69:35)', '(61:r:70:33)', '(61:r:70:34)', 'RSPd_2/3'], 3: ['(61:r:68:36)', '(61:r:68:38)', '(61:r:69:36)', '(61:r:6…
1	0.35018336461149074	3	0.75	{1: ['(61:r:67:39)', '(61:r:68:37)', '(61:r:68:39)', '(61:r:69:34)', '(61:r:69:35)', '(61:r:70:33)', '(61:r:70:34)', 'RSPd_2/3'], 2: ['(61:r:68:36)', '(61:r:68:38)', '(61:r:69:36)', '(61:r:69:37)', '(61:r:70:35)', '(61:r:70:36)', '(61:r:71:34)', 'RSPv_2/3'], 3: ['(61:r:66:38)', '(61:r:66:39)', '(61:r:67:33)', '(61:r:67:34)', '(61:r:67:35)', '(61:r:67:36)', '(61:r:67:37)', '(61:r:67:38)', '(61:r:6…
1	0.35018336461149074	3	0.75	{1: ['(61:r:67:39)', '(61:r:68:37)', '(61:r:68:39)', '(61:r:69:34)', '(61:r:69:35)', '(61:r:70:33)', '(61:r:70:34)', 'RSPd_2/3'], 2: ['(61:r:68:36)', '(61:r:68:38)', '(61:r:69:36)', '(61:r:69:37)', '(61:r:70:35)', '(61:r:70:36)', '(61:r:71:34)', 'RSPv_2/3'], 3: ['(61:r:66:38)', '(61:r:66:39)', '(61:r:67:33)', '(61:r:67:34)', '(61:r:67:35)', '(61:r:67:36)', '(61:r:67:37)', '(61:r:67:38)', '(61:r:6…
1	0.40134252165079798	3	0.75	{1: ['(61:r:67:39)', '(61:r:68:36)', '(61:r:68:37)', '(61:r:68:38)', '(61:r:68:39)', '(61:r:69:34)', '(61:r:69:35)', '(61:r:69:36)', '(61:r:69:37)', '(61:r:70:33)', '(61:r:70:34)', '(61:r:70:35)', 'RSPd_2/3', 'RSPv_2/3'], 2: ['(61:r:70:36)', '(61:r:71:34)'], 3: ['(61:r:66:38)', '(61:r:66:39)', '(61:r:67:33)', '(61:r:67:34)', '(61:r:67:35)', '(61:r:67:36)', '(61:r:67:37)', '(61:r:67:38)', '(61:r:6…
1	0.40134252165079798	3	0.75	{1: ['(61:r:67:39)', '(61:r:68:36)', '(61:r:68:37)', '(61:r:68:38)', '(61:r:68:39)', '(61:r:69:34)', '(61:r:69:35)', '(61:r:69:36)', '(61:r:69:37)', '(61:r:70:33)', '(61:r:70:34)', '(61:r:70:35)', 'RSPd_2/3', 'RSPv_2/3'], 2: ['(61:r:70:36)', '(61:r:71:34)'], 3: ['(61:r:66:38)', '(61:r:66:39)', '(61:r:67:33)', '(61:r:67:34)', '(61:r:67:35)', '(61:r:67:36)', '(61:r:67:37)', '(61:r:67:38)', '(61:r:6…
1	0.40134252165079798	3	0.75	{1: ['(61:r:67:39)', '(61:r:68:36)', '(61:r:68:37)', '(61:r:68:38)', '(61:r:68:39)', '(61:r:69:34)', '(61:r:69:35)', '(61:r:69:36)', '(61:r:69:37)', '(61:r:70:33)', '(61:r:70:34)', '(61:r:70:35)', 'RSPd_2/3', 'RSPv_2/3'], 2: ['(61:r:70:36)', '(61:r:71:34)'], 3: ['(61:r:66:38)', '(61:r:66:39)', '(61:r:67:33)', '(61:r:67:34)', '(61:r:67:35)', '(61:r:67:36)', '(61:r:67:37)', '(61:r:67:38)', '(61:r:6…
1	0.35018336461149074	3	0.75	{1: ['(61:r:67:39)', '(61:r:68:37)', '(61:r:68:39)', '(61:r:69:34)', '(61:r:69:35)', '(61:r:70:33)', '(61:r:70:34)', 'RSPd_2/3'], 2: ['(61:r:68:36)', '(61:r:68:38)', '(61:r:69:36)', '(61:r:69:37)', '(61:r:70:35)', '(61:r:70:36)', '(61:r:71:34)', 'RSPv_2/3'], 3: ['(61:r:66:38)', '(61:r:66:39)', '(61:r:67:33)', '(61:r:67:34)', '(61:r:67:35)', '(61:r:67:36)', '(61:r:67:37)', '(61:r:67:38)', '(61:r:6…
1	0.35018336461149074	3	0.75	{1: ['(61:r:66:38)', '(61:r:66:39)', '(61:r:67:33)', '(61:r:67:34)', '(61:r:67:35)', '(61:r:67:36)', '(61:r:67:37)', '(61:r:67:38)', '(61:r:68:32)', '(61:r:68:33)', '(61:r:68:34)', '(61:r:68:35)', '(61:r:69:32)', '(61:r:69:33)', '(61:r:70:32)', '(61:r:71:32)', '(61:r:71:33)', 'PAR_3', 'POST_2', 'PRE_3', 'SUBd_m'], 2: ['(61:r:67:39)', '(61:r:68:37)', '(61:r:68:39)', '(61:r:69:34)', '(61:r:69:35)',…
1	0.35018336461149074	3	0.75	{1: ['(61:r:67:39)', '(61:r:68:37)', '(61:r:68:39)', '(61:r:69:34)', '(61:r:69:35)', '(61:r:70:33)', '(61:r:70:34)', 'RSPd_2/3'], 2: ['(61:r:68:36)', '(61:r:68:38)', '(61:r:69:36)', '(61:r:69:37)', '(61:r:70:35)', '(61:r:70:36)', '(61:r:71:34)', 'RSPv_2/3'], 3: ['(61:r:66:38)', '(61:r:66:39)', '(61:r:67:33)', '(61:r:67:34)', '(61:r:67:35)', '(61:r:67:36)', '(61:r:67:37)', '(61:r:67:38)', '(61:r:6…
1	0.34098069936812375	4	0.75	{1: ['(61:r:66:38)', '(61:r:66:39)', '(61:r:67:33)', '(61:r:67:34)', '(61:r:67:35)', '(61:r:67:36)', '(61:r:67:37)', '(61:r:67:38)', '(61:r:68:32)', '(61:r:68:33)', '(61:r:68:34)', '(61:r:68:35)', '(61:r:69:32)', '(61:r:69:33)', '(61:r:70:32)', '(61:r:71:32)', 'PAR_3', 'POST_2', 'PRE_3', 'SUBd_m'], 2: ['(61:r:71:33)'], 3: ['(61:r:67:39)', '(61:r:68:37)', '(61:r:68:39)', '(61:r:69:34)', '(61:r:69:…
1	0.35018336461149074	3	0.75	{1: ['(61:r:66:38)', '(61:r:66:39)', '(61:r:67:33)', '(61:r:67:34)', '(61:r:67:35)', '(61:r:67:36)', '(61:r:67:37)', '(61:r:67:38)', '(61:r:68:32)', '(61:r:68:33)', '(61:r:68:34)', '(61:r:68:35)', '(61:r:69:32)', '(61:r:69:33)', '(61:r:70:32)', '(61:r:71:32)', '(61:r:71:33)', 'PAR_3', 'POST_2', 'PRE_3', 'SUBd_m'], 2: ['(61:r:67:39)', '(61:r:68:37)', '(61:r:68:39)', '(61:r:69:34)', '(61:r:69:35)',…
1	0.35018336461149074	3	0.75	{1: ['(61:r:67:39)', '(61:r:68:37)', '(61:r:68:39)', '(61:r:69:34)', '(61:r:69:35)', '(61:r:70:33)', '(61:r:70:34)', 'RSPd_2/3'], 2: ['(61:r:68:36)', '(61:r:68:38)', '(61:r:69:36)', '(61:r:69:37)', '(61:r:70:35)', '(61:r:70:36)', '(61:r:71:34)', 'RSPv_2/3'], 3: ['(61:r:66:38)', '(61:r:66:39)', '(61:r:67:33)', '(61:r:67:34)', '(61:r:67:35)', '(61:r:67:36)', '(61:r:67:37)', '(61:r:67:38)', '(61:r:6…
1	0.35018336461149074	3	0.75	{1: ['(61:r:67:39)', '(61:r:68:37)', '(61:r:68:39)', '(61:r:69:34)', '(61:r:69:35)', '(61:r:70:33)', '(61:r:70:34)', 'RSPd_2/3'], 2: ['(61:r:68:36)', '(61:r:68:38)', '(61:r:69:36)', '(61:r:69:37)', '(61:r:70:35)', '(61:r:70:36)', '(61:r:71:34)', 'RSPv_2/3'], 3: ['(61:r:66:38)', '(61:r:66:39)', '(61:r:67:33)', '(61:r:67:34)', '(61:r:67:35)', '(61:r:67:36)', '(61:r:67:37)', '(61:r:67:38)', '(61:r:6…
1	0.40134252165079798	3	0.75	{1: ['(61:r:67:39)', '(61:r:68:36)', '(61:r:68:37)', '(61:r:68:38)', '(61:r:68:39)', '(61:r:69:34)', '(61:r:69:35)', '(61:r:69:36)', '(61:r:69:37)', '(61:r:70:33)', '(61:r:70:34)', '(61:r:70:35)', 'RSPd_2/3', 'RSPv_2/3'], 2: ['(61:r:70:36)', '(61:r:71:34)'], 3: ['(61:r:66:38)', '(61:r:66:39)', '(61:r:67:33)', '(61:r:67:34)', '(61:r:67:35)', '(61:r:67:36)', '(61:r:67:37)', '(61:r:67:38)', '(61:r:6…
1	0.40134252165079798	3	0.75	{1: ['(61:r:67:39)', '(61:r:68:36)', '(61:r:68:37)', '(61:r:68:38)', '(61:r:68:39)', '(61:r:69:34)', '(61:r:69:35)', '(61:r:69:36)', '(61:r:69:37)', '(61:r:70:33)', '(61:r:70:34)', '(61:r:70:35)', 'RSPd_2/3', 'RSPv_2/3'], 2: ['(61:r:70:36)', '(61:r:71:34)'], 3: ['(61:r:66:38)', '(61:r:66:39)', '(61:r:67:33)', '(61:r:67:34)', '(61:r:67:35)', '(61:r:67:36)', '(61:r:67:37)', '(61:r:67:38)', '(61:r:6…
1	0.35018336461149074	3	0.75	{1: ['(61:r:66:38)', '(61:r:66:39)', '(61:r:67:33)', '(61:r:67:34)', '(61:r:67:35)', '(61:r:67:36)', '(61:r:67:37)', '(61:r:67:38)', '(61:r:68:32)', '(61:r:68:33)', '(61:r:68:34)', '(61:r:68:35)', '(61:r:69:32)', '(61:r:69:33)', '(61:r:70:32)', '(61:r:71:32)', '(61:r:71:33)', 'PAR_3', 'POST_2', 'PRE_3', 'SUBd_m'], 2: ['(61:r:67:39)', '(61:r:68:37)', '(61:r:68:39)', '(61:r:69:34)', '(61:r:69:35)',…
1	0.40134252165079792	3	0.75	{1: ['(61:r:66:38)', '(61:r:66:39)', '(61:r:67:33)', '(61:r:67:34)', '(61:r:67:35)', '(61:r:67:36)', '(61:r:67:37)', '(61:r:67:38)', '(61:r:68:32)', '(61:r:68:33)', '(61:r:68:34)', '(61:r:68:35)', '(61:r:69:32)', '(61:r:69:33)', '(61:r:70:32)', '(61:r:71:32)', '(61:r:71:33)', 'PAR_3', 'POST_2', 'PRE_3', 'SUBd_m'], 2: ['(61:r:67:39)', '(61:r:68:36)', '(61:r:68:37)', '(61:r:68:38)', '(61:r:68:39)',…
1	0.35018336461149074	3	0.75	{1: ['(61:r:67:39)', '(61:r:68:37)', '(61:r:68:39)', '(61:r:69:34)', '(61:r:69:35)', '(61:r:70:33)', '(61:r:70:34)', 'RSPd_2/3'], 2: ['(61:r:68:36)', '(61:r:68:38)', '(61:r:69:36)', '(61:r:69:37)', '(61:r:70:35)', '(61:r:70:36)', '(61:r:71:34)', 'RSPv_2/3'], 3: ['(61:r:66:38)', '(61:r:66:39)', '(61:r:67:33)', '(61:r:67:34)', '(61:r:67:35)', '(61:r:67:36)', '(61:r:67:37)', '(61:r:67:38)', '(61:r:6…
1	0.35018336461149074	3	0.75	{1: ['(61:r:67:39)', '(61:r:68:37)', '(61:r:68:39)', '(61:r:69:34)', '(61:r:69:35)', '(61:r:70:33)', '(61:r:70:34)', 'RSPd_2/3'], 2: ['(61:r:68:36)', '(61:r:68:38)', '(61:r:69:36)', '(61:r:69:37)', '(61:r:70:35)', '(61:r:70:36)', '(61:r:71:34)', 'RSPv_2/3'], 3: ['(61:r:66:38)', '(61:r:66:39)', '(61:r:67:33)', '(61:r:67:34)', '(61:r:67:35)', '(61:r:67:36)', '(61:r:67:37)', '(61:r:67:38)', '(61:r:6…
1	0.35018336461149074	3	0.75	{1: ['(61:r:67:39)', '(61:r:68:37)', '(61:r:68:39)', '(61:r:69:34)', '(61:r:69:35)', '(61:r:70:33)', '(61:r:70:34)', 'RSPd_2/3'], 2: ['(61:r:68:36)', '(61:r:68:38)', '(61:r:69:36)', '(61:r:69:37)', '(61:r:70:35)', '(61:r:70:36)', '(61:r:71:34)', 'RSPv_2/3'], 3: ['(61:r:66:38)', '(61:r:66:39)', '(61:r:67:33)', '(61:r:67:34)', '(61:r:67:35)', '(61:r:67:36)', '(61:r:67:37)', '(61:r:67:38)', '(61:r:6…
1	0.35018336461149074	3	0.75	{1: ['(61:r:67:39)', '(61:r:68:37)', '(61:r:68:39)', '(61:r:69:34)', '(61:r:69:35)', '(61:r:70:33)', '(61:r:70:34)', 'RSPd_2/3'], 2: ['(61:r:68:36)', '(61:r:68:38)', '(61:r:69:36)', '(61:r:69:37)', '(61:r:70:35)', '(61:r:70:36)', '(61:r:71:34)', 'RSPv_2/3'], 3: ['(61:r:66:38)', '(61:r:66:39)', '(61:r:67:33)', '(61:r:67:34)', '(61:r:67:35)', '(61:r:67:36)', '(61:r:67:37)', '(61:r:67:38)', '(61:r:6…
1	0.35018336461149074	3	0.75	{1: ['(61:r:67:39)', '(61:r:68:37)', '(61:r:68:39)', '(61:r:69:34)', '(61:r:69:35)', '(61:r:70:33)', '(61:r:70:34)', 'RSPd_2/3'], 2: ['(61:r:68:36)', '(61:r:68:38)', '(61:r:69:36)', '(61:r:69:37)', '(61:r:70:35)', '(61:r:70:36)', '(61:r:71:34)', 'RSPv_2/3'], 3: ['(61:r:66:38)', '(61:r:66:39)', '(61:r:67:33)', '(61:r:67:34)', '(61:r:67:35)', '(61:r:67:36)', '(61:r:67:37)', '(61:r:67:38)', '(61:r:6…
1	0.35018336461149074	3	0.75	{1: ['(61:r:67:39)', '(61:r:68:37)', '(61:r:68:39)', '(61:r:69:34)', '(61:r:69:35)', '(61:r:70:33)', '(61:r:70:34)', 'RSPd_2/3'], 2: ['(61:r:68:36)', '(61:r:68:38)', '(61:r:69:36)', '(61:r:69:37)', '(61:r:70:35)', '(61:r:70:36)', '(61:r:71:34)', 'RSPv_2/3'], 3: ['(61:r:66:38)', '(61:r:66:39)', '(61:r:67:33)', '(61:r:67:34)', '(61:r:67:35)', '(61:r:67:36)', '(61:r:67:37)', '(61:r:67:38)', '(61:r:6…
1	0.35018336461149074	3	0.75	{1: ['(61:r:67:39)', '(61:r:68:37)', '(61:r:68:39)', '(61:r:69:34)', '(61:r:69:35)', '(61:r:70:33)', '(61:r:70:34)', 'RSPd_2/3'], 2: ['(61:r:68:36)', '(61:r:68:38)', '(61:r:69:36)', '(61:r:69:37)', '(61:r:70:35)', '(61:r:70:36)', '(61:r:71:34)', 'RSPv_2/3'], 3: ['(61:r:66:38)', '(61:r:66:39)', '(61:r:67:33)', '(61:r:67:34)', '(61:r:67:35)', '(61:r:67:36)', '(61:r:67:37)', '(61:r:67:38)', '(61:r:6…
1	0.35018336461149074	3	0.75	{1: ['(61:r:67:39)', '(61:r:68:37)', '(61:r:68:39)', '(61:r:69:34)', '(61:r:69:35)', '(61:r:70:33)', '(61:r:70:34)', 'RSPd_2/3'], 2: ['(61:r:68:36)', '(61:r:68:38)', '(61:r:69:36)', '(61:r:69:37)', '(61:r:70:35)', '(61:r:70:36)', '(61:r:71:34)', 'RSPv_2/3'], 3: ['(61:r:66:38)', '(61:r:66:39)', '(61:r:67:33)', '(61:r:67:34)', '(61:r:67:35)', '(61:r:67:36)', '(61:r:67:37)', '(61:r:67:38)', '(61:r:6…
1	0.40134252165079798	3	0.75	{1: ['(61:r:67:39)', '(61:r:68:36)', '(61:r:68:37)', '(61:r:68:38)', '(61:r:68:39)', '(61:r:69:34)', '(61:r:69:35)', '(61:r:69:36)', '(61:r:69:37)', '(61:r:70:33)', '(61:r:70:34)', '(61:r:70:35)', 'RSPd_2/3', 'RSPv_2/3'], 2: ['(61:r:70:36)', '(61:r:71:34)'], 3: ['(61:r:66:38)', '(61:r:66:39)', '(61:r:67:33)', '(61:r:67:34)', '(61:r:67:35)', '(61:r:67:36)', '(61:r:67:37)', '(61:r:67:38)', '(61:r:6…
1	0.34098069936812375	4	0.75	{1: ['(61:r:66:38)', '(61:r:66:39)', '(61:r:67:33)', '(61:r:67:34)', '(61:r:67:35)', '(61:r:67:36)', '(61:r:67:37)', '(61:r:67:38)', '(61:r:68:32)', '(61:r:68:33)', '(61:r:68:34)', '(61:r:68:35)', '(61:r:69:32)', '(61:r:69:33)', '(61:r:70:32)', '(61:r:71:32)', 'PAR_3', 'POST_2', 'PRE_3', 'SUBd_m'], 2: ['(61:r:71:33)'], 3: ['(61:r:67:39)', '(61:r:68:37)', '(61:r:68:39)', '(61:r:69:34)', '(61:r:69:…
1	0.35018336461149074	3	0.75	{1: ['(61:r:67:39)', '(61:r:68:37)', '(61:r:68:39)', '(61:r:69:34)', '(61:r:69:35)', '(61:r:70:33)', '(61:r:70:34)', 'RSPd_2/3'], 2: ['(61:r:68:36)', '(61:r:68:38)', '(61:r:69:36)', '(61:r:69:37)', '(61:r:70:35)', '(61:r:70:36)', '(61:r:71:34)', 'RSPv_2/3'], 3: ['(61:r:66:38)', '(61:r:66:39)', '(61:r:67:33)', '(61:r:67:34)', '(61:r:67:35)', '(61:r:67:36)', '(61:r:67:37)', '(61:r:67:38)', '(61:r:6…
1	0.35018336461149074	3	0.75	{1: ['(61:r:67:39)', '(61:r:68:37)', '(61:r:68:39)', '(61:r:69:34)', '(61:r:69:35)', '(61:r:70:33)', '(61:r:70:34)', 'RSPd_2/3'], 2: ['(61:r:68:36)', '(61:r:68:38)', '(61:r:69:36)', '(61:r:69:37)', '(61:r:70:35)', '(61:r:70:36)', '(61:r:71:34)', 'RSPv_2/3'], 3: ['(61:r:66:38)', '(61:r:66:39)', '(61:r:67:33)', '(61:r:67:34)', '(61:r:67:35)', '(61:r:67:36)', '(61:r:67:37)', '(61:r:67:38)', '(61:r:6…
1	0.35018336461149074	3	0.75	{1: ['(61:r:67:39)', '(61:r:68:37)', '(61:r:68:39)', '(61:r:69:34)', '(61:r:69:35)', '(61:r:70:33)', '(61:r:70:34)', 'RSPd_2/3'], 2: ['(61:r:68:36)', '(61:r:68:38)', '(61:r:69:36)', '(61:r:69:37)', '(61:r:70:35)', '(61:r:70:36)', '(61:r:71:34)', 'RSPv_2/3'], 3: ['(61:r:66:38)', '(61:r:66:39)', '(61:r:67:33)', '(61:r:67:34)', '(61:r:67:35)', '(61:r:67:36)', '(61:r:67:37)', '(61:r:67:38)', '(61:r:6…
1	0.35018336461149074	3	0.75	{1: ['(61:r:67:39)', '(61:r:68:37)', '(61:r:68:39)', '(61:r:69:34)', '(61:r:69:35)', '(61:r:70:33)', '(61:r:70:34)', 'RSPd_2/3'], 2: ['(61:r:68:36)', '(61:r:68:38)', '(61:r:69:36)', '(61:r:69:37)', '(61:r:70:35)', '(61:r:70:36)', '(61:r:71:34)', 'RSPv_2/3'], 3: ['(61:r:66:38)', '(61:r:66:39)', '(61:r:67:33)', '(61:r:67:34)', '(61:r:67:35)', '(61:r:67:36)', '(61:r:67:37)', '(61:r:67:38)', '(61:r:6…
1	0.40297171191956055	3	0.75	{1: ['(61:r:68:39)'], 2: ['(61:r:67:39)', '(61:r:68:36)', '(61:r:68:37)', '(61:r:68:38)', '(61:r:69:34)', '(61:r:69:35)', '(61:r:69:36)', '(61:r:69:37)', '(61:r:70:33)', '(61:r:70:34)', '(61:r:70:35)', '(61:r:70:36)', '(61:r:71:34)', 'RSPd_2/3', 'RSPv_2/3'], 3: ['(61:r:66:38)', '(61:r:66:39)', '(61:r:67:33)', '(61:r:67:34)', '(61:r:67:35)', '(61:r:67:36)', '(61:r:67:37)', '(61:r:67:38)', '(61:r:6…
1	0.35018336461149074	3	0.75	{1: ['(61:r:67:39)', '(61:r:68:37)', '(61:r:68:39)', '(61:r:69:34)', '(61:r:69:35)', '(61:r:70:33)', '(61:r:70:34)', 'RSPd_2/3'], 2: ['(61:r:68:36)', '(61:r:68:38)', '(61:r:69:36)', '(61:r:69:37)', '(61:r:70:35)', '(61:r:70:36)', '(61:r:71:34)', 'RSPv_2/3'], 3: ['(61:r:66:38)', '(61:r:66:39)', '(61:r:67:33)', '(61:r:67:34)', '(61:r:67:35)', '(61:r:67:36)', '(61:r:67:37)', '(61:r:67:38)', '(61:r:6…
1	0.35018336461149074	3	0.75	{1: ['(61:r:67:39)', '(61:r:68:37)', '(61:r:68:39)', '(61:r:69:34)', '(61:r:69:35)', '(61:r:70:33)', '(61:r:70:34)', 'RSPd_2/3'], 2: ['(61:r:68:36)', '(61:r:68:38)', '(61:r:69:36)', '(61:r:69:37)', '(61:r:70:35)', '(61:r:70:36)', '(61:r:71:34)', 'RSPv_2/3'], 3: ['(61:r:66:38)', '(61:r:66:39)', '(61:r:67:33)', '(61:r:67:34)', '(61:r:67:35)', '(61:r:67:36)', '(61:r:67:37)', '(61:r:67:38)', '(61:r:6…
1	0.35018336461149074	3	0.75	{1: ['(61:r:67:39)', '(61:r:68:37)', '(61:r:68:39)', '(61:r:69:34)', '(61:r:69:35)', '(61:r:70:33)', '(61:r:70:34)', 'RSPd_2/3'], 2: ['(61:r:68:36)', '(61:r:68:38)', '(61:r:69:36)', '(61:r:69:37)', '(61:r:70:35)', '(61:r:70:36)', '(61:r:71:34)', 'RSPv_2/3'], 3: ['(61:r:66:38)', '(61:r:66:39)', '(61:r:67:33)', '(61:r:67:34)', '(61:r:67:35)', '(61:r:67:36)', '(61:r:67:37)', '(61:r:67:38)', '(61:r:6…
1	0.40134252165079798	3	0.75	{1: ['(61:r:67:39)', '(61:r:68:36)', '(61:r:68:37)', '(61:r:68:38)', '(61:r:68:39)', '(61:r:69:34)', '(61:r:69:35)', '(61:r:69:36)', '(61:r:69:37)', '(61:r:70:33)', '(61:r:70:34)', '(61:r:70:35)', 'RSPd_2/3', 'RSPv_2/3'], 2: ['(61:r:70:36)', '(61:r:71:34)'], 3: ['(61:r:66:38)', '(61:r:66:39)', '(61:r:67:33)', '(61:r:67:34)', '(61:r:67:35)', '(61:r:67:36)', '(61:r:67:37)', '(61:r:67:38)', '(61:r:6…
1	0.35018336461149074	3	0.75	{1: ['(61:r:67:39)', '(61:r:68:37)', '(61:r:68:39)', '(61:r:69:34)', '(61:r:69:35)', '(61:r:70:33)', '(61:r:70:34)', 'RSPd_2/3'], 2: ['(61:r:68:36)', '(61:r:68:38)', '(61:r:69:36)', '(61:r:69:37)', '(61:r:70:35)', '(61:r:70:36)', '(61:r:71:34)', 'RSPv_2/3'], 3: ['(61:r:66:38)', '(61:r:66:39)', '(61:r:67:33)', '(61:r:67:34)', '(61:r:67:35)', '(61:r:67:36)', '(61:r:67:37)', '(61:r:67:38)', '(61:r:6…
1	0.35018336461149074	3	0.75	{1: ['(61:r:67:39)', '(61:r:68:37)', '(61:r:68:39)', '(61:r:69:34)', '(61:r:69:35)', '(61:r:70:33)', '(61:r:70:34)', 'RSPd_2/3'], 2: ['(61:r:68:36)', '(61:r:68:38)', '(61:r:69:36)', '(61:r:69:37)', '(61:r:70:35)', '(61:r:70:36)', '(61:r:71:34)', 'RSPv_2/3'], 3: ['(61:r:66:38)', '(61:r:66:39)', '(61:r:67:33)', '(61:r:67:34)', '(61:r:67:35)', '(61:r:67:36)', '(61:r:67:37)', '(61:r:67:38)', '(61:r:6…
1	0.40134252165079798	3	0.75	{1: ['(61:r:67:39)', '(61:r:68:36)', '(61:r:68:37)', '(61:r:68:38)', '(61:r:68:39)', '(61:r:69:34)', '(61:r:69:35)', '(61:r:69:36)', '(61:r:69:37)', '(61:r:70:33)', '(61:r:70:34)', '(61:r:70:35)', 'RSPd_2/3', 'RSPv_2/3'], 2: ['(61:r:70:36)', '(61:r:71:34)'], 3: ['(61:r:66:38)', '(61:r:66:39)', '(61:r:67:33)', '(61:r:67:34)', '(61:r:67:35)', '(61:r:67:36)', '(61:r:67:37)', '(61:r:67:38)', '(61:r:6…
1	0.35018336461149074	3	0.75	{1: ['(61:r:67:39)', '(61:r:68:37)', '(61:r:68:39)', '(61:r:69:34)', '(61:r:69:35)', '(61:r:70:33)', '(61:r:70:34)', 'RSPd_2/3'], 2: ['(61:r:68:36)', '(61:r:68:38)', '(61:r:69:36)', '(61:r:69:37)', '(61:r:70:35)', '(61:r:70:36)', '(61:r:71:34)', 'RSPv_2/3'], 3: ['(61:r:66:38)', '(61:r:66:39)', '(61:r:67:33)', '(61:r:67:34)', '(61:r:67:35)', '(61:r:67:36)', '(61:r:67:37)', '(61:r:67:38)', '(61:r:6…
1	0.40134252165079792	3	0.75	{1: ['(61:r:66:38)', '(61:r:66:39)', '(61:r:67:33)', '(61:r:67:34)', '(61:r:67:35)', '(61:r:67:36)', '(61:r:67:37)', '(61:r:67:38)', '(61:r:68:32)', '(61:r:68:33)', '(61:r:68:34)', '(61:r:68:35)', '(61:r:69:32)', '(61:r:69:33)', '(61:r:70:32)', '(61:r:71:32)', '(61:r:71:33)', 'PAR_3', 'POST_2', 'PRE_3', 'SUBd_m'], 2: ['(61:r:67:39)', '(61:r:68:36)', '(61:r:68:37)', '(61:r:68:38)', '(61:r:68:39)',…
1	0.35018336461149074	3	0.75	{1: ['(61:r:67:39)', '(61:r:68:37)', '(61:r:68:39)', '(61:r:69:34)', '(61:r:69:35)', '(61:r:70:33)', '(61:r:70:34)', 'RSPd_2/3'], 2: ['(61:r:68:36)', '(61:r:68:38)', '(61:r:69:36)', '(61:r:69:37)', '(61:r:70:35)', '(61:r:70:36)', '(61:r:71:34)', 'RSPv_2/3'], 3: ['(61:r:66:38)', '(61:r:66:39)', '(61:r:67:33)', '(61:r:67:34)', '(61:r:67:35)', '(61:r:67:36)', '(61:r:67:37)', '(61:r:67:38)', '(61:r:6…
1	0.35018336461149074	3	0.75	{1: ['(61:r:67:39)', '(61:r:68:37)', '(61:r:68:39)', '(61:r:69:34)', '(61:r:69:35)', '(61:r:70:33)', '(61:r:70:34)', 'RSPd_2/3'], 2: ['(61:r:68:36)', '(61:r:68:38)', '(61:r:69:36)', '(61:r:69:37)', '(61:r:70:35)', '(61:r:70:36)', '(61:r:71:34)', 'RSPv_2/3'], 3: ['(61:r:66:38)', '(61:r:66:39)', '(61:r:67:33)', '(61:r:67:34)', '(61:r:67:35)', '(61:r:67:36)', '(61:r:67:37)', '(61:r:67:38)', '(61:r:6…
1	0.40134252165079792	3	0.75	{1: ['(61:r:66:38)', '(61:r:66:39)', '(61:r:67:33)', '(61:r:67:34)', '(61:r:67:35)', '(61:r:67:36)', '(61:r:67:37)', '(61:r:67:38)', '(61:r:68:32)', '(61:r:68:33)', '(61:r:68:34)', '(61:r:68:35)', '(61:r:69:32)', '(61:r:69:33)', '(61:r:70:32)', '(61:r:71:32)', '(61:r:71:33)', 'PAR_3', 'POST_2', 'PRE_3', 'SUBd_m'], 2: ['(61:r:67:39)', '(61:r:68:36)', '(61:r:68:37)', '(61:r:68:38)', '(61:r:68:39)',…
1	0.40297171191956055	3	0.75	{1: ['(61:r:68:39)'], 2: ['(61:r:67:39)', '(61:r:68:36)', '(61:r:68:37)', '(61:r:68:38)', '(61:r:69:34)', '(61:r:69:35)', '(61:r:69:36)', '(61:r:69:37)', '(61:r:70:33)', '(61:r:70:34)', '(61:r:70:35)', '(61:r:70:36)', '(61:r:71:34)', 'RSPd_2/3', 'RSPv_2/3'], 3: ['(61:r:66:38)', '(61:r:66:39)', '(61:r:67:33)', '(61:r:67:34)', '(61:r:67:35)', '(61:r:67:36)', '(61:r:67:37)', '(61:r:67:38)', '(61:r:6…
1	0.35018336461149074	3	0.75	{1: ['(61:r:67:39)', '(61:r:68:37)', '(61:r:68:39)', '(61:r:69:34)', '(61:r:69:35)', '(61:r:70:33)', '(61:r:70:34)', 'RSPd_2/3'], 2: ['(61:r:68:36)', '(61:r:68:38)', '(61:r:69:36)', '(61:r:69:37)', '(61:r:70:35)', '(61:r:70:36)', '(61:r:71:34)', 'RSPv_2/3'], 3: ['(61:r:66:38)', '(61:r:66:39)', '(61:r:67:33)', '(61:r:67:34)', '(61:r:67:35)', '(61:r:67:36)', '(61:r:67:37)', '(61:r:67:38)', '(61:r:6…
1	0.35018336461149074	3	0.75	{1: ['(61:r:67:39)', '(61:r:68:37)', '(61:r:68:39)', '(61:r:69:34)', '(61:r:69:35)', '(61:r:70:33)', '(61:r:70:34)', 'RSPd_2/3'], 2: ['(61:r:68:36)', '(61:r:68:38)', '(61:r:69:36)', '(61:r:69:37)', '(61:r:70:35)', '(61:r:70:36)', '(61:r:71:34)', 'RSPv_2/3'], 3: ['(61:r:66:38)', '(61:r:66:39)', '(61:r:67:33)', '(61:r:67:34)', '(61:r:67:35)', '(61:r:67:36)', '(61:r:67:37)', '(61:r:67:38)', '(61:r:6…
1	0.35018336461149074	3	0.75	{1: ['(61:r:67:39)', '(61:r:68:37)', '(61:r:68:39)', '(61:r:69:34)', '(61:r:69:35)', '(61:r:70:33)', '(61:r:70:34)', 'RSPd_2/3'], 2: ['(61:r:68:36)', '(61:r:68:38)', '(61:r:69:36)', '(61:r:69:37)', '(61:r:70:35)', '(61:r:70:36)', '(61:r:71:34)', 'RSPv_2/3'], 3: ['(61:r:66:38)', '(61:r:66:39)', '(61:r:67:33)', '(61:r:67:34)', '(61:r:67:35)', '(61:r:67:36)', '(61:r:67:37)', '(61:r:67:38)', '(61:r:6…
1	0.34098069936812375	4	0.75	{1: ['(61:r:66:38)', '(61:r:66:39)', '(61:r:67:33)', '(61:r:67:34)', '(61:r:67:35)', '(61:r:67:36)', '(61:r:67:37)', '(61:r:67:38)', '(61:r:68:32)', '(61:r:68:33)', '(61:r:68:34)', '(61:r:68:35)', '(61:r:69:32)', '(61:r:69:33)', '(61:r:70:32)', '(61:r:71:32)', 'PAR_3', 'POST_2', 'PRE_3', 'SUBd_m'], 2: ['(61:r:71:33)'], 3: ['(61:r:67:39)', '(61:r:68:37)', '(61:r:68:39)', '(61:r:69:34)', '(61:r:69:…
1	0.35018336461149074	3	0.75	{1: ['(61:r:67:39)', '(61:r:68:37)', '(61:r:68:39)', '(61:r:69:34)', '(61:r:69:35)', '(61:r:70:33)', '(61:r:70:34)', 'RSPd_2/3'], 2: ['(61:r:68:36)', '(61:r:68:38)', '(61:r:69:36)', '(61:r:69:37)', '(61:r:70:35)', '(61:r:70:36)', '(61:r:71:34)', 'RSPv_2/3'], 3: ['(61:r:66:38)', '(61:r:66:39)', '(61:r:67:33)', '(61:r:67:34)', '(61:r:67:35)', '(61:r:67:36)', '(61:r:67:37)', '(61:r:67:38)', '(61:r:6…
1	0.35018336461149074	3	0.75	{1: ['(61:r:67:39)', '(61:r:68:37)', '(61:r:68:39)', '(61:r:69:34)', '(61:r:69:35)', '(61:r:70:33)', '(61:r:70:34)', 'RSPd_2/3'], 2: ['(61:r:68:36)', '(61:r:68:38)', '(61:r:69:36)', '(61:r:69:37)', '(61:r:70:35)', '(61:r:70:36)', '(61:r:71:34)', 'RSPv_2/3'], 3: ['(61:r:66:38)', '(61:r:66:39)', '(61:r:67:33)', '(61:r:67:34)', '(61:r:67:35)', '(61:r:67:36)', '(61:r:67:37)', '(61:r:67:38)', '(61:r:6…
1	0.34098069936812375	4	0.75	{1: ['(61:r:66:38)', '(61:r:66:39)', '(61:r:67:33)', '(61:r:67:34)', '(61:r:67:35)', '(61:r:67:36)', '(61:r:67:37)', '(61:r:67:38)', '(61:r:68:32)', '(61:r:68:33)', '(61:r:68:34)', '(61:r:68:35)', '(61:r:69:32)', '(61:r:69:33)', '(61:r:70:32)', '(61:r:71:32)', 'PAR_3', 'POST_2', 'PRE_3', 'SUBd_m'], 2: ['(61:r:71:33)'], 3: ['(61:r:67:39)', '(61:r:68:37)', '(61:r:68:39)', '(61:r:69:34)', '(61:r:69:…
1	0.35018336461149074	3	0.75	{1: ['(61:r:67:39)', '(61:r:68:37)', '(61:r:68:39)', '(61:r:69:34)', '(61:r:69:35)', '(61:r:70:33)', '(61:r:70:34)', 'RSPd_2/3'], 2: ['(61:r:68:36)', '(61:r:68:38)', '(61:r:69:36)', '(61:r:69:37)', '(61:r:70:35)', '(61:r:70:36)', '(61:r:71:34)', 'RSPv_2/3'], 3: ['(61:r:66:38)', '(61:r:66:39)', '(61:r:67:33)', '(61:r:67:34)', '(61:r:67:35)', '(61:r:67:36)', '(61:r:67:37)', '(61:r:67:38)', '(61:r:6…
1	0.40134252165079798	3	0.75	{1: ['(61:r:67:39)', '(61:r:68:36)', '(61:r:68:37)', '(61:r:68:38)', '(61:r:68:39)', '(61:r:69:34)', '(61:r:69:35)', '(61:r:69:36)', '(61:r:69:37)', '(61:r:70:33)', '(61:r:70:34)', '(61:r:70:35)', 'RSPd_2/3', 'RSPv_2/3'], 2: ['(61:r:70:36)', '(61:r:71:34)'], 3: ['(61:r:66:38)', '(61:r:66:39)', '(61:r:67:33)', '(61:r:67:34)', '(61:r:67:35)', '(61:r:67:36)', '(61:r:67:37)', '(61:r:67:38)', '(61:r:6…
1	0.40134252165079798	3	0.75	{1: ['(61:r:67:39)', '(61:r:68:36)', '(61:r:68:37)', '(61:r:68:38)', '(61:r:68:39)', '(61:r:69:34)', '(61:r:69:35)', '(61:r:69:36)', '(61:r:69:37)', '(61:r:70:33)', '(61:r:70:34)', '(61:r:70:35)', 'RSPd_2/3', 'RSPv_2/3'], 2: ['(61:r:70:36)', '(61:r:71:34)'], 3: ['(61:r:66:38)', '(61:r:66:39)', '(61:r:67:33)', '(61:r:67:34)', '(61:r:67:35)', '(61:r:67:36)', '(61:r:67:37)', '(61:r:67:38)', '(61:r:6…
1	0.40134252165079798	3	0.75	{1: ['(61:r:67:39)', '(61:r:68:36)', '(61:r:68:37)', '(61:r:68:38)', '(61:r:68:39)', '(61:r:69:34)', '(61:r:69:35)', '(61:r:69:36)', '(61:r:69:37)', '(61:r:70:33)', '(61:r:70:34)', '(61:r:70:35)', 'RSPd_2/3', 'RSPv_2/3'], 2: ['(61:r:70:36)', '(61:r:71:34)'], 3: ['(61:r:66:38)', '(61:r:66:39)', '(61:r:67:33)', '(61:r:67:34)', '(61:r:67:35)', '(61:r:67:36)', '(61:r:67:37)', '(61:r:67:38)', '(61:r:6…
1	0.40134252165079798	3	0.75	{1: ['(61:r:67:39)', '(61:r:68:36)', '(61:r:68:37)', '(61:r:68:38)', '(61:r:68:39)', '(61:r:69:34)', '(61:r:69:35)', '(61:r:69:36)', '(61:r:69:37)', '(61:r:70:33)', '(61:r:70:34)', '(61:r:70:35)', 'RSPd_2/3', 'RSPv_2/3'], 2: ['(61:r:70:36)', '(61:r:71:34)'], 3: ['(61:r:66:38)', '(61:r:66:39)', '(61:r:67:33)', '(61:r:67:34)', '(61:r:67:35)', '(61:r:67:36)', '(61:r:67:37)', '(61:r:67:38)', '(61:r:6…
1	0.35018336461149074	3	0.75	{1: ['(61:r:67:39)', '(61:r:68:37)', '(61:r:68:39)', '(61:r:69:34)', '(61:r:69:35)', '(61:r:70:33)', '(61:r:70:34)', 'RSPd_2/3'], 2: ['(61:r:68:36)', '(61:r:68:38)', '(61:r:69:36)', '(61:r:69:37)', '(61:r:70:35)', '(61:r:70:36)', '(61:r:71:34)', 'RSPv_2/3'], 3: ['(61:r:66:38)', '(61:r:66:39)', '(61:r:67:33)', '(61:r:67:34)', '(61:r:67:35)', '(61:r:67:36)', '(61:r:67:37)', '(61:r:67:38)', '(61:r:6…
1	0.40297171191956055	3	0.75	{1: ['(61:r:68:39)'], 2: ['(61:r:67:39)', '(61:r:68:36)', '(61:r:68:37)', '(61:r:68:38)', '(61:r:69:34)', '(61:r:69:35)', '(61:r:69:36)', '(61:r:69:37)', '(61:r:70:33)', '(61:r:70:34)', '(61:r:70:35)', '(61:r:70:36)', '(61:r:71:34)', 'RSPd_2/3', 'RSPv_2/3'], 3: ['(61:r:66:38)', '(61:r:66:39)', '(61:r:67:33)', '(61:r:67:34)', '(61:r:67:35)', '(61:r:67:36)', '(61:r:67:37)', '(61:r:67:38)', '(61:r:6…
1	0.35018336461149074	3	0.75	{1: ['(61:r:67:39)', '(61:r:68:37)', '(61:r:68:39)', '(61:r:69:34)', '(61:r:69:35)', '(61:r:70:33)', '(61:r:70:34)', 'RSPd_2/3'], 2: ['(61:r:68:36)', '(61:r:68:38)', '(61:r:69:36)', '(61:r:69:37)', '(61:r:70:35)', '(61:r:70:36)', '(61:r:71:34)', 'RSPv_2/3'], 3: ['(61:r:66:38)', '(61:r:66:39)', '(61:r:67:33)', '(61:r:67:34)', '(61:r:67:35)', '(61:r:67:36)', '(61:r:67:37)', '(61:r:67:38)', '(61:r:6…
1	0.35018336461149074	3	0.75	{1: ['(61:r:67:39)', '(61:r:68:37)', '(61:r:68:39)', '(61:r:69:34)', '(61:r:69:35)', '(61:r:70:33)', '(61:r:70:34)', 'RSPd_2/3'], 2: ['(61:r:68:36)', '(61:r:68:38)', '(61:r:69:36)', '(61:r:69:37)', '(61:r:70:35)', '(61:r:70:36)', '(61:r:71:34)', 'RSPv_2/3'], 3: ['(61:r:66:38)', '(61:r:66:39)', '(61:r:67:33)', '(61:r:67:34)', '(61:r:67:35)', '(61:r:67:36)', '(61:r:67:37)', '(61:r:67:38)', '(61:r:6…
1	0.35018336461149074	3	0.75	{1: ['(61:r:67:39)', '(61:r:68:37)', '(61:r:68:39)', '(61:r:69:34)', '(61:r:69:35)', '(61:r:70:33)', '(61:r:70:34)', 'RSPd_2/3'], 2: ['(61:r:68:36)', '(61:r:68:38)', '(61:r:69:36)', '(61:r:69:37)', '(61:r:70:35)', '(61:r:70:36)', '(61:r:71:34)', 'RSPv_2/3'], 3: ['(61:r:66:38)', '(61:r:66:39)', '(61:r:67:33)', '(61:r:67:34)', '(61:r:67:35)', '(61:r:67:36)', '(61:r:67:37)', '(61:r:67:38)', '(61:r:6…
1	0.35018336461149074	3	0.75	{1: ['(61:r:66:38)', '(61:r:66:39)', '(61:r:67:33)', '(61:r:67:34)', '(61:r:67:35)', '(61:r:67:36)', '(61:r:67:37)', '(61:r:67:38)', '(61:r:68:32)', '(61:r:68:33)', '(61:r:68:34)', '(61:r:68:35)', '(61:r:69:32)', '(61:r:69:33)', '(61:r:70:32)', '(61:r:71:32)', '(61:r:71:33)', 'PAR_3', 'POST_2', 'PRE_3', 'SUBd_m'], 2: ['(61:r:67:39)', '(61:r:68:37)', '(61:r:68:39)', '(61:r:69:34)', '(61:r:69:35)',…
1	0.40134252165079792	3	0.75	{1: ['(61:r:66:38)', '(61:r:66:39)', '(61:r:67:33)', '(61:r:67:34)', '(61:r:67:35)', '(61:r:67:36)', '(61:r:67:37)', '(61:r:67:38)', '(61:r:68:32)', '(61:r:68:33)', '(61:r:68:34)', '(61:r:68:35)', '(61:r:69:32)', '(61:r:69:33)', '(61:r:70:32)', '(61:r:71:32)', '(61:r:71:33)', 'PAR_3', 'POST_2', 'PRE_3', 'SUBd_m'], 2: ['(61:r:67:39)', '(61:r:68:36)', '(61:r:68:37)', '(61:r:68:38)', '(61:r:68:39)',…
1	0.40297171191956055	3	0.75	{1: ['(61:r:68:39)'], 2: ['(61:r:67:39)', '(61:r:68:36)', '(61:r:68:37)', '(61:r:68:38)', '(61:r:69:34)', '(61:r:69:35)', '(61:r:69:36)', '(61:r:69:37)', '(61:r:70:33)', '(61:r:70:34)', '(61:r:70:35)', '(61:r:70:36)', '(61:r:71:34)', 'RSPd_2/3', 'RSPv_2/3'], 3: ['(61:r:66:38)', '(61:r:66:39)', '(61:r:67:33)', '(61:r:67:34)', '(61:r:67:35)', '(61:r:67:36)', '(61:r:67:37)', '(61:r:67:38)', '(61:r:6…
1	0.35018336461149074	3	0.75	{1: ['(61:r:67:39)', '(61:r:68:37)', '(61:r:68:39)', '(61:r:69:34)', '(61:r:69:35)', '(61:r:70:33)', '(61:r:70:34)', 'RSPd_2/3'], 2: ['(61:r:68:36)', '(61:r:68:38)', '(61:r:69:36)', '(61:r:69:37)', '(61:r:70:35)', '(61:r:70:36)', '(61:r:71:34)', 'RSPv_2/3'], 3: ['(61:r:66:38)', '(61:r:66:39)', '(61:r:67:33)', '(61:r:67:34)', '(61:r:67:35)', '(61:r:67:36)', '(61:r:67:37)', '(61:r:67:38)', '(61:r:6…
1	0.35018336461149074	3	0.75	{1: ['(61:r:67:39)', '(61:r:68:37)', '(61:r:68:39)', '(61:r:69:34)', '(61:r:69:35)', '(61:r:70:33)', '(61:r:70:34)', 'RSPd_2/3'], 2: ['(61:r:68:36)', '(61:r:68:38)', '(61:r:69:36)', '(61:r:69:37)', '(61:r:70:35)', '(61:r:70:36)', '(61:r:71:34)', 'RSPv_2/3'], 3: ['(61:r:66:38)', '(61:r:66:39)', '(61:r:67:33)', '(61:r:67:34)', '(61:r:67:35)', '(61:r:67:36)', '(61:r:67:37)', '(61:r:67:38)', '(61:r:6…
1	0.35018336461149074	3	0.75	{1: ['(61:r:67:39)', '(61:r:68:37)', '(61:r:68:39)', '(61:r:69:34)', '(61:r:69:35)', '(61:r:70:33)', '(61:r:70:34)', 'RSPd_2/3'], 2: ['(61:r:68:36)', '(61:r:68:38)', '(61:r:69:36)', '(61:r:69:37)', '(61:r:70:35)', '(61:r:70:36)', '(61:r:71:34)', 'RSPv_2/3'], 3: ['(61:r:66:38)', '(61:r:66:39)', '(61:r:67:33)', '(61:r:67:34)', '(61:r:67:35)', '(61:r:67:36)', '(61:r:67:37)', '(61:r:67:38)', '(61:r:6…
1	0.40297171191956055	3	0.75	{1: ['(61:r:68:39)'], 2: ['(61:r:67:39)', '(61:r:68:36)', '(61:r:68:37)', '(61:r:68:38)', '(61:r:69:34)', '(61:r:69:35)', '(61:r:69:36)', '(61:r:69:37)', '(61:r:70:33)', '(61:r:70:34)', '(61:r:70:35)', '(61:r:70:36)', '(61:r:71:34)', 'RSPd_2/3', 'RSPv_2/3'], 3: ['(61:r:66:38)', '(61:r:66:39)', '(61:r:67:33)', '(61:r:67:34)', '(61:r:67:35)', '(61:r:67:36)', '(61:r:67:37)', '(61:r:67:38)', '(61:r:6…
1	0.40134252165079798	3	0.75	{1: ['(61:r:67:39)', '(61:r:68:36)', '(61:r:68:37)', '(61:r:68:38)', '(61:r:68:39)', '(61:r:69:34)', '(61:r:69:35)', '(61:r:69:36)', '(61:r:69:37)', '(61:r:70:33)', '(61:r:70:34)', '(61:r:70:35)', 'RSPd_2/3', 'RSPv_2/3'], 2: ['(61:r:70:36)', '(61:r:71:34)'], 3: ['(61:r:66:38)', '(61:r:66:39)', '(61:r:67:33)', '(61:r:67:34)', '(61:r:67:35)', '(61:r:67:36)', '(61:r:67:37)', '(61:r:67:38)', '(61:r:6…
1	0.35018336461149074	3	0.75	{1: ['(61:r:67:39)', '(61:r:68:37)', '(61:r:68:39)', '(61:r:69:34)', '(61:r:69:35)', '(61:r:70:33)', '(61:r:70:34)', 'RSPd_2/3'], 2: ['(61:r:68:36)', '(61:r:68:38)', '(61:r:69:36)', '(61:r:69:37)', '(61:r:70:35)', '(61:r:70:36)', '(61:r:71:34)', 'RSPv_2/3'], 3: ['(61:r:66:38)', '(61:r:66:39)', '(61:r:67:33)', '(61:r:67:34)', '(61:r:67:35)', '(61:r:67:36)', '(61:r:67:37)', '(61:r:67:38)', '(61:r:6…
1	0.35018336461149074	3	0.75	{1: ['(61:r:67:39)', '(61:r:68:37)', '(61:r:68:39)', '(61:r:69:34)', '(61:r:69:35)', '(61:r:70:33)', '(61:r:70:34)', 'RSPd_2/3'], 2: ['(61:r:68:36)', '(61:r:68:38)', '(61:r:69:36)', '(61:r:69:37)', '(61:r:70:35)', '(61:r:70:36)', '(61:r:71:34)', 'RSPv_2/3'], 3: ['(61:r:66:38)', '(61:r:66:39)', '(61:r:67:33)', '(61:r:67:34)', '(61:r:67:35)', '(61:r:67:36)', '(61:r:67:37)', '(61:r:67:38)', '(61:r:6…
1	0.35018336461149074	3	0.75	{1: ['(61:r:67:39)', '(61:r:68:37)', '(61:r:68:39)', '(61:r:69:34)', '(61:r:69:35)', '(61:r:70:33)', '(61:r:70:34)', 'RSPd_2/3'], 2: ['(61:r:68:36)', '(61:r:68:38)', '(61:r:69:36)', '(61:r:69:37)', '(61:r:70:35)', '(61:r:70:36)', '(61:r:71:34)', 'RSPv_2/3'], 3: ['(61:r:66:38)', '(61:r:66:39)', '(61:r:67:33)', '(61:r:67:34)', '(61:r:67:35)', '(61:r:67:36)', '(61:r:67:37)', '(61:r:67:38)', '(61:r:6…
1	0.35018336461149074	3	0.75	{1: ['(61:r:67:39)', '(61:r:68:37)', '(61:r:68:39)', '(61:r:69:34)', '(61:r:69:35)', '(61:r:70:33)', '(61:r:70:34)', 'RSPd_2/3'], 2: ['(61:r:68:36)', '(61:r:68:38)', '(61:r:69:36)', '(61:r:69:37)', '(61:r:70:35)', '(61:r:70:36)', '(61:r:71:34)', 'RSPv_2/3'], 3: ['(61:r:66:38)', '(61:r:66:39)', '(61:r:67:33)', '(61:r:67:34)', '(61:r:67:35)', '(61:r:67:36)', '(61:r:67:37)', '(61:r:67:38)', '(61:r:6…
1	0.40134252165079798	3	0.75	{1: ['(61:r:67:39)', '(61:r:68:36)', '(61:r:68:37)', '(61:r:68:38)', '(61:r:68:39)', '(61:r:69:34)', '(61:r:69:35)', '(61:r:69:36)', '(61:r:69:37)', '(61:r:70:33)', '(61:r:70:34)', '(61:r:70:35)', 'RSPd_2/3', 'RSPv_2/3'], 2: ['(61:r:70:36)', '(61:r:71:34)'], 3: ['(61:r:66:38)', '(61:r:66:39)', '(61:r:67:33)', '(61:r:67:34)', '(61:r:67:35)', '(61:r:67:36)', '(61:r:67:37)', '(61:r:67:38)', '(61:r:6…
1	0.35018336461149074	3	0.75	{1: ['(61:r:67:39)', '(61:r:68:37)', '(61:r:68:39)', '(61:r:69:34)', '(61:r:69:35)', '(61:r:70:33)', '(61:r:70:34)', 'RSPd_2/3'], 2: ['(61:r:68:36)', '(61:r:68:38)', '(61:r:69:36)', '(61:r:69:37)', '(61:r:70:35)', '(61:r:70:36)', '(61:r:71:34)', 'RSPv_2/3'], 3: ['(61:r:66:38)', '(61:r:66:39)', '(61:r:67:33)', '(61:r:67:34)', '(61:r:67:35)', '(61:r:67:36)', '(61:r:67:37)', '(61:r:67:38)', '(61:r:6…
1	0.35018336461149074	3	0.75	{1: ['(61:r:67:39)', '(61:r:68:37)', '(61:r:68:39)', '(61:r:69:34)', '(61:r:69:35)', '(61:r:70:33)', '(61:r:70:34)', 'RSPd_2/3'], 2: ['(61:r:68:36)', '(61:r:68:38)', '(61:r:69:36)', '(61:r:69:37)', '(61:r:70:35)', '(61:r:70:36)', '(61:r:71:34)', 'RSPv_2/3'], 3: ['(61:r:66:38)', '(61:r:66:39)', '(61:r:67:33)', '(61:r:67:34)', '(61:r:67:35)', '(61:r:67:36)', '(61:r:67:37)', '(61:r:67:38)', '(61:r:6…
1	0.35018336461149074	3	0.75	{1: ['(61:r:66:38)', '(61:r:66:39)', '(61:r:67:33)', '(61:r:67:34)', '(61:r:67:35)', '(61:r:67:36)', '(61:r:67:37)', '(61:r:67:38)', '(61:r:68:32)', '(61:r:68:33)', '(61:r:68:34)', '(61:r:68:35)', '(61:r:69:32)', '(61:r:69:33)', '(61:r:70:32)', '(61:r:71:32)', '(61:r:71:33)', 'PAR_3', 'POST_2', 'PRE_3', 'SUBd_m'], 2: ['(61:r:67:39)', '(61:r:68:37)', '(61:r:68:39)', '(61:r:69:34)', '(61:r:69:35)',…
1	0.35018336461149074	3	0.75	{1: ['(61:r:67:39)', '(61:r:68:37)', '(61:r:68:39)', '(61:r:69:34)', '(61:r:69:35)', '(61:r:70:33)', '(61:r:70:34)', 'RSPd_2/3'], 2: ['(61:r:68:36)', '(61:r:68:38)', '(61:r:69:36)', '(61:r:69:37)', '(61:r:70:35)', '(61:r:70:36)', '(61:r:71:34)', 'RSPv_2/3'], 3: ['(61:r:66:38)', '(61:r:66:39)', '(61:r:67:33)', '(61:r:67:34)', '(61:r:67:35)', '(61:r:67:36)', '(61:r:67:37)', '(61:r:67:38)', '(61:r:6…
1	0.39213985640743099	4	0.75	{1: ['(61:r:66:38)', '(61:r:66:39)', '(61:r:67:33)', '(61:r:67:34)', '(61:r:67:35)', '(61:r:67:36)', '(61:r:67:37)', '(61:r:67:38)', '(61:r:68:32)', '(61:r:68:33)', '(61:r:68:34)', '(61:r:68:35)', '(61:r:69:32)', '(61:r:69:33)', '(61:r:70:32)', '(61:r:71:32)', 'PAR_3', 'POST_2', 'PRE_3', 'SUBd_m'], 2: ['(61:r:71:33)'], 3: ['(61:r:67:39)', '(61:r:68:36)', '(61:r:68:37)', '(61:r:68:38)', '(61:r:68:…
1	0.35018336461149074	3	0.75	{1: ['(61:r:67:39)', '(61:r:68:37)', '(61:r:68:39)', '(61:r:69:34)', '(61:r:69:35)', '(61:r:70:33)', '(61:r:70:34)', 'RSPd_2/3'], 2: ['(61:r:68:36)', '(61:r:68:38)', '(61:r:69:36)', '(61:r:69:37)', '(61:r:70:35)', '(61:r:70:36)', '(61:r:71:34)', 'RSPv_2/3'], 3: ['(61:r:66:38)', '(61:r:66:39)', '(61:r:67:33)', '(61:r:67:34)', '(61:r:67:35)', '(61:r:67:36)', '(61:r:67:37)', '(61:r:67:38)', '(61:r:6…
1	0.35018336461149074	3	0.75	{1: ['(61:r:67:39)', '(61:r:68:37)', '(61:r:68:39)', '(61:r:69:34)', '(61:r:69:35)', '(61:r:70:33)', '(61:r:70:34)', 'RSPd_2/3'], 2: ['(61:r:68:36)', '(61:r:68:38)', '(61:r:69:36)', '(61:r:69:37)', '(61:r:70:35)', '(61:r:70:36)', '(61:r:71:34)', 'RSPv_2/3'], 3: ['(61:r:66:38)', '(61:r:66:39)', '(61:r:67:33)', '(61:r:67:34)', '(61:r:67:35)', '(61:r:67:36)', '(61:r:67:37)', '(61:r:67:38)', '(61:r:6…
1	0.34098069936812375	4	0.75	{1: ['(61:r:66:38)', '(61:r:66:39)', '(61:r:67:33)', '(61:r:67:34)', '(61:r:67:35)', '(61:r:67:36)', '(61:r:67:37)', '(61:r:67:38)', '(61:r:68:32)', '(61:r:68:33)', '(61:r:68:34)', '(61:r:68:35)', '(61:r:69:32)', '(61:r:69:33)', '(61:r:70:32)', '(61:r:71:32)', 'PAR_3', 'POST_2', 'PRE_3', 'SUBd_m'], 2: ['(61:r:71:33)'], 3: ['(61:r:67:39)', '(61:r:68:37)', '(61:r:68:39)', '(61:r:69:34)', '(61:r:69:…
1	0.35018336461149074	3	0.75	{1: ['(61:r:67:39)', '(61:r:68:37)', '(61:r:68:39)', '(61:r:69:34)', '(61:r:69:35)', '(61:r:70:33)', '(61:r:70:34)', 'RSPd_2/3'], 2: ['(61:r:68:36)', '(61:r:68:38)', '(61:r:69:36)', '(61:r:69:37)', '(61:r:70:35)', '(61:r:70:36)', '(61:r:71:34)', 'RSPv_2/3'], 3: ['(61:r:66:38)', '(61:r:66:39)', '(61:r:67:33)', '(61:r:67:34)', '(61:r:67:35)', '(61:r:67:36)', '(61:r:67:37)', '(61:r:67:38)', '(61:r:6…
1	0.34098069936812375	4	0.75	{1: ['(61:r:66:38)', '(61:r:66:39)', '(61:r:67:33)', '(61:r:67:34)', '(61:r:67:35)', '(61:r:67:36)', '(61:r:67:37)', '(61:r:67:38)', '(61:r:68:32)', '(61:r:68:33)', '(61:r:68:34)', '(61:r:68:35)', '(61:r:69:32)', '(61:r:69:33)', '(61:r:70:32)', '(61:r:71:32)', 'PAR_3', 'POST_2', 'PRE_3', 'SUBd_m'], 2: ['(61:r:71:33)'], 3: ['(61:r:67:39)', '(61:r:68:37)', '(61:r:68:39)', '(61:r:69:34)', '(61:r:69:…
1	0.35018336461149074	3	0.75	{1: ['(61:r:67:39)', '(61:r:68:37)', '(61:r:68:39)', '(61:r:69:34)', '(61:r:69:35)', '(61:r:70:33)', '(61:r:70:34)', 'RSPd_2/3'], 2: ['(61:r:68:36)', '(61:r:68:38)', '(61:r:69:36)', '(61:r:69:37)', '(61:r:70:35)', '(61:r:70:36)', '(61:r:71:34)', 'RSPv_2/3'], 3: ['(61:r:66:38)', '(61:r:66:39)', '(61:r:67:33)', '(61:r:67:34)', '(61:r:67:35)', '(61:r:67:36)', '(61:r:67:37)', '(61:r:67:38)', '(61:r:6…
1	0.40134252165079798	3	0.75	{1: ['(61:r:67:39)', '(61:r:68:36)', '(61:r:68:37)', '(61:r:68:38)', '(61:r:68:39)', '(61:r:69:34)', '(61:r:69:35)', '(61:r:69:36)', '(61:r:69:37)', '(61:r:70:33)', '(61:r:70:34)', '(61:r:70:35)', 'RSPd_2/3', 'RSPv_2/3'], 2: ['(61:r:70:36)', '(61:r:71:34)'], 3: ['(61:r:66:38)', '(61:r:66:39)', '(61:r:67:33)', '(61:r:67:34)', '(61:r:67:35)', '(61:r:67:36)', '(61:r:67:37)', '(61:r:67:38)', '(61:r:6…

## Sheet: Fig2a Comm str & matrix ARA61
Figure 2a. Characterized community structure ARA 61
Reading Louvain output CSV
done in 0.022479057312s
Converting format of read louvain run arr dict
done in 0.00108408927917s
calculating std_dev_w_alpha_beta...
done in 0.0288951396942s: 19.3846766601
calculating mean_var_z_alpha_beta...
done in 0.0132880210876s: (13.377191351383726	1.0032744727489438)
calculating cons_cmt_str...
done in 0.286750078201s
num runs	gamma	mean part sim	var part sim	len con cmt str	max num com	mean num com	std dev num com	max q	mean q	std dev	unique cmt str	cmt str mode count
100	0.75	13.377191351383726	1.0032744727489438	3	4	3.0800000000000001	0.27129319932501073	0.40297171191956055	0.36359557127115566	0.025656733267838069	6/100	64/100
consensus cmt str:	[['(61:r:66:38)', '(61:r:66:39)', '(61:r:67:33)', '(61:r:67:34)', '(61:r:67:35)', '(61:r:67:36)', '(61:r:67:37)', '(61:r:67:38)', '(61:r:68:32)', '(61:r:68:33)', '(61:r:68:34)', '(61:r:68:35)', '(61:r:69:32)', '(61:r:69:33)', '(61:r:70:32)', '(61:r:71:32)', '(61:r:71:33)', 'PAR_3', 'POST_2', 'PRE_3', 'SUBd_m'], ['(61:r:67:39)', '(61:r:68:37)', '(61:r:68:39)', '(61:r:69:34)', '(61:r:69:35)', '(61:…
consensus cmt inj sites:	[['PAR_3', 'POST_2', 'PRE_3', 'SUBd_m'], ['RSPd_2/3'], ['RSPv_2/3']]
Figure 2a. Connectivity matrix ARA 61
	PAR_3	POST_2	PRE_3	RSPd_2/3	RSPv_2/3	SUBd_m
(61:r:66:38)	2	1	1			3
(61:r:66:39)	1	1	1			1
(61:r:67:33)	3	4	2			3
(61:r:67:34)	4	3	2		2	4
(61:r:67:35)	2	4	2			4
(61:r:67:36)	4	4	4		1	4
(61:r:67:37)	5	3	4		5	9
(61:r:67:38)	4	5	4	3	2	5
(61:r:67:39)	1	1		2	2	2
(61:r:68:32)	3	2	3			3
(61:r:68:33)	6	5	5		1	10
(61:r:68:34)	7	5	10			8
(61:r:68:35)	4	4	5	1		6
(61:r:68:36)	4	3	3	3	8	6
(61:r:68:37)	2		2	6	6	1
(61:r:68:38)				5	6
(61:r:68:39)				1
(61:r:69:32)	6	4	4			8
(61:r:69:33)	6	6	6	1	3	9
(61:r:69:34)	2	1	2	6	3	3
(61:r:69:35)	2	1	2	8	6
(61:r:69:36)				5	6
(61:r:69:37)				2	3	3
(61:r:70:32)	5	5	2			6
(61:r:70:33)	4	1	6	6	4	4
(61:r:70:34)			2	8	6	3
(61:r:70:35)	1		1	4	8	2
(61:r:70:36)					1
(61:r:71:32)	3	1	3			3
(61:r:71:33)	4		6	1	2	3
(61:r:71:34)					1

## Sheet: Fig2a Community runs ARA63
Figure 2a. Repeated runs of Louvain modularity analysis (0.75 gamma value) at ARA 63
run	q	num_communities	gamma	community_structure
1	0.42975458384107457	3	0.75	{1: ['(63:r:66:31)', '(63:r:66:32)', '(63:r:66:33)', '(63:r:66:34)', '(63:r:66:35)', '(63:r:67:31)', '(63:r:67:32)', '(63:r:67:33)', '(63:r:67:34)', '(63:r:67:35)', '(63:r:67:36)', '(63:r:68:31)', '(63:r:68:32)', '(63:r:69:31)', '(63:r:70:31)', 'PAR_3', 'POST_2', 'PRE_3', 'SUBd_m'], 2: ['(63:r:69:30)', '(63:r:70:30)'], 3: ['(63:r:67:37)', '(63:r:68:33)', '(63:r:68:34)', '(63:r:68:35)', '(63:r:68:…
1	0.42975458384107457	3	0.75	{1: ['(63:r:66:31)', '(63:r:66:32)', '(63:r:66:33)', '(63:r:66:34)', '(63:r:66:35)', '(63:r:67:31)', '(63:r:67:32)', '(63:r:67:33)', '(63:r:67:34)', '(63:r:67:35)', '(63:r:67:36)', '(63:r:68:31)', '(63:r:68:32)', '(63:r:69:31)', '(63:r:70:31)', 'PAR_3', 'POST_2', 'PRE_3', 'SUBd_m'], 2: ['(63:r:69:30)', '(63:r:70:30)'], 3: ['(63:r:67:37)', '(63:r:68:33)', '(63:r:68:34)', '(63:r:68:35)', '(63:r:68:…
1	0.42975458384107457	3	0.75	{1: ['(63:r:66:31)', '(63:r:66:32)', '(63:r:66:33)', '(63:r:66:34)', '(63:r:66:35)', '(63:r:67:31)', '(63:r:67:32)', '(63:r:67:33)', '(63:r:67:34)', '(63:r:67:35)', '(63:r:67:36)', '(63:r:68:31)', '(63:r:68:32)', '(63:r:69:31)', '(63:r:70:31)', 'PAR_3', 'POST_2', 'PRE_3', 'SUBd_m'], 2: ['(63:r:69:30)', '(63:r:70:30)'], 3: ['(63:r:67:37)', '(63:r:68:33)', '(63:r:68:34)', '(63:r:68:35)', '(63:r:68:…
1	0.42975458384107457	3	0.75	{1: ['(63:r:66:31)', '(63:r:66:32)', '(63:r:66:33)', '(63:r:66:34)', '(63:r:66:35)', '(63:r:67:31)', '(63:r:67:32)', '(63:r:67:33)', '(63:r:67:34)', '(63:r:67:35)', '(63:r:67:36)', '(63:r:68:31)', '(63:r:68:32)', '(63:r:69:31)', '(63:r:70:31)', 'PAR_3', 'POST_2', 'PRE_3', 'SUBd_m'], 2: ['(63:r:69:30)', '(63:r:70:30)'], 3: ['(63:r:67:37)', '(63:r:68:33)', '(63:r:68:34)', '(63:r:68:35)', '(63:r:68:…
1	0.42975458384107457	3	0.75	{1: ['(63:r:66:31)', '(63:r:66:32)', '(63:r:66:33)', '(63:r:66:34)', '(63:r:66:35)', '(63:r:67:31)', '(63:r:67:32)', '(63:r:67:33)', '(63:r:67:34)', '(63:r:67:35)', '(63:r:67:36)', '(63:r:68:31)', '(63:r:68:32)', '(63:r:69:31)', '(63:r:70:31)', 'PAR_3', 'POST_2', 'PRE_3', 'SUBd_m'], 2: ['(63:r:69:30)', '(63:r:70:30)'], 3: ['(63:r:67:37)', '(63:r:68:33)', '(63:r:68:34)', '(63:r:68:35)', '(63:r:68:…
1	0.42975458384107457	3	0.75	{1: ['(63:r:66:31)', '(63:r:66:32)', '(63:r:66:33)', '(63:r:66:34)', '(63:r:66:35)', '(63:r:67:31)', '(63:r:67:32)', '(63:r:67:33)', '(63:r:67:34)', '(63:r:67:35)', '(63:r:67:36)', '(63:r:68:31)', '(63:r:68:32)', '(63:r:69:31)', '(63:r:70:31)', 'PAR_3', 'POST_2', 'PRE_3', 'SUBd_m'], 2: ['(63:r:69:30)', '(63:r:70:30)'], 3: ['(63:r:67:37)', '(63:r:68:33)', '(63:r:68:34)', '(63:r:68:35)', '(63:r:68:…
1	0.42975458384107457	3	0.75	{1: ['(63:r:66:31)', '(63:r:66:32)', '(63:r:66:33)', '(63:r:66:34)', '(63:r:66:35)', '(63:r:67:31)', '(63:r:67:32)', '(63:r:67:33)', '(63:r:67:34)', '(63:r:67:35)', '(63:r:67:36)', '(63:r:68:31)', '(63:r:68:32)', '(63:r:69:31)', '(63:r:70:31)', 'PAR_3', 'POST_2', 'PRE_3', 'SUBd_m'], 2: ['(63:r:69:30)', '(63:r:70:30)'], 3: ['(63:r:67:37)', '(63:r:68:33)', '(63:r:68:34)', '(63:r:68:35)', '(63:r:68:…
1	0.42975458384107457	3	0.75	{1: ['(63:r:66:31)', '(63:r:66:32)', '(63:r:66:33)', '(63:r:66:34)', '(63:r:66:35)', '(63:r:67:31)', '(63:r:67:32)', '(63:r:67:33)', '(63:r:67:34)', '(63:r:67:35)', '(63:r:67:36)', '(63:r:68:31)', '(63:r:68:32)', '(63:r:69:31)', '(63:r:70:31)', 'PAR_3', 'POST_2', 'PRE_3', 'SUBd_m'], 2: ['(63:r:69:30)', '(63:r:70:30)'], 3: ['(63:r:67:37)', '(63:r:68:33)', '(63:r:68:34)', '(63:r:68:35)', '(63:r:68:…
1	0.42975458384107457	3	0.75	{1: ['(63:r:66:31)', '(63:r:66:32)', '(63:r:66:33)', '(63:r:66:34)', '(63:r:66:35)', '(63:r:67:31)', '(63:r:67:32)', '(63:r:67:33)', '(63:r:67:34)', '(63:r:67:35)', '(63:r:67:36)', '(63:r:68:31)', '(63:r:68:32)', '(63:r:69:31)', '(63:r:70:31)', 'PAR_3', 'POST_2', 'PRE_3', 'SUBd_m'], 2: ['(63:r:69:30)', '(63:r:70:30)'], 3: ['(63:r:67:37)', '(63:r:68:33)', '(63:r:68:34)', '(63:r:68:35)', '(63:r:68:…
1	0.34490544878931528	4	0.75	{1: ['(63:r:66:31)', '(63:r:66:33)', '(63:r:67:34)', '(63:r:68:31)', '(63:r:68:32)', '(63:r:69:31)', 'PAR_3'], 2: ['(63:r:70:30)'], 3: ['(63:r:67:37)', '(63:r:68:33)', '(63:r:68:34)', '(63:r:68:35)', '(63:r:68:36)', '(63:r:68:37)', '(63:r:69:32)', '(63:r:69:33)', '(63:r:69:34)', '(63:r:69:35)', '(63:r:69:36)', '(63:r:70:32)', '(63:r:70:33)', '(63:r:70:34)', 'RSPd_2/3', 'RSPv_2/3'], 4: ['(63:r:66:…
1	0.42975458384107457	3	0.75	{1: ['(63:r:66:31)', '(63:r:66:32)', '(63:r:66:33)', '(63:r:66:34)', '(63:r:66:35)', '(63:r:67:31)', '(63:r:67:32)', '(63:r:67:33)', '(63:r:67:34)', '(63:r:67:35)', '(63:r:67:36)', '(63:r:68:31)', '(63:r:68:32)', '(63:r:69:31)', '(63:r:70:31)', 'PAR_3', 'POST_2', 'PRE_3', 'SUBd_m'], 2: ['(63:r:69:30)', '(63:r:70:30)'], 3: ['(63:r:67:37)', '(63:r:68:33)', '(63:r:68:34)', '(63:r:68:35)', '(63:r:68:…
1	0.42975458384107457	3	0.75	{1: ['(63:r:66:31)', '(63:r:66:32)', '(63:r:66:33)', '(63:r:66:34)', '(63:r:66:35)', '(63:r:67:31)', '(63:r:67:32)', '(63:r:67:33)', '(63:r:67:34)', '(63:r:67:35)', '(63:r:67:36)', '(63:r:68:31)', '(63:r:68:32)', '(63:r:69:31)', '(63:r:70:31)', 'PAR_3', 'POST_2', 'PRE_3', 'SUBd_m'], 2: ['(63:r:69:30)', '(63:r:70:30)'], 3: ['(63:r:67:37)', '(63:r:68:33)', '(63:r:68:34)', '(63:r:68:35)', '(63:r:68:…
1	0.42975458384107457	3	0.75	{1: ['(63:r:66:31)', '(63:r:66:32)', '(63:r:66:33)', '(63:r:66:34)', '(63:r:66:35)', '(63:r:67:31)', '(63:r:67:32)', '(63:r:67:33)', '(63:r:67:34)', '(63:r:67:35)', '(63:r:67:36)', '(63:r:68:31)', '(63:r:68:32)', '(63:r:69:31)', '(63:r:70:31)', 'PAR_3', 'POST_2', 'PRE_3', 'SUBd_m'], 2: ['(63:r:69:30)', '(63:r:70:30)'], 3: ['(63:r:67:37)', '(63:r:68:33)', '(63:r:68:34)', '(63:r:68:35)', '(63:r:68:…
1	0.42975458384107457	3	0.75	{1: ['(63:r:66:31)', '(63:r:66:32)', '(63:r:66:33)', '(63:r:66:34)', '(63:r:66:35)', '(63:r:67:31)', '(63:r:67:32)', '(63:r:67:33)', '(63:r:67:34)', '(63:r:67:35)', '(63:r:67:36)', '(63:r:68:31)', '(63:r:68:32)', '(63:r:69:31)', '(63:r:70:31)', 'PAR_3', 'POST_2', 'PRE_3', 'SUBd_m'], 2: ['(63:r:69:30)', '(63:r:70:30)'], 3: ['(63:r:67:37)', '(63:r:68:33)', '(63:r:68:34)', '(63:r:68:35)', '(63:r:68:…
1	0.42975458384107457	3	0.75	{1: ['(63:r:66:31)', '(63:r:66:32)', '(63:r:66:33)', '(63:r:66:34)', '(63:r:66:35)', '(63:r:67:31)', '(63:r:67:32)', '(63:r:67:33)', '(63:r:67:34)', '(63:r:67:35)', '(63:r:67:36)', '(63:r:68:31)', '(63:r:68:32)', '(63:r:69:31)', '(63:r:70:31)', 'PAR_3', 'POST_2', 'PRE_3', 'SUBd_m'], 2: ['(63:r:69:30)', '(63:r:70:30)'], 3: ['(63:r:67:37)', '(63:r:68:33)', '(63:r:68:34)', '(63:r:68:35)', '(63:r:68:…
1	0.42975458384107457	3	0.75	{1: ['(63:r:66:31)', '(63:r:66:32)', '(63:r:66:33)', '(63:r:66:34)', '(63:r:66:35)', '(63:r:67:31)', '(63:r:67:32)', '(63:r:67:33)', '(63:r:67:34)', '(63:r:67:35)', '(63:r:67:36)', '(63:r:68:31)', '(63:r:68:32)', '(63:r:69:31)', '(63:r:70:31)', 'PAR_3', 'POST_2', 'PRE_3', 'SUBd_m'], 2: ['(63:r:69:30)', '(63:r:70:30)'], 3: ['(63:r:67:37)', '(63:r:68:33)', '(63:r:68:34)', '(63:r:68:35)', '(63:r:68:…
1	0.42975458384107457	3	0.75	{1: ['(63:r:66:31)', '(63:r:66:32)', '(63:r:66:33)', '(63:r:66:34)', '(63:r:66:35)', '(63:r:67:31)', '(63:r:67:32)', '(63:r:67:33)', '(63:r:67:34)', '(63:r:67:35)', '(63:r:67:36)', '(63:r:68:31)', '(63:r:68:32)', '(63:r:69:31)', '(63:r:70:31)', 'PAR_3', 'POST_2', 'PRE_3', 'SUBd_m'], 2: ['(63:r:69:30)', '(63:r:70:30)'], 3: ['(63:r:67:37)', '(63:r:68:33)', '(63:r:68:34)', '(63:r:68:35)', '(63:r:68:…
1	0.42975458384107457	3	0.75	{1: ['(63:r:66:31)', '(63:r:66:32)', '(63:r:66:33)', '(63:r:66:34)', '(63:r:66:35)', '(63:r:67:31)', '(63:r:67:32)', '(63:r:67:33)', '(63:r:67:34)', '(63:r:67:35)', '(63:r:67:36)', '(63:r:68:31)', '(63:r:68:32)', '(63:r:69:31)', '(63:r:70:31)', 'PAR_3', 'POST_2', 'PRE_3', 'SUBd_m'], 2: ['(63:r:69:30)', '(63:r:70:30)'], 3: ['(63:r:67:37)', '(63:r:68:33)', '(63:r:68:34)', '(63:r:68:35)', '(63:r:68:…
1	0.42975458384107457	3	0.75	{1: ['(63:r:66:31)', '(63:r:66:32)', '(63:r:66:33)', '(63:r:66:34)', '(63:r:66:35)', '(63:r:67:31)', '(63:r:67:32)', '(63:r:67:33)', '(63:r:67:34)', '(63:r:67:35)', '(63:r:67:36)', '(63:r:68:31)', '(63:r:68:32)', '(63:r:69:31)', '(63:r:70:31)', 'PAR_3', 'POST_2', 'PRE_3', 'SUBd_m'], 2: ['(63:r:69:30)', '(63:r:70:30)'], 3: ['(63:r:67:37)', '(63:r:68:33)', '(63:r:68:34)', '(63:r:68:35)', '(63:r:68:…
1	0.42975458384107457	3	0.75	{1: ['(63:r:66:31)', '(63:r:66:32)', '(63:r:66:33)', '(63:r:66:34)', '(63:r:66:35)', '(63:r:67:31)', '(63:r:67:32)', '(63:r:67:33)', '(63:r:67:34)', '(63:r:67:35)', '(63:r:67:36)', '(63:r:68:31)', '(63:r:68:32)', '(63:r:69:31)', '(63:r:70:31)', 'PAR_3', 'POST_2', 'PRE_3', 'SUBd_m'], 2: ['(63:r:69:30)', '(63:r:70:30)'], 3: ['(63:r:67:37)', '(63:r:68:33)', '(63:r:68:34)', '(63:r:68:35)', '(63:r:68:…
1	0.42975458384107457	3	0.75	{1: ['(63:r:66:31)', '(63:r:66:32)', '(63:r:66:33)', '(63:r:66:34)', '(63:r:66:35)', '(63:r:67:31)', '(63:r:67:32)', '(63:r:67:33)', '(63:r:67:34)', '(63:r:67:35)', '(63:r:67:36)', '(63:r:68:31)', '(63:r:68:32)', '(63:r:69:31)', '(63:r:70:31)', 'PAR_3', 'POST_2', 'PRE_3', 'SUBd_m'], 2: ['(63:r:69:30)', '(63:r:70:30)'], 3: ['(63:r:67:37)', '(63:r:68:33)', '(63:r:68:34)', '(63:r:68:35)', '(63:r:68:…
1	0.42975458384107457	3	0.75	{1: ['(63:r:66:31)', '(63:r:66:32)', '(63:r:66:33)', '(63:r:66:34)', '(63:r:66:35)', '(63:r:67:31)', '(63:r:67:32)', '(63:r:67:33)', '(63:r:67:34)', '(63:r:67:35)', '(63:r:67:36)', '(63:r:68:31)', '(63:r:68:32)', '(63:r:69:31)', '(63:r:70:31)', 'PAR_3', 'POST_2', 'PRE_3', 'SUBd_m'], 2: ['(63:r:69:30)', '(63:r:70:30)'], 3: ['(63:r:67:37)', '(63:r:68:33)', '(63:r:68:34)', '(63:r:68:35)', '(63:r:68:…
1	0.42975458384107457	3	0.75	{1: ['(63:r:66:31)', '(63:r:66:32)', '(63:r:66:33)', '(63:r:66:34)', '(63:r:66:35)', '(63:r:67:31)', '(63:r:67:32)', '(63:r:67:33)', '(63:r:67:34)', '(63:r:67:35)', '(63:r:67:36)', '(63:r:68:31)', '(63:r:68:32)', '(63:r:69:31)', '(63:r:70:31)', 'PAR_3', 'POST_2', 'PRE_3', 'SUBd_m'], 2: ['(63:r:69:30)', '(63:r:70:30)'], 3: ['(63:r:67:37)', '(63:r:68:33)', '(63:r:68:34)', '(63:r:68:35)', '(63:r:68:…
1	0.42975458384107457	3	0.75	{1: ['(63:r:66:31)', '(63:r:66:32)', '(63:r:66:33)', '(63:r:66:34)', '(63:r:66:35)', '(63:r:67:31)', '(63:r:67:32)', '(63:r:67:33)', '(63:r:67:34)', '(63:r:67:35)', '(63:r:67:36)', '(63:r:68:31)', '(63:r:68:32)', '(63:r:69:31)', '(63:r:70:31)', 'PAR_3', 'POST_2', 'PRE_3', 'SUBd_m'], 2: ['(63:r:69:30)', '(63:r:70:30)'], 3: ['(63:r:67:37)', '(63:r:68:33)', '(63:r:68:34)', '(63:r:68:35)', '(63:r:68:…
1	0.42975458384107457	3	0.75	{1: ['(63:r:66:31)', '(63:r:66:32)', '(63:r:66:33)', '(63:r:66:34)', '(63:r:66:35)', '(63:r:67:31)', '(63:r:67:32)', '(63:r:67:33)', '(63:r:67:34)', '(63:r:67:35)', '(63:r:67:36)', '(63:r:68:31)', '(63:r:68:32)', '(63:r:69:31)', '(63:r:70:31)', 'PAR_3', 'POST_2', 'PRE_3', 'SUBd_m'], 2: ['(63:r:69:30)', '(63:r:70:30)'], 3: ['(63:r:67:37)', '(63:r:68:33)', '(63:r:68:34)', '(63:r:68:35)', '(63:r:68:…
1	0.42975458384107457	3	0.75	{1: ['(63:r:66:31)', '(63:r:66:32)', '(63:r:66:33)', '(63:r:66:34)', '(63:r:66:35)', '(63:r:67:31)', '(63:r:67:32)', '(63:r:67:33)', '(63:r:67:34)', '(63:r:67:35)', '(63:r:67:36)', '(63:r:68:31)', '(63:r:68:32)', '(63:r:69:31)', '(63:r:70:31)', 'PAR_3', 'POST_2', 'PRE_3', 'SUBd_m'], 2: ['(63:r:69:30)', '(63:r:70:30)'], 3: ['(63:r:67:37)', '(63:r:68:33)', '(63:r:68:34)', '(63:r:68:35)', '(63:r:68:…
1	0.42975458384107457	3	0.75	{1: ['(63:r:66:31)', '(63:r:66:32)', '(63:r:66:33)', '(63:r:66:34)', '(63:r:66:35)', '(63:r:67:31)', '(63:r:67:32)', '(63:r:67:33)', '(63:r:67:34)', '(63:r:67:35)', '(63:r:67:36)', '(63:r:68:31)', '(63:r:68:32)', '(63:r:69:31)', '(63:r:70:31)', 'PAR_3', 'POST_2', 'PRE_3', 'SUBd_m'], 2: ['(63:r:69:30)', '(63:r:70:30)'], 3: ['(63:r:67:37)', '(63:r:68:33)', '(63:r:68:34)', '(63:r:68:35)', '(63:r:68:…
1	0.42975458384107457	3	0.75	{1: ['(63:r:66:31)', '(63:r:66:32)', '(63:r:66:33)', '(63:r:66:34)', '(63:r:66:35)', '(63:r:67:31)', '(63:r:67:32)', '(63:r:67:33)', '(63:r:67:34)', '(63:r:67:35)', '(63:r:67:36)', '(63:r:68:31)', '(63:r:68:32)', '(63:r:69:31)', '(63:r:70:31)', 'PAR_3', 'POST_2', 'PRE_3', 'SUBd_m'], 2: ['(63:r:69:30)', '(63:r:70:30)'], 3: ['(63:r:67:37)', '(63:r:68:33)', '(63:r:68:34)', '(63:r:68:35)', '(63:r:68:…
1	0.42975458384107457	3	0.75	{1: ['(63:r:66:31)', '(63:r:66:32)', '(63:r:66:33)', '(63:r:66:34)', '(63:r:66:35)', '(63:r:67:31)', '(63:r:67:32)', '(63:r:67:33)', '(63:r:67:34)', '(63:r:67:35)', '(63:r:67:36)', '(63:r:68:31)', '(63:r:68:32)', '(63:r:69:31)', '(63:r:70:31)', 'PAR_3', 'POST_2', 'PRE_3', 'SUBd_m'], 2: ['(63:r:69:30)', '(63:r:70:30)'], 3: ['(63:r:67:37)', '(63:r:68:33)', '(63:r:68:34)', '(63:r:68:35)', '(63:r:68:…
1	0.42975458384107457	3	0.75	{1: ['(63:r:66:31)', '(63:r:66:32)', '(63:r:66:33)', '(63:r:66:34)', '(63:r:66:35)', '(63:r:67:31)', '(63:r:67:32)', '(63:r:67:33)', '(63:r:67:34)', '(63:r:67:35)', '(63:r:67:36)', '(63:r:68:31)', '(63:r:68:32)', '(63:r:69:31)', '(63:r:70:31)', 'PAR_3', 'POST_2', 'PRE_3', 'SUBd_m'], 2: ['(63:r:69:30)', '(63:r:70:30)'], 3: ['(63:r:67:37)', '(63:r:68:33)', '(63:r:68:34)', '(63:r:68:35)', '(63:r:68:…
1	0.42975458384107457	3	0.75	{1: ['(63:r:66:31)', '(63:r:66:32)', '(63:r:66:33)', '(63:r:66:34)', '(63:r:66:35)', '(63:r:67:31)', '(63:r:67:32)', '(63:r:67:33)', '(63:r:67:34)', '(63:r:67:35)', '(63:r:67:36)', '(63:r:68:31)', '(63:r:68:32)', '(63:r:69:31)', '(63:r:70:31)', 'PAR_3', 'POST_2', 'PRE_3', 'SUBd_m'], 2: ['(63:r:69:30)', '(63:r:70:30)'], 3: ['(63:r:67:37)', '(63:r:68:33)', '(63:r:68:34)', '(63:r:68:35)', '(63:r:68:…
1	0.42975458384107457	3	0.75	{1: ['(63:r:66:31)', '(63:r:66:32)', '(63:r:66:33)', '(63:r:66:34)', '(63:r:66:35)', '(63:r:67:31)', '(63:r:67:32)', '(63:r:67:33)', '(63:r:67:34)', '(63:r:67:35)', '(63:r:67:36)', '(63:r:68:31)', '(63:r:68:32)', '(63:r:69:31)', '(63:r:70:31)', 'PAR_3', 'POST_2', 'PRE_3', 'SUBd_m'], 2: ['(63:r:69:30)', '(63:r:70:30)'], 3: ['(63:r:67:37)', '(63:r:68:33)', '(63:r:68:34)', '(63:r:68:35)', '(63:r:68:…
1	0.42975458384107457	3	0.75	{1: ['(63:r:66:31)', '(63:r:66:32)', '(63:r:66:33)', '(63:r:66:34)', '(63:r:66:35)', '(63:r:67:31)', '(63:r:67:32)', '(63:r:67:33)', '(63:r:67:34)', '(63:r:67:35)', '(63:r:67:36)', '(63:r:68:31)', '(63:r:68:32)', '(63:r:69:31)', '(63:r:70:31)', 'PAR_3', 'POST_2', 'PRE_3', 'SUBd_m'], 2: ['(63:r:69:30)', '(63:r:70:30)'], 3: ['(63:r:67:37)', '(63:r:68:33)', '(63:r:68:34)', '(63:r:68:35)', '(63:r:68:…
1	0.42975458384107457	3	0.75	{1: ['(63:r:66:31)', '(63:r:66:32)', '(63:r:66:33)', '(63:r:66:34)', '(63:r:66:35)', '(63:r:67:31)', '(63:r:67:32)', '(63:r:67:33)', '(63:r:67:34)', '(63:r:67:35)', '(63:r:67:36)', '(63:r:68:31)', '(63:r:68:32)', '(63:r:69:31)', '(63:r:70:31)', 'PAR_3', 'POST_2', 'PRE_3', 'SUBd_m'], 2: ['(63:r:69:30)', '(63:r:70:30)'], 3: ['(63:r:67:37)', '(63:r:68:33)', '(63:r:68:34)', '(63:r:68:35)', '(63:r:68:…
1	0.42975458384107457	3	0.75	{1: ['(63:r:66:31)', '(63:r:66:32)', '(63:r:66:33)', '(63:r:66:34)', '(63:r:66:35)', '(63:r:67:31)', '(63:r:67:32)', '(63:r:67:33)', '(63:r:67:34)', '(63:r:67:35)', '(63:r:67:36)', '(63:r:68:31)', '(63:r:68:32)', '(63:r:69:31)', '(63:r:70:31)', 'PAR_3', 'POST_2', 'PRE_3', 'SUBd_m'], 2: ['(63:r:69:30)', '(63:r:70:30)'], 3: ['(63:r:67:37)', '(63:r:68:33)', '(63:r:68:34)', '(63:r:68:35)', '(63:r:68:…
1	0.34490544878931528	4	0.75	{1: ['(63:r:66:31)', '(63:r:66:33)', '(63:r:67:34)', '(63:r:68:31)', '(63:r:68:32)', '(63:r:69:31)', 'PAR_3'], 2: ['(63:r:70:30)'], 3: ['(63:r:67:37)', '(63:r:68:33)', '(63:r:68:34)', '(63:r:68:35)', '(63:r:68:36)', '(63:r:68:37)', '(63:r:69:32)', '(63:r:69:33)', '(63:r:69:34)', '(63:r:69:35)', '(63:r:69:36)', '(63:r:70:32)', '(63:r:70:33)', '(63:r:70:34)', 'RSPd_2/3', 'RSPv_2/3'], 4: ['(63:r:66:…
1	0.42975458384107457	3	0.75	{1: ['(63:r:66:31)', '(63:r:66:32)', '(63:r:66:33)', '(63:r:66:34)', '(63:r:66:35)', '(63:r:67:31)', '(63:r:67:32)', '(63:r:67:33)', '(63:r:67:34)', '(63:r:67:35)', '(63:r:67:36)', '(63:r:68:31)', '(63:r:68:32)', '(63:r:69:31)', '(63:r:70:31)', 'PAR_3', 'POST_2', 'PRE_3', 'SUBd_m'], 2: ['(63:r:69:30)', '(63:r:70:30)'], 3: ['(63:r:67:37)', '(63:r:68:33)', '(63:r:68:34)', '(63:r:68:35)', '(63:r:68:…
1	0.42975458384107457	3	0.75	{1: ['(63:r:66:31)', '(63:r:66:32)', '(63:r:66:33)', '(63:r:66:34)', '(63:r:66:35)', '(63:r:67:31)', '(63:r:67:32)', '(63:r:67:33)', '(63:r:67:34)', '(63:r:67:35)', '(63:r:67:36)', '(63:r:68:31)', '(63:r:68:32)', '(63:r:69:31)', '(63:r:70:31)', 'PAR_3', 'POST_2', 'PRE_3', 'SUBd_m'], 2: ['(63:r:69:30)', '(63:r:70:30)'], 3: ['(63:r:67:37)', '(63:r:68:33)', '(63:r:68:34)', '(63:r:68:35)', '(63:r:68:…
1	0.34490544878931528	4	0.75	{1: ['(63:r:66:31)', '(63:r:66:33)', '(63:r:67:34)', '(63:r:68:31)', '(63:r:68:32)', '(63:r:69:31)', 'PAR_3'], 2: ['(63:r:70:30)'], 3: ['(63:r:67:37)', '(63:r:68:33)', '(63:r:68:34)', '(63:r:68:35)', '(63:r:68:36)', '(63:r:68:37)', '(63:r:69:32)', '(63:r:69:33)', '(63:r:69:34)', '(63:r:69:35)', '(63:r:69:36)', '(63:r:70:32)', '(63:r:70:33)', '(63:r:70:34)', 'RSPd_2/3', 'RSPv_2/3'], 4: ['(63:r:66:…
1	0.42975458384107457	3	0.75	{1: ['(63:r:66:31)', '(63:r:66:32)', '(63:r:66:33)', '(63:r:66:34)', '(63:r:66:35)', '(63:r:67:31)', '(63:r:67:32)', '(63:r:67:33)', '(63:r:67:34)', '(63:r:67:35)', '(63:r:67:36)', '(63:r:68:31)', '(63:r:68:32)', '(63:r:69:31)', '(63:r:70:31)', 'PAR_3', 'POST_2', 'PRE_3', 'SUBd_m'], 2: ['(63:r:69:30)', '(63:r:70:30)'], 3: ['(63:r:67:37)', '(63:r:68:33)', '(63:r:68:34)', '(63:r:68:35)', '(63:r:68:…
1	0.42975458384107457	3	0.75	{1: ['(63:r:66:31)', '(63:r:66:32)', '(63:r:66:33)', '(63:r:66:34)', '(63:r:66:35)', '(63:r:67:31)', '(63:r:67:32)', '(63:r:67:33)', '(63:r:67:34)', '(63:r:67:35)', '(63:r:67:36)', '(63:r:68:31)', '(63:r:68:32)', '(63:r:69:31)', '(63:r:70:31)', 'PAR_3', 'POST_2', 'PRE_3', 'SUBd_m'], 2: ['(63:r:69:30)', '(63:r:70:30)'], 3: ['(63:r:67:37)', '(63:r:68:33)', '(63:r:68:34)', '(63:r:68:35)', '(63:r:68:…
1	0.43285770963811032	3	0.75	{1: ['(63:r:70:30)'], 2: ['(63:r:67:37)', '(63:r:68:33)', '(63:r:68:34)', '(63:r:68:35)', '(63:r:68:36)', '(63:r:68:37)', '(63:r:69:32)', '(63:r:69:33)', '(63:r:69:34)', '(63:r:69:35)', '(63:r:69:36)', '(63:r:70:32)', '(63:r:70:33)', '(63:r:70:34)', 'RSPd_2/3', 'RSPv_2/3'], 3: ['(63:r:66:31)', '(63:r:66:32)', '(63:r:66:33)', '(63:r:66:34)', '(63:r:66:35)', '(63:r:67:31)', '(63:r:67:32)', '(63:r:6…
1	0.34490544878931528	4	0.75	{1: ['(63:r:66:31)', '(63:r:66:33)', '(63:r:67:34)', '(63:r:68:31)', '(63:r:68:32)', '(63:r:69:31)', 'PAR_3'], 2: ['(63:r:70:30)'], 3: ['(63:r:67:37)', '(63:r:68:33)', '(63:r:68:34)', '(63:r:68:35)', '(63:r:68:36)', '(63:r:68:37)', '(63:r:69:32)', '(63:r:69:33)', '(63:r:69:34)', '(63:r:69:35)', '(63:r:69:36)', '(63:r:70:32)', '(63:r:70:33)', '(63:r:70:34)', 'RSPd_2/3', 'RSPv_2/3'], 4: ['(63:r:66:…
1	0.42975458384107457	3	0.75	{1: ['(63:r:66:31)', '(63:r:66:32)', '(63:r:66:33)', '(63:r:66:34)', '(63:r:66:35)', '(63:r:67:31)', '(63:r:67:32)', '(63:r:67:33)', '(63:r:67:34)', '(63:r:67:35)', '(63:r:67:36)', '(63:r:68:31)', '(63:r:68:32)', '(63:r:69:31)', '(63:r:70:31)', 'PAR_3', 'POST_2', 'PRE_3', 'SUBd_m'], 2: ['(63:r:69:30)', '(63:r:70:30)'], 3: ['(63:r:67:37)', '(63:r:68:33)', '(63:r:68:34)', '(63:r:68:35)', '(63:r:68:…
1	0.34490544878931528	4	0.75	{1: ['(63:r:66:31)', '(63:r:66:33)', '(63:r:67:34)', '(63:r:68:31)', '(63:r:68:32)', '(63:r:69:31)', 'PAR_3'], 2: ['(63:r:70:30)'], 3: ['(63:r:67:37)', '(63:r:68:33)', '(63:r:68:34)', '(63:r:68:35)', '(63:r:68:36)', '(63:r:68:37)', '(63:r:69:32)', '(63:r:69:33)', '(63:r:69:34)', '(63:r:69:35)', '(63:r:69:36)', '(63:r:70:32)', '(63:r:70:33)', '(63:r:70:34)', 'RSPd_2/3', 'RSPv_2/3'], 4: ['(63:r:66:…
1	0.43285770963811032	3	0.75	{1: ['(63:r:70:30)'], 2: ['(63:r:67:37)', '(63:r:68:33)', '(63:r:68:34)', '(63:r:68:35)', '(63:r:68:36)', '(63:r:68:37)', '(63:r:69:32)', '(63:r:69:33)', '(63:r:69:34)', '(63:r:69:35)', '(63:r:69:36)', '(63:r:70:32)', '(63:r:70:33)', '(63:r:70:34)', 'RSPd_2/3', 'RSPv_2/3'], 3: ['(63:r:66:31)', '(63:r:66:32)', '(63:r:66:33)', '(63:r:66:34)', '(63:r:66:35)', '(63:r:67:31)', '(63:r:67:32)', '(63:r:6…
1	0.42975458384107457	3	0.75	{1: ['(63:r:66:31)', '(63:r:66:32)', '(63:r:66:33)', '(63:r:66:34)', '(63:r:66:35)', '(63:r:67:31)', '(63:r:67:32)', '(63:r:67:33)', '(63:r:67:34)', '(63:r:67:35)', '(63:r:67:36)', '(63:r:68:31)', '(63:r:68:32)', '(63:r:69:31)', '(63:r:70:31)', 'PAR_3', 'POST_2', 'PRE_3', 'SUBd_m'], 2: ['(63:r:69:30)', '(63:r:70:30)'], 3: ['(63:r:67:37)', '(63:r:68:33)', '(63:r:68:34)', '(63:r:68:35)', '(63:r:68:…
1	0.42975458384107457	3	0.75	{1: ['(63:r:66:31)', '(63:r:66:32)', '(63:r:66:33)', '(63:r:66:34)', '(63:r:66:35)', '(63:r:67:31)', '(63:r:67:32)', '(63:r:67:33)', '(63:r:67:34)', '(63:r:67:35)', '(63:r:67:36)', '(63:r:68:31)', '(63:r:68:32)', '(63:r:69:31)', '(63:r:70:31)', 'PAR_3', 'POST_2', 'PRE_3', 'SUBd_m'], 2: ['(63:r:69:30)', '(63:r:70:30)'], 3: ['(63:r:67:37)', '(63:r:68:33)', '(63:r:68:34)', '(63:r:68:35)', '(63:r:68:…
1	0.42975458384107457	3	0.75	{1: ['(63:r:66:31)', '(63:r:66:32)', '(63:r:66:33)', '(63:r:66:34)', '(63:r:66:35)', '(63:r:67:31)', '(63:r:67:32)', '(63:r:67:33)', '(63:r:67:34)', '(63:r:67:35)', '(63:r:67:36)', '(63:r:68:31)', '(63:r:68:32)', '(63:r:69:31)', '(63:r:70:31)', 'PAR_3', 'POST_2', 'PRE_3', 'SUBd_m'], 2: ['(63:r:69:30)', '(63:r:70:30)'], 3: ['(63:r:67:37)', '(63:r:68:33)', '(63:r:68:34)', '(63:r:68:35)', '(63:r:68:…
1	0.42975458384107457	3	0.75	{1: ['(63:r:66:31)', '(63:r:66:32)', '(63:r:66:33)', '(63:r:66:34)', '(63:r:66:35)', '(63:r:67:31)', '(63:r:67:32)', '(63:r:67:33)', '(63:r:67:34)', '(63:r:67:35)', '(63:r:67:36)', '(63:r:68:31)', '(63:r:68:32)', '(63:r:69:31)', '(63:r:70:31)', 'PAR_3', 'POST_2', 'PRE_3', 'SUBd_m'], 2: ['(63:r:69:30)', '(63:r:70:30)'], 3: ['(63:r:67:37)', '(63:r:68:33)', '(63:r:68:34)', '(63:r:68:35)', '(63:r:68:…
1	0.42975458384107457	3	0.75	{1: ['(63:r:66:31)', '(63:r:66:32)', '(63:r:66:33)', '(63:r:66:34)', '(63:r:66:35)', '(63:r:67:31)', '(63:r:67:32)', '(63:r:67:33)', '(63:r:67:34)', '(63:r:67:35)', '(63:r:67:36)', '(63:r:68:31)', '(63:r:68:32)', '(63:r:69:31)', '(63:r:70:31)', 'PAR_3', 'POST_2', 'PRE_3', 'SUBd_m'], 2: ['(63:r:69:30)', '(63:r:70:30)'], 3: ['(63:r:67:37)', '(63:r:68:33)', '(63:r:68:34)', '(63:r:68:35)', '(63:r:68:…
1	0.42975458384107457	3	0.75	{1: ['(63:r:66:31)', '(63:r:66:32)', '(63:r:66:33)', '(63:r:66:34)', '(63:r:66:35)', '(63:r:67:31)', '(63:r:67:32)', '(63:r:67:33)', '(63:r:67:34)', '(63:r:67:35)', '(63:r:67:36)', '(63:r:68:31)', '(63:r:68:32)', '(63:r:69:31)', '(63:r:70:31)', 'PAR_3', 'POST_2', 'PRE_3', 'SUBd_m'], 2: ['(63:r:69:30)', '(63:r:70:30)'], 3: ['(63:r:67:37)', '(63:r:68:33)', '(63:r:68:34)', '(63:r:68:35)', '(63:r:68:…
1	0.43285770963811032	3	0.75	{1: ['(63:r:70:30)'], 2: ['(63:r:67:37)', '(63:r:68:33)', '(63:r:68:34)', '(63:r:68:35)', '(63:r:68:36)', '(63:r:68:37)', '(63:r:69:32)', '(63:r:69:33)', '(63:r:69:34)', '(63:r:69:35)', '(63:r:69:36)', '(63:r:70:32)', '(63:r:70:33)', '(63:r:70:34)', 'RSPd_2/3', 'RSPv_2/3'], 3: ['(63:r:66:31)', '(63:r:66:32)', '(63:r:66:33)', '(63:r:66:34)', '(63:r:66:35)', '(63:r:67:31)', '(63:r:67:32)', '(63:r:6…
1	0.42975458384107457	3	0.75	{1: ['(63:r:66:31)', '(63:r:66:32)', '(63:r:66:33)', '(63:r:66:34)', '(63:r:66:35)', '(63:r:67:31)', '(63:r:67:32)', '(63:r:67:33)', '(63:r:67:34)', '(63:r:67:35)', '(63:r:67:36)', '(63:r:68:31)', '(63:r:68:32)', '(63:r:69:31)', '(63:r:70:31)', 'PAR_3', 'POST_2', 'PRE_3', 'SUBd_m'], 2: ['(63:r:69:30)', '(63:r:70:30)'], 3: ['(63:r:67:37)', '(63:r:68:33)', '(63:r:68:34)', '(63:r:68:35)', '(63:r:68:…
1	0.42975458384107457	3	0.75	{1: ['(63:r:66:31)', '(63:r:66:32)', '(63:r:66:33)', '(63:r:66:34)', '(63:r:66:35)', '(63:r:67:31)', '(63:r:67:32)', '(63:r:67:33)', '(63:r:67:34)', '(63:r:67:35)', '(63:r:67:36)', '(63:r:68:31)', '(63:r:68:32)', '(63:r:69:31)', '(63:r:70:31)', 'PAR_3', 'POST_2', 'PRE_3', 'SUBd_m'], 2: ['(63:r:69:30)', '(63:r:70:30)'], 3: ['(63:r:67:37)', '(63:r:68:33)', '(63:r:68:34)', '(63:r:68:35)', '(63:r:68:…
1	0.42975458384107457	3	0.75	{1: ['(63:r:66:31)', '(63:r:66:32)', '(63:r:66:33)', '(63:r:66:34)', '(63:r:66:35)', '(63:r:67:31)', '(63:r:67:32)', '(63:r:67:33)', '(63:r:67:34)', '(63:r:67:35)', '(63:r:67:36)', '(63:r:68:31)', '(63:r:68:32)', '(63:r:69:31)', '(63:r:70:31)', 'PAR_3', 'POST_2', 'PRE_3', 'SUBd_m'], 2: ['(63:r:69:30)', '(63:r:70:30)'], 3: ['(63:r:67:37)', '(63:r:68:33)', '(63:r:68:34)', '(63:r:68:35)', '(63:r:68:…
1	0.43285770963811032	3	0.75	{1: ['(63:r:70:30)'], 2: ['(63:r:67:37)', '(63:r:68:33)', '(63:r:68:34)', '(63:r:68:35)', '(63:r:68:36)', '(63:r:68:37)', '(63:r:69:32)', '(63:r:69:33)', '(63:r:69:34)', '(63:r:69:35)', '(63:r:69:36)', '(63:r:70:32)', '(63:r:70:33)', '(63:r:70:34)', 'RSPd_2/3', 'RSPv_2/3'], 3: ['(63:r:66:31)', '(63:r:66:32)', '(63:r:66:33)', '(63:r:66:34)', '(63:r:66:35)', '(63:r:67:31)', '(63:r:67:32)', '(63:r:6…
1	0.42975458384107457	3	0.75	{1: ['(63:r:66:31)', '(63:r:66:32)', '(63:r:66:33)', '(63:r:66:34)', '(63:r:66:35)', '(63:r:67:31)', '(63:r:67:32)', '(63:r:67:33)', '(63:r:67:34)', '(63:r:67:35)', '(63:r:67:36)', '(63:r:68:31)', '(63:r:68:32)', '(63:r:69:31)', '(63:r:70:31)', 'PAR_3', 'POST_2', 'PRE_3', 'SUBd_m'], 2: ['(63:r:69:30)', '(63:r:70:30)'], 3: ['(63:r:67:37)', '(63:r:68:33)', '(63:r:68:34)', '(63:r:68:35)', '(63:r:68:…
1	0.42975458384107457	3	0.75	{1: ['(63:r:66:31)', '(63:r:66:32)', '(63:r:66:33)', '(63:r:66:34)', '(63:r:66:35)', '(63:r:67:31)', '(63:r:67:32)', '(63:r:67:33)', '(63:r:67:34)', '(63:r:67:35)', '(63:r:67:36)', '(63:r:68:31)', '(63:r:68:32)', '(63:r:69:31)', '(63:r:70:31)', 'PAR_3', 'POST_2', 'PRE_3', 'SUBd_m'], 2: ['(63:r:69:30)', '(63:r:70:30)'], 3: ['(63:r:67:37)', '(63:r:68:33)', '(63:r:68:34)', '(63:r:68:35)', '(63:r:68:…
1	0.42975458384107457	3	0.75	{1: ['(63:r:69:30)', '(63:r:70:30)'], 2: ['(63:r:66:31)', '(63:r:66:32)', '(63:r:66:33)', '(63:r:66:34)', '(63:r:66:35)', '(63:r:67:31)', '(63:r:67:32)', '(63:r:67:33)', '(63:r:67:34)', '(63:r:67:35)', '(63:r:67:36)', '(63:r:68:31)', '(63:r:68:32)', '(63:r:69:31)', '(63:r:70:31)', 'PAR_3', 'POST_2', 'PRE_3', 'SUBd_m'], 3: ['(63:r:67:37)', '(63:r:68:33)', '(63:r:68:34)', '(63:r:68:35)', '(63:r:68:…
1	0.42975458384107457	3	0.75	{1: ['(63:r:66:31)', '(63:r:66:32)', '(63:r:66:33)', '(63:r:66:34)', '(63:r:66:35)', '(63:r:67:31)', '(63:r:67:32)', '(63:r:67:33)', '(63:r:67:34)', '(63:r:67:35)', '(63:r:67:36)', '(63:r:68:31)', '(63:r:68:32)', '(63:r:69:31)', '(63:r:70:31)', 'PAR_3', 'POST_2', 'PRE_3', 'SUBd_m'], 2: ['(63:r:69:30)', '(63:r:70:30)'], 3: ['(63:r:67:37)', '(63:r:68:33)', '(63:r:68:34)', '(63:r:68:35)', '(63:r:68:…
1	0.42975458384107457	3	0.75	{1: ['(63:r:66:31)', '(63:r:66:32)', '(63:r:66:33)', '(63:r:66:34)', '(63:r:66:35)', '(63:r:67:31)', '(63:r:67:32)', '(63:r:67:33)', '(63:r:67:34)', '(63:r:67:35)', '(63:r:67:36)', '(63:r:68:31)', '(63:r:68:32)', '(63:r:69:31)', '(63:r:70:31)', 'PAR_3', 'POST_2', 'PRE_3', 'SUBd_m'], 2: ['(63:r:69:30)', '(63:r:70:30)'], 3: ['(63:r:67:37)', '(63:r:68:33)', '(63:r:68:34)', '(63:r:68:35)', '(63:r:68:…
1	0.42975458384107457	3	0.75	{1: ['(63:r:66:31)', '(63:r:66:32)', '(63:r:66:33)', '(63:r:66:34)', '(63:r:66:35)', '(63:r:67:31)', '(63:r:67:32)', '(63:r:67:33)', '(63:r:67:34)', '(63:r:67:35)', '(63:r:67:36)', '(63:r:68:31)', '(63:r:68:32)', '(63:r:69:31)', '(63:r:70:31)', 'PAR_3', 'POST_2', 'PRE_3', 'SUBd_m'], 2: ['(63:r:69:30)', '(63:r:70:30)'], 3: ['(63:r:67:37)', '(63:r:68:33)', '(63:r:68:34)', '(63:r:68:35)', '(63:r:68:…
1	0.42975458384107457	3	0.75	{1: ['(63:r:66:31)', '(63:r:66:32)', '(63:r:66:33)', '(63:r:66:34)', '(63:r:66:35)', '(63:r:67:31)', '(63:r:67:32)', '(63:r:67:33)', '(63:r:67:34)', '(63:r:67:35)', '(63:r:67:36)', '(63:r:68:31)', '(63:r:68:32)', '(63:r:69:31)', '(63:r:70:31)', 'PAR_3', 'POST_2', 'PRE_3', 'SUBd_m'], 2: ['(63:r:69:30)', '(63:r:70:30)'], 3: ['(63:r:67:37)', '(63:r:68:33)', '(63:r:68:34)', '(63:r:68:35)', '(63:r:68:…
1	0.42975458384107457	3	0.75	{1: ['(63:r:66:31)', '(63:r:66:32)', '(63:r:66:33)', '(63:r:66:34)', '(63:r:66:35)', '(63:r:67:31)', '(63:r:67:32)', '(63:r:67:33)', '(63:r:67:34)', '(63:r:67:35)', '(63:r:67:36)', '(63:r:68:31)', '(63:r:68:32)', '(63:r:69:31)', '(63:r:70:31)', 'PAR_3', 'POST_2', 'PRE_3', 'SUBd_m'], 2: ['(63:r:69:30)', '(63:r:70:30)'], 3: ['(63:r:67:37)', '(63:r:68:33)', '(63:r:68:34)', '(63:r:68:35)', '(63:r:68:…
1	0.42975458384107457	3	0.75	{1: ['(63:r:66:31)', '(63:r:66:32)', '(63:r:66:33)', '(63:r:66:34)', '(63:r:66:35)', '(63:r:67:31)', '(63:r:67:32)', '(63:r:67:33)', '(63:r:67:34)', '(63:r:67:35)', '(63:r:67:36)', '(63:r:68:31)', '(63:r:68:32)', '(63:r:69:31)', '(63:r:70:31)', 'PAR_3', 'POST_2', 'PRE_3', 'SUBd_m'], 2: ['(63:r:69:30)', '(63:r:70:30)'], 3: ['(63:r:67:37)', '(63:r:68:33)', '(63:r:68:34)', '(63:r:68:35)', '(63:r:68:…
1	0.42975458384107457	3	0.75	{1: ['(63:r:66:31)', '(63:r:66:32)', '(63:r:66:33)', '(63:r:66:34)', '(63:r:66:35)', '(63:r:67:31)', '(63:r:67:32)', '(63:r:67:33)', '(63:r:67:34)', '(63:r:67:35)', '(63:r:67:36)', '(63:r:68:31)', '(63:r:68:32)', '(63:r:69:31)', '(63:r:70:31)', 'PAR_3', 'POST_2', 'PRE_3', 'SUBd_m'], 2: ['(63:r:69:30)', '(63:r:70:30)'], 3: ['(63:r:67:37)', '(63:r:68:33)', '(63:r:68:34)', '(63:r:68:35)', '(63:r:68:…
1	0.42975458384107457	3	0.75	{1: ['(63:r:66:31)', '(63:r:66:32)', '(63:r:66:33)', '(63:r:66:34)', '(63:r:66:35)', '(63:r:67:31)', '(63:r:67:32)', '(63:r:67:33)', '(63:r:67:34)', '(63:r:67:35)', '(63:r:67:36)', '(63:r:68:31)', '(63:r:68:32)', '(63:r:69:31)', '(63:r:70:31)', 'PAR_3', 'POST_2', 'PRE_3', 'SUBd_m'], 2: ['(63:r:69:30)', '(63:r:70:30)'], 3: ['(63:r:67:37)', '(63:r:68:33)', '(63:r:68:34)', '(63:r:68:35)', '(63:r:68:…
1	0.42975458384107457	3	0.75	{1: ['(63:r:66:31)', '(63:r:66:32)', '(63:r:66:33)', '(63:r:66:34)', '(63:r:66:35)', '(63:r:67:31)', '(63:r:67:32)', '(63:r:67:33)', '(63:r:67:34)', '(63:r:67:35)', '(63:r:67:36)', '(63:r:68:31)', '(63:r:68:32)', '(63:r:69:31)', '(63:r:70:31)', 'PAR_3', 'POST_2', 'PRE_3', 'SUBd_m'], 2: ['(63:r:69:30)', '(63:r:70:30)'], 3: ['(63:r:67:37)', '(63:r:68:33)', '(63:r:68:34)', '(63:r:68:35)', '(63:r:68:…
1	0.43285770963811032	3	0.75	{1: ['(63:r:70:30)'], 2: ['(63:r:67:37)', '(63:r:68:33)', '(63:r:68:34)', '(63:r:68:35)', '(63:r:68:36)', '(63:r:68:37)', '(63:r:69:32)', '(63:r:69:33)', '(63:r:69:34)', '(63:r:69:35)', '(63:r:69:36)', '(63:r:70:32)', '(63:r:70:33)', '(63:r:70:34)', 'RSPd_2/3', 'RSPv_2/3'], 3: ['(63:r:66:31)', '(63:r:66:32)', '(63:r:66:33)', '(63:r:66:34)', '(63:r:66:35)', '(63:r:67:31)', '(63:r:67:32)', '(63:r:6…
1	0.42975458384107457	3	0.75	{1: ['(63:r:66:31)', '(63:r:66:32)', '(63:r:66:33)', '(63:r:66:34)', '(63:r:66:35)', '(63:r:67:31)', '(63:r:67:32)', '(63:r:67:33)', '(63:r:67:34)', '(63:r:67:35)', '(63:r:67:36)', '(63:r:68:31)', '(63:r:68:32)', '(63:r:69:31)', '(63:r:70:31)', 'PAR_3', 'POST_2', 'PRE_3', 'SUBd_m'], 2: ['(63:r:69:30)', '(63:r:70:30)'], 3: ['(63:r:67:37)', '(63:r:68:33)', '(63:r:68:34)', '(63:r:68:35)', '(63:r:68:…
1	0.42975458384107457	3	0.75	{1: ['(63:r:66:31)', '(63:r:66:32)', '(63:r:66:33)', '(63:r:66:34)', '(63:r:66:35)', '(63:r:67:31)', '(63:r:67:32)', '(63:r:67:33)', '(63:r:67:34)', '(63:r:67:35)', '(63:r:67:36)', '(63:r:68:31)', '(63:r:68:32)', '(63:r:69:31)', '(63:r:70:31)', 'PAR_3', 'POST_2', 'PRE_3', 'SUBd_m'], 2: ['(63:r:69:30)', '(63:r:70:30)'], 3: ['(63:r:67:37)', '(63:r:68:33)', '(63:r:68:34)', '(63:r:68:35)', '(63:r:68:…
1	0.42975458384107457	3	0.75	{1: ['(63:r:66:31)', '(63:r:66:32)', '(63:r:66:33)', '(63:r:66:34)', '(63:r:66:35)', '(63:r:67:31)', '(63:r:67:32)', '(63:r:67:33)', '(63:r:67:34)', '(63:r:67:35)', '(63:r:67:36)', '(63:r:68:31)', '(63:r:68:32)', '(63:r:69:31)', '(63:r:70:31)', 'PAR_3', 'POST_2', 'PRE_3', 'SUBd_m'], 2: ['(63:r:69:30)', '(63:r:70:30)'], 3: ['(63:r:67:37)', '(63:r:68:33)', '(63:r:68:34)', '(63:r:68:35)', '(63:r:68:…
1	0.42975458384107457	3	0.75	{1: ['(63:r:66:31)', '(63:r:66:32)', '(63:r:66:33)', '(63:r:66:34)', '(63:r:66:35)', '(63:r:67:31)', '(63:r:67:32)', '(63:r:67:33)', '(63:r:67:34)', '(63:r:67:35)', '(63:r:67:36)', '(63:r:68:31)', '(63:r:68:32)', '(63:r:69:31)', '(63:r:70:31)', 'PAR_3', 'POST_2', 'PRE_3', 'SUBd_m'], 2: ['(63:r:69:30)', '(63:r:70:30)'], 3: ['(63:r:67:37)', '(63:r:68:33)', '(63:r:68:34)', '(63:r:68:35)', '(63:r:68:…
1	0.42975458384107457	3	0.75	{1: ['(63:r:66:31)', '(63:r:66:32)', '(63:r:66:33)', '(63:r:66:34)', '(63:r:66:35)', '(63:r:67:31)', '(63:r:67:32)', '(63:r:67:33)', '(63:r:67:34)', '(63:r:67:35)', '(63:r:67:36)', '(63:r:68:31)', '(63:r:68:32)', '(63:r:69:31)', '(63:r:70:31)', 'PAR_3', 'POST_2', 'PRE_3', 'SUBd_m'], 2: ['(63:r:69:30)', '(63:r:70:30)'], 3: ['(63:r:67:37)', '(63:r:68:33)', '(63:r:68:34)', '(63:r:68:35)', '(63:r:68:…
1	0.42975458384107457	3	0.75	{1: ['(63:r:66:31)', '(63:r:66:32)', '(63:r:66:33)', '(63:r:66:34)', '(63:r:66:35)', '(63:r:67:31)', '(63:r:67:32)', '(63:r:67:33)', '(63:r:67:34)', '(63:r:67:35)', '(63:r:67:36)', '(63:r:68:31)', '(63:r:68:32)', '(63:r:69:31)', '(63:r:70:31)', 'PAR_3', 'POST_2', 'PRE_3', 'SUBd_m'], 2: ['(63:r:69:30)', '(63:r:70:30)'], 3: ['(63:r:67:37)', '(63:r:68:33)', '(63:r:68:34)', '(63:r:68:35)', '(63:r:68:…
1	0.42975458384107457	3	0.75	{1: ['(63:r:66:31)', '(63:r:66:32)', '(63:r:66:33)', '(63:r:66:34)', '(63:r:66:35)', '(63:r:67:31)', '(63:r:67:32)', '(63:r:67:33)', '(63:r:67:34)', '(63:r:67:35)', '(63:r:67:36)', '(63:r:68:31)', '(63:r:68:32)', '(63:r:69:31)', '(63:r:70:31)', 'PAR_3', 'POST_2', 'PRE_3', 'SUBd_m'], 2: ['(63:r:69:30)', '(63:r:70:30)'], 3: ['(63:r:67:37)', '(63:r:68:33)', '(63:r:68:34)', '(63:r:68:35)', '(63:r:68:…
1	0.42975458384107457	3	0.75	{1: ['(63:r:66:31)', '(63:r:66:32)', '(63:r:66:33)', '(63:r:66:34)', '(63:r:66:35)', '(63:r:67:31)', '(63:r:67:32)', '(63:r:67:33)', '(63:r:67:34)', '(63:r:67:35)', '(63:r:67:36)', '(63:r:68:31)', '(63:r:68:32)', '(63:r:69:31)', '(63:r:70:31)', 'PAR_3', 'POST_2', 'PRE_3', 'SUBd_m'], 2: ['(63:r:69:30)', '(63:r:70:30)'], 3: ['(63:r:67:37)', '(63:r:68:33)', '(63:r:68:34)', '(63:r:68:35)', '(63:r:68:…
1	0.34490544878931528	4	0.75	{1: ['(63:r:66:31)', '(63:r:66:33)', '(63:r:67:34)', '(63:r:68:31)', '(63:r:68:32)', '(63:r:69:31)', 'PAR_3'], 2: ['(63:r:70:30)'], 3: ['(63:r:67:37)', '(63:r:68:33)', '(63:r:68:34)', '(63:r:68:35)', '(63:r:68:36)', '(63:r:68:37)', '(63:r:69:32)', '(63:r:69:33)', '(63:r:69:34)', '(63:r:69:35)', '(63:r:69:36)', '(63:r:70:32)', '(63:r:70:33)', '(63:r:70:34)', 'RSPd_2/3', 'RSPv_2/3'], 4: ['(63:r:66:…
1	0.42975458384107457	3	0.75	{1: ['(63:r:66:31)', '(63:r:66:32)', '(63:r:66:33)', '(63:r:66:34)', '(63:r:66:35)', '(63:r:67:31)', '(63:r:67:32)', '(63:r:67:33)', '(63:r:67:34)', '(63:r:67:35)', '(63:r:67:36)', '(63:r:68:31)', '(63:r:68:32)', '(63:r:69:31)', '(63:r:70:31)', 'PAR_3', 'POST_2', 'PRE_3', 'SUBd_m'], 2: ['(63:r:69:30)', '(63:r:70:30)'], 3: ['(63:r:67:37)', '(63:r:68:33)', '(63:r:68:34)', '(63:r:68:35)', '(63:r:68:…
1	0.42975458384107457	3	0.75	{1: ['(63:r:66:31)', '(63:r:66:32)', '(63:r:66:33)', '(63:r:66:34)', '(63:r:66:35)', '(63:r:67:31)', '(63:r:67:32)', '(63:r:67:33)', '(63:r:67:34)', '(63:r:67:35)', '(63:r:67:36)', '(63:r:68:31)', '(63:r:68:32)', '(63:r:69:31)', '(63:r:70:31)', 'PAR_3', 'POST_2', 'PRE_3', 'SUBd_m'], 2: ['(63:r:69:30)', '(63:r:70:30)'], 3: ['(63:r:67:37)', '(63:r:68:33)', '(63:r:68:34)', '(63:r:68:35)', '(63:r:68:…
1	0.42975458384107457	3	0.75	{1: ['(63:r:66:31)', '(63:r:66:32)', '(63:r:66:33)', '(63:r:66:34)', '(63:r:66:35)', '(63:r:67:31)', '(63:r:67:32)', '(63:r:67:33)', '(63:r:67:34)', '(63:r:67:35)', '(63:r:67:36)', '(63:r:68:31)', '(63:r:68:32)', '(63:r:69:31)', '(63:r:70:31)', 'PAR_3', 'POST_2', 'PRE_3', 'SUBd_m'], 2: ['(63:r:69:30)', '(63:r:70:30)'], 3: ['(63:r:67:37)', '(63:r:68:33)', '(63:r:68:34)', '(63:r:68:35)', '(63:r:68:…
1	0.42975458384107457	3	0.75	{1: ['(63:r:66:31)', '(63:r:66:32)', '(63:r:66:33)', '(63:r:66:34)', '(63:r:66:35)', '(63:r:67:31)', '(63:r:67:32)', '(63:r:67:33)', '(63:r:67:34)', '(63:r:67:35)', '(63:r:67:36)', '(63:r:68:31)', '(63:r:68:32)', '(63:r:69:31)', '(63:r:70:31)', 'PAR_3', 'POST_2', 'PRE_3', 'SUBd_m'], 2: ['(63:r:69:30)', '(63:r:70:30)'], 3: ['(63:r:67:37)', '(63:r:68:33)', '(63:r:68:34)', '(63:r:68:35)', '(63:r:68:…
1	0.42975458384107457	3	0.75	{1: ['(63:r:66:31)', '(63:r:66:32)', '(63:r:66:33)', '(63:r:66:34)', '(63:r:66:35)', '(63:r:67:31)', '(63:r:67:32)', '(63:r:67:33)', '(63:r:67:34)', '(63:r:67:35)', '(63:r:67:36)', '(63:r:68:31)', '(63:r:68:32)', '(63:r:69:31)', '(63:r:70:31)', 'PAR_3', 'POST_2', 'PRE_3', 'SUBd_m'], 2: ['(63:r:69:30)', '(63:r:70:30)'], 3: ['(63:r:67:37)', '(63:r:68:33)', '(63:r:68:34)', '(63:r:68:35)', '(63:r:68:…
1	0.42975458384107457	3	0.75	{1: ['(63:r:66:31)', '(63:r:66:32)', '(63:r:66:33)', '(63:r:66:34)', '(63:r:66:35)', '(63:r:67:31)', '(63:r:67:32)', '(63:r:67:33)', '(63:r:67:34)', '(63:r:67:35)', '(63:r:67:36)', '(63:r:68:31)', '(63:r:68:32)', '(63:r:69:31)', '(63:r:70:31)', 'PAR_3', 'POST_2', 'PRE_3', 'SUBd_m'], 2: ['(63:r:69:30)', '(63:r:70:30)'], 3: ['(63:r:67:37)', '(63:r:68:33)', '(63:r:68:34)', '(63:r:68:35)', '(63:r:68:…
1	0.42975458384107457	3	0.75	{1: ['(63:r:66:31)', '(63:r:66:32)', '(63:r:66:33)', '(63:r:66:34)', '(63:r:66:35)', '(63:r:67:31)', '(63:r:67:32)', '(63:r:67:33)', '(63:r:67:34)', '(63:r:67:35)', '(63:r:67:36)', '(63:r:68:31)', '(63:r:68:32)', '(63:r:69:31)', '(63:r:70:31)', 'PAR_3', 'POST_2', 'PRE_3', 'SUBd_m'], 2: ['(63:r:69:30)', '(63:r:70:30)'], 3: ['(63:r:67:37)', '(63:r:68:33)', '(63:r:68:34)', '(63:r:68:35)', '(63:r:68:…
1	0.42975458384107457	3	0.75	{1: ['(63:r:66:31)', '(63:r:66:32)', '(63:r:66:33)', '(63:r:66:34)', '(63:r:66:35)', '(63:r:67:31)', '(63:r:67:32)', '(63:r:67:33)', '(63:r:67:34)', '(63:r:67:35)', '(63:r:67:36)', '(63:r:68:31)', '(63:r:68:32)', '(63:r:69:31)', '(63:r:70:31)', 'PAR_3', 'POST_2', 'PRE_3', 'SUBd_m'], 2: ['(63:r:69:30)', '(63:r:70:30)'], 3: ['(63:r:67:37)', '(63:r:68:33)', '(63:r:68:34)', '(63:r:68:35)', '(63:r:68:…
1	0.42975458384107457	3	0.75	{1: ['(63:r:66:31)', '(63:r:66:32)', '(63:r:66:33)', '(63:r:66:34)', '(63:r:66:35)', '(63:r:67:31)', '(63:r:67:32)', '(63:r:67:33)', '(63:r:67:34)', '(63:r:67:35)', '(63:r:67:36)', '(63:r:68:31)', '(63:r:68:32)', '(63:r:69:31)', '(63:r:70:31)', 'PAR_3', 'POST_2', 'PRE_3', 'SUBd_m'], 2: ['(63:r:69:30)', '(63:r:70:30)'], 3: ['(63:r:67:37)', '(63:r:68:33)', '(63:r:68:34)', '(63:r:68:35)', '(63:r:68:…
1	0.42975458384107457	3	0.75	{1: ['(63:r:66:31)', '(63:r:66:32)', '(63:r:66:33)', '(63:r:66:34)', '(63:r:66:35)', '(63:r:67:31)', '(63:r:67:32)', '(63:r:67:33)', '(63:r:67:34)', '(63:r:67:35)', '(63:r:67:36)', '(63:r:68:31)', '(63:r:68:32)', '(63:r:69:31)', '(63:r:70:31)', 'PAR_3', 'POST_2', 'PRE_3', 'SUBd_m'], 2: ['(63:r:69:30)', '(63:r:70:30)'], 3: ['(63:r:67:37)', '(63:r:68:33)', '(63:r:68:34)', '(63:r:68:35)', '(63:r:68:…
1	0.43285770963811032	3	0.75	{1: ['(63:r:70:30)'], 2: ['(63:r:67:37)', '(63:r:68:33)', '(63:r:68:34)', '(63:r:68:35)', '(63:r:68:36)', '(63:r:68:37)', '(63:r:69:32)', '(63:r:69:33)', '(63:r:69:34)', '(63:r:69:35)', '(63:r:69:36)', '(63:r:70:32)', '(63:r:70:33)', '(63:r:70:34)', 'RSPd_2/3', 'RSPv_2/3'], 3: ['(63:r:66:31)', '(63:r:66:32)', '(63:r:66:33)', '(63:r:66:34)', '(63:r:66:35)', '(63:r:67:31)', '(63:r:67:32)', '(63:r:6…
1	0.42975458384107457	3	0.75	{1: ['(63:r:66:31)', '(63:r:66:32)', '(63:r:66:33)', '(63:r:66:34)', '(63:r:66:35)', '(63:r:67:31)', '(63:r:67:32)', '(63:r:67:33)', '(63:r:67:34)', '(63:r:67:35)', '(63:r:67:36)', '(63:r:68:31)', '(63:r:68:32)', '(63:r:69:31)', '(63:r:70:31)', 'PAR_3', 'POST_2', 'PRE_3', 'SUBd_m'], 2: ['(63:r:69:30)', '(63:r:70:30)'], 3: ['(63:r:67:37)', '(63:r:68:33)', '(63:r:68:34)', '(63:r:68:35)', '(63:r:68:…
1	0.42975458384107457	3	0.75	{1: ['(63:r:66:31)', '(63:r:66:32)', '(63:r:66:33)', '(63:r:66:34)', '(63:r:66:35)', '(63:r:67:31)', '(63:r:67:32)', '(63:r:67:33)', '(63:r:67:34)', '(63:r:67:35)', '(63:r:67:36)', '(63:r:68:31)', '(63:r:68:32)', '(63:r:69:31)', '(63:r:70:31)', 'PAR_3', 'POST_2', 'PRE_3', 'SUBd_m'], 2: ['(63:r:69:30)', '(63:r:70:30)'], 3: ['(63:r:67:37)', '(63:r:68:33)', '(63:r:68:34)', '(63:r:68:35)', '(63:r:68:…
1	0.42975458384107457	3	0.75	{1: ['(63:r:66:31)', '(63:r:66:32)', '(63:r:66:33)', '(63:r:66:34)', '(63:r:66:35)', '(63:r:67:31)', '(63:r:67:32)', '(63:r:67:33)', '(63:r:67:34)', '(63:r:67:35)', '(63:r:67:36)', '(63:r:68:31)', '(63:r:68:32)', '(63:r:69:31)', '(63:r:70:31)', 'PAR_3', 'POST_2', 'PRE_3', 'SUBd_m'], 2: ['(63:r:69:30)', '(63:r:70:30)'], 3: ['(63:r:67:37)', '(63:r:68:33)', '(63:r:68:34)', '(63:r:68:35)', '(63:r:68:…
1	0.42975458384107457	3	0.75	{1: ['(63:r:66:31)', '(63:r:66:32)', '(63:r:66:33)', '(63:r:66:34)', '(63:r:66:35)', '(63:r:67:31)', '(63:r:67:32)', '(63:r:67:33)', '(63:r:67:34)', '(63:r:67:35)', '(63:r:67:36)', '(63:r:68:31)', '(63:r:68:32)', '(63:r:69:31)', '(63:r:70:31)', 'PAR_3', 'POST_2', 'PRE_3', 'SUBd_m'], 2: ['(63:r:69:30)', '(63:r:70:30)'], 3: ['(63:r:67:37)', '(63:r:68:33)', '(63:r:68:34)', '(63:r:68:35)', '(63:r:68:…
1	0.42975458384107457	3	0.75	{1: ['(63:r:66:31)', '(63:r:66:32)', '(63:r:66:33)', '(63:r:66:34)', '(63:r:66:35)', '(63:r:67:31)', '(63:r:67:32)', '(63:r:67:33)', '(63:r:67:34)', '(63:r:67:35)', '(63:r:67:36)', '(63:r:68:31)', '(63:r:68:32)', '(63:r:69:31)', '(63:r:70:31)', 'PAR_3', 'POST_2', 'PRE_3', 'SUBd_m'], 2: ['(63:r:69:30)', '(63:r:70:30)'], 3: ['(63:r:67:37)', '(63:r:68:33)', '(63:r:68:34)', '(63:r:68:35)', '(63:r:68:…
1	0.34490544878931528	4	0.75	{1: ['(63:r:66:31)', '(63:r:66:33)', '(63:r:67:34)', '(63:r:68:31)', '(63:r:68:32)', '(63:r:69:31)', 'PAR_3'], 2: ['(63:r:70:30)'], 3: ['(63:r:67:37)', '(63:r:68:33)', '(63:r:68:34)', '(63:r:68:35)', '(63:r:68:36)', '(63:r:68:37)', '(63:r:69:32)', '(63:r:69:33)', '(63:r:69:34)', '(63:r:69:35)', '(63:r:69:36)', '(63:r:70:32)', '(63:r:70:33)', '(63:r:70:34)', 'RSPd_2/3', 'RSPv_2/3'], 4: ['(63:r:66:…
1	0.34534672825686519	3	0.75	{1: ['(63:r:66:31)', '(63:r:66:33)', '(63:r:66:34)', '(63:r:66:35)', '(63:r:67:34)', '(63:r:67:35)', '(63:r:68:32)', '(63:r:69:31)', 'PAR_3'], 2: ['(63:r:66:32)', '(63:r:67:31)', '(63:r:67:32)', '(63:r:67:33)', '(63:r:67:36)', '(63:r:68:31)', '(63:r:69:30)', '(63:r:70:30)', '(63:r:70:31)', 'POST_2', 'PRE_3', 'SUBd_m'], 3: ['(63:r:67:37)', '(63:r:68:33)', '(63:r:68:34)', '(63:r:68:35)', '(63:r:68:…
1	0.34490544878931528	4	0.75	{1: ['(63:r:66:31)', '(63:r:66:33)', '(63:r:67:34)', '(63:r:68:31)', '(63:r:68:32)', '(63:r:69:31)', 'PAR_3'], 2: ['(63:r:70:30)'], 3: ['(63:r:67:37)', '(63:r:68:33)', '(63:r:68:34)', '(63:r:68:35)', '(63:r:68:36)', '(63:r:68:37)', '(63:r:69:32)', '(63:r:69:33)', '(63:r:69:34)', '(63:r:69:35)', '(63:r:69:36)', '(63:r:70:32)', '(63:r:70:33)', '(63:r:70:34)', 'RSPd_2/3', 'RSPv_2/3'], 4: ['(63:r:66:…
1	0.42975458384107457	3	0.75	{1: ['(63:r:66:31)', '(63:r:66:32)', '(63:r:66:33)', '(63:r:66:34)', '(63:r:66:35)', '(63:r:67:31)', '(63:r:67:32)', '(63:r:67:33)', '(63:r:67:34)', '(63:r:67:35)', '(63:r:67:36)', '(63:r:68:31)', '(63:r:68:32)', '(63:r:69:31)', '(63:r:70:31)', 'PAR_3', 'POST_2', 'PRE_3', 'SUBd_m'], 2: ['(63:r:69:30)', '(63:r:70:30)'], 3: ['(63:r:67:37)', '(63:r:68:33)', '(63:r:68:34)', '(63:r:68:35)', '(63:r:68:…
1	0.42975458384107457	3	0.75	{1: ['(63:r:66:31)', '(63:r:66:32)', '(63:r:66:33)', '(63:r:66:34)', '(63:r:66:35)', '(63:r:67:31)', '(63:r:67:32)', '(63:r:67:33)', '(63:r:67:34)', '(63:r:67:35)', '(63:r:67:36)', '(63:r:68:31)', '(63:r:68:32)', '(63:r:69:31)', '(63:r:70:31)', 'PAR_3', 'POST_2', 'PRE_3', 'SUBd_m'], 2: ['(63:r:69:30)', '(63:r:70:30)'], 3: ['(63:r:67:37)', '(63:r:68:33)', '(63:r:68:34)', '(63:r:68:35)', '(63:r:68:…

## Sheet: Fig2a Comm str & matrix ARA63
Figure 2a. Characterized community structure ARA 63
Reading Louvain output CSV
done in 0.0228009223938s
Converting format of read louvain run arr dict
done in 0.000921010971069s
calculating std_dev_w_alpha_beta...
done in 0.0198900699615s: 32.0403953686
calculating mean_var_z_alpha_beta...
done in 0.0127739906311s: (8.6546519201542971	1.0049102808673271)
calculating cons_cmt_str...
done in 0.291814088821s
num runs	gamma	mean part sim	var part sim	len con cmt str	max num com	mean num com	std dev num com	max q	mean q	std dev	unique cmt str	cmt str mode count
100	0.75	8.6546519201542971	1.0049102808673271	3	4	3.0800000000000001	0.27129319932501073	0.43285770963811032	0.42230876202891382	0.024337921425012204	4/100	85/100
consensus cmt str:	[['(63:r:66:31)', '(63:r:66:32)', '(63:r:66:33)', '(63:r:66:34)', '(63:r:66:35)', '(63:r:67:31)', '(63:r:67:32)', '(63:r:67:33)', '(63:r:67:34)', '(63:r:67:35)', '(63:r:67:36)', '(63:r:68:31)', '(63:r:68:32)', '(63:r:69:31)', '(63:r:70:31)', 'PAR_3', 'POST_2', 'PRE_3', 'SUBd_m'], ['(63:r:67:37)', '(63:r:68:33)', '(63:r:68:34)', '(63:r:68:35)', '(63:r:68:36)', '(63:r:68:37)', '(63:r:69:32)', '(63:…
consensus cmt inj sites:	[['PAR_3', 'POST_2', 'PRE_3', 'SUBd_m'], ['RSPd_2/3', 'RSPv_2/3'], []]
Figure 2a. Connectivity matrix ARA 63
	PAR_3	POST_2	PRE_3	RSPd_2/3	RSPv_2/3	SUBd_m
(63:r:66:31)	5	2	2	1		3
(63:r:66:32)	5	4	4	1		4
(63:r:66:33)	4	1	4		1	2
(63:r:66:34)	2		1			3
(63:r:66:35)	2	1				2
(63:r:67:31)	6	4	3	1		6
(63:r:67:32)	8	5	7			11
(63:r:67:33)	5	6	4		2	6
(63:r:67:34)	8	4	4		4	5
(63:r:67:35)	5	2	4	3	3	4
(63:r:67:36)	3	3	3	3	2	6
(63:r:67:37)			1	1	1
(63:r:68:31)	8	6	3		1	5
(63:r:68:32)	8	3	3	1	3	4
(63:r:68:33)	5	1	3	7	6	7
(63:r:68:34)	1	1	1	9	5	2
(63:r:68:35)	1			8	5	2
(63:r:68:36)				8	6	1
(63:r:68:37)				3	3	1
(63:r:69:30)		2				1
(63:r:69:31)	11	7	5		2	6
(63:r:69:32)	3		1	7	4	4
(63:r:69:33)	3			8	5
(63:r:69:34)	1			7	5	4
(63:r:69:35)				6	4	2
(63:r:69:36)				8	2
(63:r:70:30)		1
(63:r:70:31)	7	4	5	1	1	6
(63:r:70:32)	2			6	6	5
(63:r:70:33)	1		1	4	4
(63:r:70:34)				5	2

## Sheet: Fig3a Community runs ARA61
Figure 3a. Repeated runs of Louvain modularity analysis (0.75 gamma value) at ARA 61
run	q	num_communities	gamma	community_structure
1	0.47149150543855972	5	0.75	{1: ['(61:r:68:38)', '(61:r:68:39)', '(61:r:68:40)', '(61:r:69:38)', '(61:r:69:39)', '(61:r:69:40)', '(61:r:69:41)', 'RSPv_6a', 'SUBv_sp'], 2: ['(61:r:69:37)', '(61:r:70:35)', '(61:r:70:36)', '(61:r:70:37)', '(61:r:70:38)', '(61:r:70:39)', '(61:r:70:40)', '(61:r:70:41)', '(61:r:71:35)', '(61:r:71:36)', '(61:r:71:37)', '(61:r:71:38)', '(61:r:71:39)', '(61:r:71:40)', '(61:r:71:41)', '(61:r:72:37)',…
1	0.45553455826836209	5	0.75	{1: ['(61:r:68:38)', '(61:r:68:39)', '(61:r:68:40)', '(61:r:69:37)', '(61:r:69:38)', '(61:r:69:39)', '(61:r:69:40)', '(61:r:69:41)', '(61:r:70:38)', '(61:r:70:39)', '(61:r:70:40)', '(61:r:70:41)', '(61:r:71:39)', '(61:r:71:40)', 'RSPv_2/3(SW110614-02A|2)', 'RSPv_2/3(SW110614-02A|5)', 'RSPv_6a', 'SUBv_sp'], 2: ['(61:r:70:35)', '(61:r:70:36)', '(61:r:70:37)', '(61:r:71:35)', '(61:r:71:36)', '(61:r:…
1	0.47506668406911512	5	0.75	{1: ['(61:r:68:38)', '(61:r:68:39)', '(61:r:68:40)', '(61:r:69:38)', '(61:r:69:39)', '(61:r:69:40)', '(61:r:69:41)', 'RSPv_6a', 'SUBv_sp'], 2: ['(61:r:69:37)', '(61:r:70:35)', '(61:r:70:36)', '(61:r:70:37)', '(61:r:70:38)', '(61:r:70:39)', '(61:r:70:40)', '(61:r:70:41)', '(61:r:71:35)', '(61:r:71:36)', '(61:r:71:37)', '(61:r:71:38)', '(61:r:71:39)', '(61:r:71:40)', '(61:r:71:41)', '(61:r:72:37)',…
1	0.47122633430058214	4	0.75	{1: ['(61:r:68:38)', '(61:r:68:39)', '(61:r:68:40)', '(61:r:69:37)', '(61:r:69:38)', '(61:r:69:39)', '(61:r:69:40)', '(61:r:69:41)', '(61:r:70:37)', '(61:r:70:38)', '(61:r:70:39)', '(61:r:70:40)', '(61:r:70:41)', '(61:r:71:40)', '(61:r:71:41)', 'RSPv_2/3(SW110614-02A|2)', 'RSPv_2/3(SW110614-02A|5)', 'RSPv_6a', 'SUBv_sp'], 2: ['(61:r:71:34)', '(61:r:72:35)', '(61:r:72:36)', '(61:r:73:36)', 'RSPagl…
1	0.45674886534821735	5	0.75	{1: ['(61:r:68:38)', '(61:r:68:39)', '(61:r:68:40)', '(61:r:69:38)', '(61:r:69:39)', '(61:r:69:40)', '(61:r:69:41)', '(61:r:70:40)', 'RSPv_6a', 'SUBv_sp'], 2: ['(61:r:69:37)', '(61:r:70:35)', '(61:r:70:36)', '(61:r:70:37)', '(61:r:70:38)', '(61:r:70:39)', '(61:r:70:41)', '(61:r:71:35)', '(61:r:71:36)', '(61:r:71:37)', '(61:r:71:38)', '(61:r:71:39)', '(61:r:72:37)', '(61:r:72:38)', 'RSPv_2', 'RSPv…
1	0.45773104696191924	5	0.75	{1: ['(61:r:68:38)', '(61:r:68:39)', '(61:r:68:40)', '(61:r:69:38)', '(61:r:69:39)', '(61:r:69:40)', '(61:r:69:41)', '(61:r:70:39)', '(61:r:70:40)', '(61:r:70:41)', 'RSPv_2/3(SW110614-02A|5)', 'RSPv_6a', 'SUBv_sp'], 2: ['(61:r:69:37)', '(61:r:70:35)', '(61:r:70:36)', '(61:r:70:37)', '(61:r:70:38)', '(61:r:71:35)', '(61:r:71:36)', '(61:r:71:37)', '(61:r:71:38)', '(61:r:71:39)', '(61:r:72:37)', '(6…
1	0.44720930512115298	5	0.75	{1: ['(61:r:68:38)', '(61:r:68:39)', '(61:r:68:40)', '(61:r:69:37)', '(61:r:69:38)', '(61:r:69:39)', '(61:r:69:40)', '(61:r:69:41)', 'RSPv_6a', 'SUBv_sp'], 2: ['(61:r:70:38)', '(61:r:70:39)', '(61:r:70:40)', '(61:r:70:41)', '(61:r:71:39)', '(61:r:71:40)', '(61:r:71:41)', '(61:r:72:39)', '(61:r:72:40)', '(61:r:72:41)', '(61:r:73:39)', '(61:r:73:40)', '(61:r:73:41)', 'RSPv_2/3(SW110614-02A|2)', 'RS…
1	0.47506668406911512	5	0.75	{1: ['(61:r:68:38)', '(61:r:68:39)', '(61:r:68:40)', '(61:r:69:38)', '(61:r:69:39)', '(61:r:69:40)', '(61:r:69:41)', 'RSPv_6a', 'SUBv_sp'], 2: ['(61:r:69:37)', '(61:r:70:35)', '(61:r:70:36)', '(61:r:70:37)', '(61:r:70:38)', '(61:r:70:39)', '(61:r:70:40)', '(61:r:70:41)', '(61:r:71:35)', '(61:r:71:36)', '(61:r:71:37)', '(61:r:71:38)', '(61:r:71:39)', '(61:r:71:40)', '(61:r:71:41)', '(61:r:72:37)',…
1	0.45773104696191924	5	0.75	{1: ['(61:r:68:38)', '(61:r:68:39)', '(61:r:68:40)', '(61:r:69:38)', '(61:r:69:39)', '(61:r:69:40)', '(61:r:69:41)', '(61:r:70:39)', '(61:r:70:40)', '(61:r:70:41)', 'RSPv_2/3(SW110614-02A|5)', 'RSPv_6a', 'SUBv_sp'], 2: ['(61:r:69:37)', '(61:r:70:35)', '(61:r:70:36)', '(61:r:70:37)', '(61:r:70:38)', '(61:r:71:35)', '(61:r:71:36)', '(61:r:71:37)', '(61:r:71:38)', '(61:r:71:39)', '(61:r:72:37)', '(6…
1	0.46418684416378764	4	0.75	{1: ['(61:r:68:38)', '(61:r:68:39)', '(61:r:68:40)', '(61:r:69:38)', '(61:r:69:39)', '(61:r:69:40)', '(61:r:69:41)', '(61:r:70:39)', '(61:r:70:40)', '(61:r:70:41)', 'RSPv_2/3(SW110614-02A|5)', 'RSPv_6a', 'SUBv_sp'], 2: ['(61:r:69:37)', '(61:r:70:35)', '(61:r:70:36)', '(61:r:70:37)', '(61:r:70:38)', '(61:r:71:35)', '(61:r:71:36)', '(61:r:71:37)', '(61:r:71:38)', '(61:r:71:39)', '(61:r:72:35)', '(6…
1	0.47122633430058214	4	0.75	{1: ['(61:r:68:38)', '(61:r:68:39)', '(61:r:68:40)', '(61:r:69:37)', '(61:r:69:38)', '(61:r:69:39)', '(61:r:69:40)', '(61:r:69:41)', '(61:r:70:37)', '(61:r:70:38)', '(61:r:70:39)', '(61:r:70:40)', '(61:r:70:41)', '(61:r:71:40)', '(61:r:71:41)', 'RSPv_2/3(SW110614-02A|2)', 'RSPv_2/3(SW110614-02A|5)', 'RSPv_6a', 'SUBv_sp'], 2: ['(61:r:71:34)', '(61:r:72:35)', '(61:r:72:36)', '(61:r:73:36)', 'RSPagl…
1	0.4490157396617861	5	0.75	{1: ['(61:r:69:37)', '(61:r:70:36)', '(61:r:70:37)', '(61:r:70:38)', '(61:r:71:36)', '(61:r:71:38)', '(61:r:71:39)', 'RSPv_2/3(SW110614-02A|2)', 'RSPv_2/3(SW230217-01A)'], 2: ['(61:r:68:38)', '(61:r:68:39)', '(61:r:68:40)', '(61:r:69:38)', '(61:r:69:39)', '(61:r:69:40)', '(61:r:69:41)', '(61:r:70:39)', '(61:r:70:40)', '(61:r:70:41)', '(61:r:71:40)', 'RSPv_2/3(SW110614-02A|5)', 'RSPv_6a', 'SUBv_sp…
1	0.47506668406911512	5	0.75	{1: ['(61:r:68:38)', '(61:r:68:39)', '(61:r:68:40)', '(61:r:69:38)', '(61:r:69:39)', '(61:r:69:40)', '(61:r:69:41)', 'RSPv_6a', 'SUBv_sp'], 2: ['(61:r:69:37)', '(61:r:70:35)', '(61:r:70:36)', '(61:r:70:37)', '(61:r:70:38)', '(61:r:70:39)', '(61:r:70:40)', '(61:r:70:41)', '(61:r:71:35)', '(61:r:71:36)', '(61:r:71:37)', '(61:r:71:38)', '(61:r:71:39)', '(61:r:71:40)', '(61:r:71:41)', '(61:r:72:37)',…
1	0.46357064929968816	4	0.75	{1: ['(61:r:70:35)', '(61:r:70:36)', '(61:r:70:37)', '(61:r:71:35)', '(61:r:71:36)', '(61:r:71:37)', '(61:r:71:38)', '(61:r:72:35)', '(61:r:72:36)', '(61:r:72:37)', '(61:r:72:38)', '(61:r:72:39)', '(61:r:73:37)', 'RSPd_2/3(SW110613-03B|2)', 'RSPv_2', 'RSPv_2/3(SW230217-01A)'], 2: ['(61:r:68:38)', '(61:r:68:39)', '(61:r:68:40)', '(61:r:69:37)', '(61:r:69:38)', '(61:r:69:39)', '(61:r:69:40)', '(61:…
1	0.43900623281599316	5	0.75	{1: ['(61:r:68:38)', '(61:r:68:39)', '(61:r:68:40)', '(61:r:69:38)', '(61:r:69:39)', '(61:r:69:40)', '(61:r:69:41)', 'RSPv_6a', 'SUBv_sp'], 2: ['(61:r:69:37)', '(61:r:70:36)', '(61:r:70:37)', '(61:r:70:38)', '(61:r:70:39)', '(61:r:70:40)', '(61:r:70:41)', '(61:r:71:38)', '(61:r:71:39)', '(61:r:71:40)', 'RSPv_2/3(SW110614-02A|2)', 'RSPv_2/3(SW110614-02A|5)', 'RSPv_2/3(SW230217-01A)'], 3: ['(61:r:7…
1	0.43821205712637068	6	0.75	{1: ['(61:r:68:38)', '(61:r:68:39)', '(61:r:68:40)', '(61:r:69:38)', '(61:r:69:39)', '(61:r:69:40)', '(61:r:69:41)', 'RSPv_6a', 'SUBv_sp'], 2: ['(61:r:70:38)', '(61:r:70:39)', '(61:r:70:40)', '(61:r:70:41)', '(61:r:71:39)', '(61:r:71:40)', '(61:r:71:41)', '(61:r:72:39)', '(61:r:72:40)', '(61:r:72:41)', '(61:r:73:39)', '(61:r:73:40)', '(61:r:73:41)', 'RSPv_2/3(SW110614-02A|2)', 'RSPv_2/3(SW110614-…
1	0.44041043885412362	6	0.75	{1: ['(61:r:68:38)', '(61:r:68:39)', '(61:r:68:40)', '(61:r:69:38)', '(61:r:69:39)', '(61:r:69:40)', '(61:r:69:41)', 'RSPv_6a', 'SUBv_sp'], 2: ['(61:r:69:37)', '(61:r:70:35)', '(61:r:70:36)', '(61:r:70:37)', '(61:r:70:38)', '(61:r:71:35)', '(61:r:71:36)', '(61:r:71:37)', '(61:r:71:38)', '(61:r:72:37)', '(61:r:72:38)', '(61:r:72:39)', 'RSPv_2', 'RSPv_2/3(SW110614-02A|2)', 'RSPv_2/3(SW230217-01A)']…
1	0.43900623281599327	5	0.75	{1: ['(61:r:68:38)', '(61:r:68:39)', '(61:r:68:40)', '(61:r:69:38)', '(61:r:69:39)', '(61:r:69:40)', '(61:r:69:41)', 'RSPv_6a', 'SUBv_sp'], 2: ['(61:r:69:37)', '(61:r:70:36)', '(61:r:70:37)', '(61:r:70:38)', '(61:r:70:39)', '(61:r:70:40)', '(61:r:70:41)', '(61:r:71:38)', '(61:r:71:39)', '(61:r:71:40)', 'RSPv_2/3(SW110614-02A|2)', 'RSPv_2/3(SW110614-02A|5)', 'RSPv_2/3(SW230217-01A)'], 3: ['(61:r:7…
1	0.44227693749016084	6	0.75	{1: ['(61:r:68:38)', '(61:r:68:39)', '(61:r:68:40)', '(61:r:69:38)', '(61:r:69:39)', '(61:r:69:40)', '(61:r:69:41)', 'RSPv_6a', 'SUBv_sp'], 2: ['(61:r:69:37)', '(61:r:70:35)', '(61:r:70:36)', '(61:r:70:37)', '(61:r:70:38)', '(61:r:71:35)', '(61:r:71:36)', '(61:r:71:37)', '(61:r:71:38)', '(61:r:71:39)', '(61:r:72:37)', '(61:r:72:38)', '(61:r:72:39)', 'RSPv_2', 'RSPv_2/3(SW110614-02A|2)', 'RSPv_2/3…
1	0.43442497316541884	5	0.75	{1: ['(61:r:68:38)', '(61:r:68:39)', '(61:r:68:40)', '(61:r:69:38)', '(61:r:69:39)', '(61:r:69:40)', '(61:r:69:41)', 'RSPv_6a', 'SUBv_sp'], 2: ['(61:r:70:35)', '(61:r:71:35)', '(61:r:71:36)', '(61:r:72:35)', '(61:r:72:36)', '(61:r:72:37)', '(61:r:72:38)', '(61:r:72:39)', '(61:r:72:40)', '(61:r:73:36)', '(61:r:73:37)', '(61:r:73:38)', '(61:r:73:39)', '(61:r:73:40)', '(61:r:73:41)', '(61:r:74:38)',…
1	0.47149150543855961	5	0.75	{1: ['(61:r:68:38)', '(61:r:68:39)', '(61:r:68:40)', '(61:r:69:38)', '(61:r:69:39)', '(61:r:69:40)', '(61:r:69:41)', 'RSPv_6a', 'SUBv_sp'], 2: ['(61:r:69:37)', '(61:r:70:35)', '(61:r:70:36)', '(61:r:70:37)', '(61:r:70:38)', '(61:r:70:39)', '(61:r:70:40)', '(61:r:70:41)', '(61:r:71:35)', '(61:r:71:36)', '(61:r:71:37)', '(61:r:71:38)', '(61:r:71:39)', '(61:r:71:40)', '(61:r:71:41)', '(61:r:72:37)',…
1	0.47772617866144507	4	0.75	{1: ['(61:r:68:38)', '(61:r:68:39)', '(61:r:68:40)', '(61:r:69:37)', '(61:r:69:38)', '(61:r:69:39)', '(61:r:69:40)', '(61:r:69:41)', '(61:r:70:37)', '(61:r:70:38)', '(61:r:70:39)', '(61:r:70:40)', '(61:r:70:41)', '(61:r:71:40)', '(61:r:71:41)', 'RSPv_2/3(SW110614-02A|2)', 'RSPv_2/3(SW110614-02A|5)', 'RSPv_6a', 'SUBv_sp'], 2: ['(61:r:72:35)', '(61:r:72:36)', 'RSPd_2/3(SW110613-03B|2)'], 3: ['(61:r…
1	0.44367195092899003	6	0.75	{1: ['(61:r:70:35)', '(61:r:70:36)', '(61:r:70:37)', '(61:r:71:35)', '(61:r:71:36)', '(61:r:71:37)', '(61:r:71:38)', '(61:r:72:37)', '(61:r:72:38)', '(61:r:72:39)', 'RSPv_2', 'RSPv_2/3(SW230217-01A)'], 2: ['(61:r:68:38)', '(61:r:68:39)', '(61:r:68:40)', '(61:r:69:37)', '(61:r:69:38)', '(61:r:69:39)', '(61:r:69:40)', '(61:r:69:41)', '(61:r:70:38)', '(61:r:70:39)', '(61:r:70:40)', '(61:r:70:41)', '…
1	0.44091156237573204	6	0.75	{1: ['(61:r:68:38)', '(61:r:68:39)', '(61:r:68:40)', '(61:r:69:38)', '(61:r:69:39)', '(61:r:69:40)', '(61:r:69:41)', 'RSPv_6a', 'SUBv_sp'], 2: ['(61:r:69:37)', '(61:r:70:35)', '(61:r:70:36)', '(61:r:70:37)', '(61:r:70:38)', '(61:r:71:35)', '(61:r:71:36)', '(61:r:71:37)', '(61:r:71:38)', '(61:r:72:37)', '(61:r:72:38)', '(61:r:72:39)', 'RSPv_2', 'RSPv_2/3(SW110614-02A|2)', 'RSPv_2/3(SW230217-01A)']…
1	0.44618363110871179	5	0.75	{1: ['(61:r:68:38)', '(61:r:68:39)', '(61:r:68:40)', '(61:r:69:38)', '(61:r:69:39)', '(61:r:69:40)', 'RSPv_6a', 'SUBv_sp'], 2: ['(61:r:69:37)', '(61:r:70:36)', '(61:r:70:37)', '(61:r:70:38)', '(61:r:70:39)', '(61:r:70:40)', '(61:r:70:41)', '(61:r:71:36)', '(61:r:71:38)', '(61:r:71:39)', '(61:r:71:40)', 'RSPv_2/3(SW110614-02A|2)', 'RSPv_2/3(SW110614-02A|5)', 'RSPv_2/3(SW230217-01A)'], 3: ['(61:r:6…
1	0.43710488957628735	6	0.75	{1: ['(61:r:68:38)', '(61:r:68:39)', '(61:r:68:40)', '(61:r:69:38)', '(61:r:69:39)', '(61:r:69:40)', '(61:r:69:41)', 'RSPv_6a', 'SUBv_sp'], 2: ['(61:r:69:37)', '(61:r:70:35)', '(61:r:70:36)', '(61:r:70:37)', '(61:r:71:35)', '(61:r:71:36)', '(61:r:71:37)', '(61:r:71:38)', '(61:r:72:37)', '(61:r:72:38)', '(61:r:72:39)', 'RSPv_2', 'RSPv_2/3(SW230217-01A)'], 3: ['(61:r:70:38)', '(61:r:70:39)', '(61:r…
1	0.45817238797634657	5	0.75	{1: ['(61:r:68:38)', '(61:r:68:39)', '(61:r:68:40)', '(61:r:69:37)', '(61:r:69:38)', '(61:r:69:39)', '(61:r:69:40)', '(61:r:69:41)', '(61:r:70:38)', '(61:r:70:39)', '(61:r:70:40)', '(61:r:70:41)', '(61:r:71:39)', '(61:r:71:40)', '(61:r:71:41)', '(61:r:72:41)', 'RSPv_2/3(SW110614-02A|2)', 'RSPv_2/3(SW110614-02A|5)', 'RSPv_6a', 'SUBd_sp(SW230217-01A)', 'SUBv_sp'], 2: ['(61:r:70:35)', '(61:r:70:36)'…
1	0.46989934552166107	5	0.75	{1: ['(61:r:68:38)', '(61:r:68:39)', '(61:r:68:40)', '(61:r:69:38)', '(61:r:69:39)', '(61:r:69:40)', 'RSPv_6a', 'SUBv_sp'], 2: ['(61:r:69:37)', '(61:r:70:35)', '(61:r:70:36)', '(61:r:70:37)', '(61:r:70:38)', '(61:r:70:39)', '(61:r:70:40)', '(61:r:70:41)', '(61:r:71:35)', '(61:r:71:36)', '(61:r:71:37)', '(61:r:71:38)', '(61:r:71:39)', '(61:r:71:40)', '(61:r:71:41)', '(61:r:72:37)', '(61:r:72:38)',…
1	0.45773104696191924	5	0.75	{1: ['(61:r:68:38)', '(61:r:68:39)', '(61:r:68:40)', '(61:r:69:38)', '(61:r:69:39)', '(61:r:69:40)', '(61:r:69:41)', '(61:r:70:39)', '(61:r:70:40)', '(61:r:70:41)', 'RSPv_2/3(SW110614-02A|5)', 'RSPv_6a', 'SUBv_sp'], 2: ['(61:r:69:37)', '(61:r:70:35)', '(61:r:70:36)', '(61:r:70:37)', '(61:r:70:38)', '(61:r:71:35)', '(61:r:71:36)', '(61:r:71:37)', '(61:r:71:38)', '(61:r:71:39)', '(61:r:72:37)', '(6…
1	0.47767082292088003	4	0.75	{1: ['(61:r:68:38)', '(61:r:68:39)', '(61:r:68:40)', '(61:r:69:38)', '(61:r:69:39)', '(61:r:69:40)', '(61:r:69:41)', 'RSPv_6a', 'SUBv_sp'], 2: ['(61:r:69:37)', '(61:r:70:35)', '(61:r:70:36)', '(61:r:70:37)', '(61:r:70:38)', '(61:r:70:39)', '(61:r:70:40)', '(61:r:70:41)', '(61:r:71:35)', '(61:r:71:36)', '(61:r:71:37)', '(61:r:71:38)', '(61:r:71:39)', '(61:r:71:40)', '(61:r:71:41)', '(61:r:72:36)',…
1	0.46966410573818118	5	0.75	{1: ['(61:r:68:38)', '(61:r:68:39)', '(61:r:68:40)', '(61:r:69:40)', '(61:r:69:41)', 'SUBv_sp'], 2: ['(61:r:69:37)', '(61:r:69:38)', '(61:r:69:39)', '(61:r:70:35)', '(61:r:70:36)', '(61:r:70:37)', '(61:r:70:38)', '(61:r:70:39)', '(61:r:70:40)', '(61:r:70:41)', '(61:r:71:35)', '(61:r:71:36)', '(61:r:71:37)', '(61:r:71:38)', '(61:r:71:39)', '(61:r:71:40)', '(61:r:71:41)', '(61:r:72:37)', '(61:r:72:…
1	0.44720930512115298	5	0.75	{1: ['(61:r:68:38)', '(61:r:68:39)', '(61:r:68:40)', '(61:r:69:37)', '(61:r:69:38)', '(61:r:69:39)', '(61:r:69:40)', '(61:r:69:41)', 'RSPv_6a', 'SUBv_sp'], 2: ['(61:r:70:38)', '(61:r:70:39)', '(61:r:70:40)', '(61:r:70:41)', '(61:r:71:39)', '(61:r:71:40)', '(61:r:71:41)', '(61:r:72:39)', '(61:r:72:40)', '(61:r:72:41)', '(61:r:73:39)', '(61:r:73:40)', '(61:r:73:41)', 'RSPv_2/3(SW110614-02A|2)', 'RS…
1	0.44091156237573204	6	0.75	{1: ['(61:r:68:38)', '(61:r:68:39)', '(61:r:68:40)', '(61:r:69:38)', '(61:r:69:39)', '(61:r:69:40)', '(61:r:69:41)', 'RSPv_6a', 'SUBv_sp'], 2: ['(61:r:69:37)', '(61:r:70:35)', '(61:r:70:36)', '(61:r:70:37)', '(61:r:70:38)', '(61:r:71:35)', '(61:r:71:36)', '(61:r:71:37)', '(61:r:71:38)', '(61:r:72:37)', '(61:r:72:38)', '(61:r:72:39)', 'RSPv_2', 'RSPv_2/3(SW110614-02A|2)', 'RSPv_2/3(SW230217-01A)']…
1	0.47116620262275805	4	0.75	{1: ['(61:r:68:38)', '(61:r:68:39)', '(61:r:68:40)', '(61:r:69:37)', '(61:r:69:38)', '(61:r:69:39)', '(61:r:69:40)', '(61:r:69:41)', '(61:r:70:36)', '(61:r:70:37)', '(61:r:70:38)', '(61:r:70:39)', '(61:r:70:40)', '(61:r:70:41)', '(61:r:71:37)', '(61:r:71:38)', '(61:r:71:39)', '(61:r:71:40)', '(61:r:71:41)', '(61:r:72:39)', '(61:r:72:40)', '(61:r:72:41)', '(61:r:73:41)', 'RSPv_2/3(SW110614-02A|2)'…
1	0.48594023353845128	4	0.75	{1: ['(61:r:68:38)', '(61:r:68:39)', '(61:r:68:40)', '(61:r:69:37)', '(61:r:69:38)', '(61:r:69:39)', '(61:r:69:40)', '(61:r:69:41)', '(61:r:70:35)', '(61:r:70:36)', '(61:r:70:37)', '(61:r:70:38)', '(61:r:70:39)', '(61:r:70:40)', '(61:r:70:41)', '(61:r:71:35)', '(61:r:71:36)', '(61:r:71:37)', '(61:r:71:38)', '(61:r:71:39)', '(61:r:71:40)', '(61:r:71:41)', '(61:r:72:37)', '(61:r:72:38)', '(61:r:72:…
1	0.48750849685877728	4	0.75	{1: ['(61:r:68:38)', '(61:r:68:39)', '(61:r:68:40)', '(61:r:69:38)', '(61:r:69:39)', '(61:r:69:40)', '(61:r:69:41)', 'RSPv_6a', 'SUBv_sp'], 2: ['(61:r:69:37)', '(61:r:70:35)', '(61:r:70:36)', '(61:r:70:37)', '(61:r:70:38)', '(61:r:70:39)', '(61:r:70:40)', '(61:r:70:41)', '(61:r:71:35)', '(61:r:71:36)', '(61:r:71:37)', '(61:r:71:38)', '(61:r:71:39)', '(61:r:71:40)', '(61:r:71:41)', '(61:r:72:37)',…
1	0.46313044930172259	4	0.75	{1: ['(61:r:68:38)', '(61:r:68:39)', '(61:r:68:40)', '(61:r:69:38)', '(61:r:69:39)', '(61:r:69:40)', '(61:r:69:41)', '(61:r:70:40)', 'RSPv_6a', 'SUBv_sp'], 2: ['(61:r:69:37)', '(61:r:70:35)', '(61:r:70:36)', '(61:r:70:37)', '(61:r:70:38)', '(61:r:70:39)', '(61:r:70:41)', '(61:r:71:35)', '(61:r:71:36)', '(61:r:71:37)', '(61:r:71:38)', '(61:r:71:39)', '(61:r:72:36)', '(61:r:72:37)', '(61:r:72:38)',…
1	0.45773104696191924	5	0.75	{1: ['(61:r:68:38)', '(61:r:68:39)', '(61:r:68:40)', '(61:r:69:38)', '(61:r:69:39)', '(61:r:69:40)', '(61:r:69:41)', '(61:r:70:39)', '(61:r:70:40)', '(61:r:70:41)', 'RSPv_2/3(SW110614-02A|5)', 'RSPv_6a', 'SUBv_sp'], 2: ['(61:r:69:37)', '(61:r:70:35)', '(61:r:70:36)', '(61:r:70:37)', '(61:r:70:38)', '(61:r:71:35)', '(61:r:71:36)', '(61:r:71:37)', '(61:r:71:38)', '(61:r:71:39)', '(61:r:72:37)', '(6…
1	0.4739151915308214	4	0.75	{1: ['(61:r:68:38)', '(61:r:68:39)', '(61:r:68:40)', '(61:r:69:37)', '(61:r:69:38)', '(61:r:69:39)', '(61:r:69:40)', '(61:r:69:41)', '(61:r:70:36)', '(61:r:70:37)', '(61:r:70:38)', '(61:r:70:39)', '(61:r:70:40)', '(61:r:70:41)', '(61:r:71:38)', '(61:r:71:39)', '(61:r:71:40)', 'RSPv_2/3(SW110614-02A|2)', 'RSPv_2/3(SW110614-02A|5)', 'RSPv_2/3(SW230217-01A)', 'RSPv_6a', 'SUBv_sp'], 2: ['(61:r:72:35)…
1	0.43355751317248592	7	0.75	{1: ['(61:r:68:39)', '(61:r:68:40)', '(61:r:69:40)', '(61:r:69:41)', 'SUBv_sp'], 2: ['(61:r:68:38)', '(61:r:69:38)', '(61:r:69:39)', 'RSPv_6a'], 3: ['(61:r:69:37)', '(61:r:70:35)', '(61:r:70:36)', '(61:r:70:37)', '(61:r:70:38)', '(61:r:71:35)', '(61:r:71:36)', '(61:r:71:37)', '(61:r:71:38)', '(61:r:72:37)', '(61:r:72:38)', '(61:r:72:39)', 'RSPv_2', 'RSPv_2/3(SW110614-02A|2)', 'RSPv_2/3(SW230217-0…
1	0.45674886534821735	5	0.75	{1: ['(61:r:68:38)', '(61:r:68:39)', '(61:r:68:40)', '(61:r:69:38)', '(61:r:69:39)', '(61:r:69:40)', '(61:r:69:41)', '(61:r:70:40)', 'RSPv_6a', 'SUBv_sp'], 2: ['(61:r:69:37)', '(61:r:70:35)', '(61:r:70:36)', '(61:r:70:37)', '(61:r:70:38)', '(61:r:70:39)', '(61:r:70:41)', '(61:r:71:35)', '(61:r:71:36)', '(61:r:71:37)', '(61:r:71:38)', '(61:r:71:39)', '(61:r:72:37)', '(61:r:72:38)', 'RSPv_2', 'RSPv…
1	0.48750849685877728	4	0.75	{1: ['(61:r:68:38)', '(61:r:68:39)', '(61:r:68:40)', '(61:r:69:38)', '(61:r:69:39)', '(61:r:69:40)', '(61:r:69:41)', 'RSPv_6a', 'SUBv_sp'], 2: ['(61:r:72:35)', '(61:r:72:36)', 'RSPd_2/3(SW110613-03B|2)'], 3: ['(61:r:69:37)', '(61:r:70:35)', '(61:r:70:36)', '(61:r:70:37)', '(61:r:70:38)', '(61:r:70:39)', '(61:r:70:40)', '(61:r:70:41)', '(61:r:71:35)', '(61:r:71:36)', '(61:r:71:37)', '(61:r:71:38)'…
1	0.48750849685877728	4	0.75	{1: ['(61:r:68:38)', '(61:r:68:39)', '(61:r:68:40)', '(61:r:69:38)', '(61:r:69:39)', '(61:r:69:40)', '(61:r:69:41)', 'RSPv_6a', 'SUBv_sp'], 2: ['(61:r:72:35)', '(61:r:72:36)', 'RSPd_2/3(SW110613-03B|2)'], 3: ['(61:r:69:37)', '(61:r:70:35)', '(61:r:70:36)', '(61:r:70:37)', '(61:r:70:38)', '(61:r:70:39)', '(61:r:70:40)', '(61:r:70:41)', '(61:r:71:35)', '(61:r:71:36)', '(61:r:71:37)', '(61:r:71:38)'…
1	0.40853023680108813	7	0.75	{1: ['(61:r:68:38)', '(61:r:68:39)', '(61:r:68:40)', '(61:r:69:38)', '(61:r:69:39)', '(61:r:69:40)', '(61:r:69:41)', 'RSPv_6a', 'SUBv_sp'], 2: ['(61:r:70:35)', '(61:r:71:35)', '(61:r:71:36)', '(61:r:71:37)', '(61:r:72:37)', '(61:r:72:38)', 'RSPv_2'], 3: ['(61:r:69:37)', '(61:r:70:36)', '(61:r:70:37)', '(61:r:70:38)', '(61:r:71:38)', '(61:r:71:39)', 'RSPv_2/3(SW110614-02A|2)', 'RSPv_2/3(SW230217-0…
1	0.45268189974956835	5	0.75	{1: ['(61:r:68:38)', '(61:r:68:39)', '(61:r:68:40)', '(61:r:69:38)', '(61:r:69:39)', '(61:r:69:40)', '(61:r:69:41)', 'RSPv_6a', 'SUBv_sp'], 2: ['(61:r:69:37)', '(61:r:70:36)', '(61:r:70:37)', '(61:r:70:38)', '(61:r:70:39)', '(61:r:70:40)', '(61:r:70:41)', '(61:r:71:36)', '(61:r:71:38)', '(61:r:71:39)', '(61:r:71:40)', 'RSPv_2/3(SW110614-02A|2)', 'RSPv_2/3(SW110614-02A|5)', 'RSPv_2/3(SW230217-01A)…
1	0.45674886534821735	5	0.75	{1: ['(61:r:68:38)', '(61:r:68:39)', '(61:r:68:40)', '(61:r:69:38)', '(61:r:69:39)', '(61:r:69:40)', '(61:r:69:41)', '(61:r:70:40)', 'RSPv_6a', 'SUBv_sp'], 2: ['(61:r:69:37)', '(61:r:70:35)', '(61:r:70:36)', '(61:r:70:37)', '(61:r:70:38)', '(61:r:70:39)', '(61:r:70:41)', '(61:r:71:35)', '(61:r:71:36)', '(61:r:71:37)', '(61:r:71:38)', '(61:r:71:39)', '(61:r:72:37)', '(61:r:72:38)', 'RSPv_2', 'RSPv…
1	0.4606415080969013	4	0.75	{1: ['(61:r:68:38)', '(61:r:68:39)', '(61:r:68:40)', '(61:r:69:38)', '(61:r:69:39)', '(61:r:69:40)', '(61:r:69:41)', '(61:r:70:39)', 'RSPv_6a', 'SUBv_sp'], 2: ['(61:r:69:37)', '(61:r:70:35)', '(61:r:70:36)', '(61:r:70:37)', '(61:r:70:38)', '(61:r:71:35)', '(61:r:71:36)', '(61:r:71:37)', '(61:r:71:38)', '(61:r:72:35)', '(61:r:72:36)', '(61:r:72:37)', '(61:r:72:38)', 'RSPd_2/3(SW110613-03B|2)', 'RS…
1	0.43675618979049369	6	0.75	{1: ['(61:r:68:38)', '(61:r:68:39)', '(61:r:68:40)', '(61:r:69:38)', '(61:r:69:39)', '(61:r:69:40)', '(61:r:69:41)', 'RSPv_6a', 'SUBv_sp'], 2: ['(61:r:69:37)', '(61:r:70:38)', '(61:r:70:39)', '(61:r:70:40)', '(61:r:70:41)', '(61:r:71:39)', '(61:r:71:40)', 'RSPv_2/3(SW110614-02A|2)', 'RSPv_2/3(SW110614-02A|5)'], 3: ['(61:r:70:35)', '(61:r:70:36)', '(61:r:70:37)', '(61:r:71:35)', '(61:r:71:36)', '(…
1	0.43675618979049369	6	0.75	{1: ['(61:r:68:38)', '(61:r:68:39)', '(61:r:68:40)', '(61:r:69:38)', '(61:r:69:39)', '(61:r:69:40)', '(61:r:69:41)', 'RSPv_6a', 'SUBv_sp'], 2: ['(61:r:70:35)', '(61:r:70:36)', '(61:r:70:37)', '(61:r:71:35)', '(61:r:71:36)', '(61:r:71:37)', '(61:r:71:38)', '(61:r:72:37)', '(61:r:72:38)', 'RSPv_2', 'RSPv_2/3(SW230217-01A)'], 3: ['(61:r:69:37)', '(61:r:70:38)', '(61:r:70:39)', '(61:r:70:40)', '(61:r…
1	0.46501813452277307	4	0.75	{1: ['(61:r:70:35)', '(61:r:70:36)', '(61:r:70:37)', '(61:r:71:35)', '(61:r:71:36)', '(61:r:71:37)', '(61:r:71:38)', '(61:r:72:36)', '(61:r:72:37)', '(61:r:72:38)', '(61:r:72:39)', 'RSPv_2', 'RSPv_2/3(SW230217-01A)'], 2: ['(61:r:68:38)', '(61:r:68:39)', '(61:r:68:40)', '(61:r:69:37)', '(61:r:69:38)', '(61:r:69:39)', '(61:r:69:40)', '(61:r:69:41)', '(61:r:70:38)', '(61:r:70:39)', '(61:r:70:40)', '…
1	0.46313044930172259	4	0.75	{1: ['(61:r:68:38)', '(61:r:68:39)', '(61:r:68:40)', '(61:r:69:38)', '(61:r:69:39)', '(61:r:69:40)', '(61:r:69:41)', '(61:r:70:40)', 'RSPv_6a', 'SUBv_sp'], 2: ['(61:r:69:37)', '(61:r:70:35)', '(61:r:70:36)', '(61:r:70:37)', '(61:r:70:38)', '(61:r:70:39)', '(61:r:70:41)', '(61:r:71:35)', '(61:r:71:36)', '(61:r:71:37)', '(61:r:71:38)', '(61:r:71:39)', '(61:r:72:36)', '(61:r:72:37)', '(61:r:72:38)',…
1	0.4739151915308214	4	0.75	{1: ['(61:r:68:38)', '(61:r:68:39)', '(61:r:68:40)', '(61:r:69:37)', '(61:r:69:38)', '(61:r:69:39)', '(61:r:69:40)', '(61:r:69:41)', '(61:r:70:36)', '(61:r:70:37)', '(61:r:70:38)', '(61:r:70:39)', '(61:r:70:40)', '(61:r:70:41)', '(61:r:71:38)', '(61:r:71:39)', '(61:r:71:40)', 'RSPv_2/3(SW110614-02A|2)', 'RSPv_2/3(SW110614-02A|5)', 'RSPv_2/3(SW230217-01A)', 'RSPv_6a', 'SUBv_sp'], 2: ['(61:r:72:35)…
1	0.4428397356857664	5	0.75	{1: ['(61:r:69:37)', '(61:r:70:36)', '(61:r:70:37)', '(61:r:70:38)', '(61:r:71:37)', '(61:r:71:38)', 'RSPv_2/3(SW110614-02A|2)', 'RSPv_2/3(SW230217-01A)'], 2: ['(61:r:68:38)', '(61:r:68:39)', '(61:r:68:40)', '(61:r:69:38)', '(61:r:69:39)', '(61:r:69:40)', '(61:r:69:41)', '(61:r:70:39)', '(61:r:70:40)', '(61:r:70:41)', '(61:r:71:39)', '(61:r:71:40)', '(61:r:71:41)', '(61:r:72:41)', 'RSPv_2/3(SW110…
1	0.47410282539217591	4	0.75	{1: ['(61:r:68:38)', '(61:r:68:39)', '(61:r:68:40)', '(61:r:69:37)', '(61:r:69:38)', '(61:r:69:39)', '(61:r:69:40)', '(61:r:69:41)', '(61:r:70:36)', '(61:r:70:37)', '(61:r:70:38)', '(61:r:70:39)', '(61:r:70:40)', '(61:r:70:41)', '(61:r:71:37)', '(61:r:71:38)', '(61:r:71:39)', '(61:r:71:40)', '(61:r:71:41)', '(61:r:72:41)', 'RSPv_2/3(SW110614-02A|2)', 'RSPv_2/3(SW110614-02A|5)', 'RSPv_2/3(SW230217…
1	0.43675618979049369	6	0.75	{1: ['(61:r:68:38)', '(61:r:68:39)', '(61:r:68:40)', '(61:r:69:38)', '(61:r:69:39)', '(61:r:69:40)', '(61:r:69:41)', 'RSPv_6a', 'SUBv_sp'], 2: ['(61:r:69:37)', '(61:r:70:38)', '(61:r:70:39)', '(61:r:70:40)', '(61:r:70:41)', '(61:r:71:39)', '(61:r:71:40)', 'RSPv_2/3(SW110614-02A|2)', 'RSPv_2/3(SW110614-02A|5)'], 3: ['(61:r:70:35)', '(61:r:70:36)', '(61:r:70:37)', '(61:r:71:35)', '(61:r:71:36)', '(…
1	0.4739151915308214	4	0.75	{1: ['(61:r:68:38)', '(61:r:68:39)', '(61:r:68:40)', '(61:r:69:37)', '(61:r:69:38)', '(61:r:69:39)', '(61:r:69:40)', '(61:r:69:41)', '(61:r:70:36)', '(61:r:70:37)', '(61:r:70:38)', '(61:r:70:39)', '(61:r:70:40)', '(61:r:70:41)', '(61:r:71:38)', '(61:r:71:39)', '(61:r:71:40)', 'RSPv_2/3(SW110614-02A|2)', 'RSPv_2/3(SW110614-02A|5)', 'RSPv_2/3(SW230217-01A)', 'RSPv_6a', 'SUBv_sp'], 2: ['(61:r:72:35)…
1	0.48634127092082169	4	0.75	{1: ['(61:r:68:38)', '(61:r:68:39)', '(61:r:68:40)', '(61:r:69:37)', '(61:r:69:38)', '(61:r:69:39)', '(61:r:69:40)', '(61:r:69:41)', '(61:r:70:35)', '(61:r:70:36)', '(61:r:70:37)', '(61:r:70:38)', '(61:r:70:39)', '(61:r:70:40)', '(61:r:70:41)', '(61:r:71:35)', '(61:r:71:36)', '(61:r:71:37)', '(61:r:71:38)', '(61:r:71:39)', '(61:r:71:40)', '(61:r:71:41)', '(61:r:72:37)', '(61:r:72:38)', '(61:r:72:…
1	0.47149150543855972	5	0.75	{1: ['(61:r:68:38)', '(61:r:68:39)', '(61:r:68:40)', '(61:r:69:38)', '(61:r:69:39)', '(61:r:69:40)', '(61:r:69:41)', 'RSPv_6a', 'SUBv_sp'], 2: ['(61:r:69:37)', '(61:r:70:35)', '(61:r:70:36)', '(61:r:70:37)', '(61:r:70:38)', '(61:r:70:39)', '(61:r:70:40)', '(61:r:70:41)', '(61:r:71:35)', '(61:r:71:36)', '(61:r:71:37)', '(61:r:71:38)', '(61:r:71:39)', '(61:r:71:40)', '(61:r:71:41)', '(61:r:72:37)',…
1	0.40453518862676086	5	0.75	{1: ['(61:r:68:38)', '(61:r:68:39)', '(61:r:68:40)', '(61:r:69:38)', '(61:r:69:39)', '(61:r:69:40)', '(61:r:69:41)', '(61:r:70:39)', '(61:r:70:40)', '(61:r:70:41)', 'RSPv_2/3(SW110614-02A|5)', 'RSPv_6a', 'SUBv_sp'], 2: ['(61:r:69:37)', '(61:r:70:35)', '(61:r:70:36)', '(61:r:70:37)', '(61:r:70:38)', '(61:r:71:35)', '(61:r:71:36)', '(61:r:71:37)', '(61:r:71:38)', '(61:r:71:39)', '(61:r:72:36)', '(6…
1	0.46741534716995831	4	0.75	{1: ['(61:r:68:38)', '(61:r:68:39)', '(61:r:68:40)', '(61:r:69:37)', '(61:r:69:38)', '(61:r:69:39)', '(61:r:69:40)', '(61:r:69:41)', '(61:r:70:36)', '(61:r:70:37)', '(61:r:70:38)', '(61:r:70:39)', '(61:r:70:40)', '(61:r:70:41)', '(61:r:71:38)', '(61:r:71:39)', '(61:r:71:40)', 'RSPv_2/3(SW110614-02A|2)', 'RSPv_2/3(SW110614-02A|5)', 'RSPv_2/3(SW230217-01A)', 'RSPv_6a', 'SUBv_sp'], 2: ['(61:r:71:34)…
1	0.45567267498487302	5	0.75	{1: ['(61:r:70:35)', '(61:r:70:36)', '(61:r:70:37)', '(61:r:71:35)', '(61:r:71:36)', '(61:r:71:37)', '(61:r:71:38)', '(61:r:72:37)', '(61:r:72:38)', '(61:r:72:39)', 'RSPv_2', 'RSPv_2/3(SW230217-01A)'], 2: ['(61:r:68:38)', '(61:r:68:39)', '(61:r:68:40)', '(61:r:69:37)', '(61:r:69:38)', '(61:r:69:39)', '(61:r:69:40)', '(61:r:69:41)', '(61:r:70:38)', '(61:r:70:39)', '(61:r:70:40)', '(61:r:70:41)', '…
1	0.47109046805618932	5	0.75	{1: ['(61:r:68:38)', '(61:r:68:39)', '(61:r:68:40)', '(61:r:69:38)', '(61:r:69:39)', '(61:r:69:40)', '(61:r:69:41)', 'RSPv_6a', 'SUBv_sp'], 2: ['(61:r:69:37)', '(61:r:70:35)', '(61:r:70:36)', '(61:r:70:37)', '(61:r:70:38)', '(61:r:70:39)', '(61:r:70:40)', '(61:r:70:41)', '(61:r:71:35)', '(61:r:71:36)', '(61:r:71:37)', '(61:r:71:38)', '(61:r:71:39)', '(61:r:71:40)', '(61:r:71:41)', '(61:r:72:37)',…
1	0.43710488957628735	6	0.75	{1: ['(61:r:68:38)', '(61:r:68:39)', '(61:r:68:40)', '(61:r:69:38)', '(61:r:69:39)', '(61:r:69:40)', '(61:r:69:41)', 'RSPv_6a', 'SUBv_sp'], 2: ['(61:r:69:37)', '(61:r:70:35)', '(61:r:70:36)', '(61:r:70:37)', '(61:r:71:35)', '(61:r:71:36)', '(61:r:71:37)', '(61:r:71:38)', '(61:r:72:37)', '(61:r:72:38)', '(61:r:72:39)', 'RSPv_2', 'RSPv_2/3(SW230217-01A)'], 3: ['(61:r:70:38)', '(61:r:70:39)', '(61:r…
1	0.45674886534821735	5	0.75	{1: ['(61:r:68:38)', '(61:r:68:39)', '(61:r:68:40)', '(61:r:69:38)', '(61:r:69:39)', '(61:r:69:40)', '(61:r:69:41)', '(61:r:70:40)', 'RSPv_6a', 'SUBv_sp'], 2: ['(61:r:69:37)', '(61:r:70:35)', '(61:r:70:36)', '(61:r:70:37)', '(61:r:70:38)', '(61:r:70:39)', '(61:r:70:41)', '(61:r:71:35)', '(61:r:71:36)', '(61:r:71:37)', '(61:r:71:38)', '(61:r:71:39)', '(61:r:72:37)', '(61:r:72:38)', 'RSPv_2', 'RSPv…
1	0.45332423697916135	5	0.75	{1: ['(61:r:69:37)', '(61:r:70:35)', '(61:r:70:36)', '(61:r:70:37)', '(61:r:70:38)', '(61:r:71:35)', '(61:r:71:36)', '(61:r:71:37)', '(61:r:71:38)', '(61:r:72:37)', '(61:r:72:38)', '(61:r:72:39)', 'RSPv_2', 'RSPv_2/3(SW110614-02A|2)', 'RSPv_2/3(SW230217-01A)'], 2: ['(61:r:68:38)', '(61:r:68:39)', '(61:r:68:40)', '(61:r:69:38)', '(61:r:69:39)', '(61:r:69:40)', '(61:r:69:41)', '(61:r:70:39)', '(61:…
1	0.45773104696191924	5	0.75	{1: ['(61:r:68:38)', '(61:r:68:39)', '(61:r:68:40)', '(61:r:69:38)', '(61:r:69:39)', '(61:r:69:40)', '(61:r:69:41)', '(61:r:70:39)', '(61:r:70:40)', '(61:r:70:41)', 'RSPv_2/3(SW110614-02A|5)', 'RSPv_6a', 'SUBv_sp'], 2: ['(61:r:69:37)', '(61:r:70:35)', '(61:r:70:36)', '(61:r:70:37)', '(61:r:70:38)', '(61:r:71:35)', '(61:r:71:36)', '(61:r:71:37)', '(61:r:71:38)', '(61:r:71:39)', '(61:r:72:37)', '(6…
1	0.46313044930172259	4	0.75	{1: ['(61:r:68:38)', '(61:r:68:39)', '(61:r:68:40)', '(61:r:69:38)', '(61:r:69:39)', '(61:r:69:40)', '(61:r:69:41)', '(61:r:70:40)', 'RSPv_6a', 'SUBv_sp'], 2: ['(61:r:69:37)', '(61:r:70:35)', '(61:r:70:36)', '(61:r:70:37)', '(61:r:70:38)', '(61:r:70:39)', '(61:r:70:41)', '(61:r:71:35)', '(61:r:71:36)', '(61:r:71:37)', '(61:r:71:38)', '(61:r:71:39)', '(61:r:72:36)', '(61:r:72:37)', '(61:r:72:38)',…
1	0.43710488957628735	6	0.75	{1: ['(61:r:68:38)', '(61:r:68:39)', '(61:r:68:40)', '(61:r:69:38)', '(61:r:69:39)', '(61:r:69:40)', '(61:r:69:41)', 'RSPv_6a', 'SUBv_sp'], 2: ['(61:r:69:37)', '(61:r:70:35)', '(61:r:70:36)', '(61:r:70:37)', '(61:r:71:35)', '(61:r:71:36)', '(61:r:71:37)', '(61:r:71:38)', '(61:r:72:37)', '(61:r:72:38)', '(61:r:72:39)', 'RSPv_2', 'RSPv_2/3(SW230217-01A)'], 3: ['(61:r:70:38)', '(61:r:70:39)', '(61:r…
1	0.46438775389533959	4	0.75	{1: ['(61:r:68:38)', '(61:r:68:39)', '(61:r:68:40)', '(61:r:69:38)', '(61:r:69:39)', '(61:r:69:40)', '(61:r:69:41)', '(61:r:70:39)', '(61:r:70:40)', '(61:r:70:41)', 'RSPv_2/3(SW110614-02A|5)', 'RSPv_6a', 'SUBv_sp'], 2: ['(61:r:69:37)', '(61:r:70:35)', '(61:r:70:36)', '(61:r:70:37)', '(61:r:70:38)', '(61:r:71:35)', '(61:r:71:36)', '(61:r:71:37)', '(61:r:71:38)', '(61:r:71:39)', '(61:r:72:36)', '(6…
1	0.4823417847322044	4	0.75	{1: ['(61:r:68:38)', '(61:r:68:39)', '(61:r:68:40)', '(61:r:69:37)', '(61:r:69:38)', '(61:r:69:39)', '(61:r:69:40)', '(61:r:69:41)', '(61:r:70:39)', '(61:r:70:40)', '(61:r:70:41)', 'RSPv_2/3(SW110614-02A|5)', 'RSPv_6a', 'SUBv_sp'], 2: ['(61:r:70:35)', '(61:r:70:36)', '(61:r:70:37)', '(61:r:70:38)', '(61:r:71:35)', '(61:r:71:36)', '(61:r:71:37)', '(61:r:71:38)', '(61:r:71:39)', '(61:r:71:40)', '(6…
1	0.47772617866144512	4	0.75	{1: ['(61:r:68:38)', '(61:r:68:39)', '(61:r:68:40)', '(61:r:69:37)', '(61:r:69:38)', '(61:r:69:39)', '(61:r:69:40)', '(61:r:69:41)', '(61:r:70:37)', '(61:r:70:38)', '(61:r:70:39)', '(61:r:70:40)', '(61:r:70:41)', '(61:r:71:40)', '(61:r:71:41)', 'RSPv_2/3(SW110614-02A|2)', 'RSPv_2/3(SW110614-02A|5)', 'RSPv_6a', 'SUBv_sp'], 2: ['(61:r:72:35)', '(61:r:72:36)', 'RSPd_2/3(SW110613-03B|2)'], 3: ['(61:r…
1	0.44480700755718955	5	0.75	{1: ['(61:r:68:38)', '(61:r:68:39)', '(61:r:68:40)', '(61:r:69:38)', '(61:r:69:39)', '(61:r:69:40)', '(61:r:69:41)', 'RSPv_6a', 'SUBv_sp'], 2: ['(61:r:69:37)', '(61:r:70:38)', '(61:r:70:39)', '(61:r:70:40)', '(61:r:70:41)', '(61:r:71:39)', '(61:r:71:40)', 'RSPv_2/3(SW110614-02A|2)', 'RSPv_2/3(SW110614-02A|5)'], 3: ['(61:r:70:35)', '(61:r:70:36)', '(61:r:70:37)', '(61:r:71:35)', '(61:r:71:36)', '(…
1	0.43710488957628735	6	0.75	{1: ['(61:r:68:38)', '(61:r:68:39)', '(61:r:68:40)', '(61:r:69:38)', '(61:r:69:39)', '(61:r:69:40)', '(61:r:69:41)', 'RSPv_6a', 'SUBv_sp'], 2: ['(61:r:69:37)', '(61:r:70:35)', '(61:r:70:36)', '(61:r:70:37)', '(61:r:71:35)', '(61:r:71:36)', '(61:r:71:37)', '(61:r:71:38)', '(61:r:72:37)', '(61:r:72:38)', '(61:r:72:39)', 'RSPv_2', 'RSPv_2/3(SW230217-01A)'], 3: ['(61:r:70:38)', '(61:r:70:39)', '(61:r…
1	0.48244093711123726	4	0.75	{1: ['(61:r:69:41)', '(61:r:71:34)', '(61:r:72:35)', '(61:r:72:36)', '(61:r:73:36)', 'RSPagl_1', 'RSPd_2/3(SW110613-03B|2)'], 2: ['(61:r:73:37)', '(61:r:74:38)', '(61:r:74:40)', 'SUBd_sp(SW230217-02A)'], 3: ['(61:r:68:38)', '(61:r:68:39)', '(61:r:68:40)', '(61:r:69:37)', '(61:r:69:38)', '(61:r:69:39)', '(61:r:69:40)', '(61:r:70:35)', '(61:r:70:36)', '(61:r:70:37)', '(61:r:70:38)', '(61:r:70:39)',…
1	0.44185830163551115	5	0.75	{1: ['(61:r:68:38)', '(61:r:68:39)', '(61:r:68:40)', '(61:r:69:38)', '(61:r:69:39)', '(61:r:69:40)', '(61:r:69:41)', '(61:r:70:39)', 'RSPv_6a', 'SUBv_sp'], 2: ['(61:r:69:37)', '(61:r:70:36)', '(61:r:70:37)', '(61:r:70:38)', '(61:r:71:37)', '(61:r:71:38)', '(61:r:71:39)', 'RSPv_2/3(SW110614-02A|2)', 'RSPv_2/3(SW230217-01A)'], 3: ['(61:r:70:40)', '(61:r:70:41)', '(61:r:71:40)', 'RSPv_2/3(SW110614-0…
1	0.45773104696191924	5	0.75	{1: ['(61:r:68:38)', '(61:r:68:39)', '(61:r:68:40)', '(61:r:69:38)', '(61:r:69:39)', '(61:r:69:40)', '(61:r:69:41)', '(61:r:70:39)', '(61:r:70:40)', '(61:r:70:41)', 'RSPv_2/3(SW110614-02A|5)', 'RSPv_6a', 'SUBv_sp'], 2: ['(61:r:69:37)', '(61:r:70:35)', '(61:r:70:36)', '(61:r:70:37)', '(61:r:70:38)', '(61:r:71:35)', '(61:r:71:36)', '(61:r:71:37)', '(61:r:71:38)', '(61:r:71:39)', '(61:r:72:37)', '(6…
1	0.45773104696191924	5	0.75	{1: ['(61:r:68:38)', '(61:r:68:39)', '(61:r:68:40)', '(61:r:69:38)', '(61:r:69:39)', '(61:r:69:40)', '(61:r:69:41)', '(61:r:70:39)', '(61:r:70:40)', '(61:r:70:41)', 'RSPv_2/3(SW110614-02A|5)', 'RSPv_6a', 'SUBv_sp'], 2: ['(61:r:69:37)', '(61:r:70:35)', '(61:r:70:36)', '(61:r:70:37)', '(61:r:70:38)', '(61:r:71:35)', '(61:r:71:36)', '(61:r:71:37)', '(61:r:71:38)', '(61:r:71:39)', '(61:r:72:37)', '(6…
1	0.48750849685877728	4	0.75	{1: ['(61:r:68:38)', '(61:r:68:39)', '(61:r:68:40)', '(61:r:69:38)', '(61:r:69:39)', '(61:r:69:40)', '(61:r:69:41)', 'RSPv_6a', 'SUBv_sp'], 2: ['(61:r:69:37)', '(61:r:70:35)', '(61:r:70:36)', '(61:r:70:37)', '(61:r:70:38)', '(61:r:70:39)', '(61:r:70:40)', '(61:r:70:41)', '(61:r:71:35)', '(61:r:71:36)', '(61:r:71:37)', '(61:r:71:38)', '(61:r:71:39)', '(61:r:71:40)', '(61:r:71:41)', '(61:r:72:37)',…
1	0.47149150543855972	5	0.75	{1: ['(61:r:68:38)', '(61:r:68:39)', '(61:r:68:40)', '(61:r:69:38)', '(61:r:69:39)', '(61:r:69:40)', '(61:r:69:41)', 'RSPv_6a', 'SUBv_sp'], 2: ['(61:r:69:37)', '(61:r:70:35)', '(61:r:70:36)', '(61:r:70:37)', '(61:r:70:38)', '(61:r:70:39)', '(61:r:70:40)', '(61:r:70:41)', '(61:r:71:35)', '(61:r:71:36)', '(61:r:71:37)', '(61:r:71:38)', '(61:r:71:39)', '(61:r:71:40)', '(61:r:71:41)', '(61:r:72:37)',…
1	0.47149150543855972	5	0.75	{1: ['(61:r:68:38)', '(61:r:68:39)', '(61:r:68:40)', '(61:r:69:38)', '(61:r:69:39)', '(61:r:69:40)', '(61:r:69:41)', 'RSPv_6a', 'SUBv_sp'], 2: ['(61:r:69:37)', '(61:r:70:35)', '(61:r:70:36)', '(61:r:70:37)', '(61:r:70:38)', '(61:r:70:39)', '(61:r:70:40)', '(61:r:70:41)', '(61:r:71:35)', '(61:r:71:36)', '(61:r:71:37)', '(61:r:71:38)', '(61:r:71:39)', '(61:r:71:40)', '(61:r:71:41)', '(61:r:72:37)',…
1	0.45674886534821735	5	0.75	{1: ['(61:r:68:38)', '(61:r:68:39)', '(61:r:68:40)', '(61:r:69:38)', '(61:r:69:39)', '(61:r:69:40)', '(61:r:69:41)', '(61:r:70:40)', 'RSPv_6a', 'SUBv_sp'], 2: ['(61:r:69:37)', '(61:r:70:35)', '(61:r:70:36)', '(61:r:70:37)', '(61:r:70:38)', '(61:r:70:39)', '(61:r:70:41)', '(61:r:71:35)', '(61:r:71:36)', '(61:r:71:37)', '(61:r:71:38)', '(61:r:71:39)', '(61:r:72:37)', '(61:r:72:38)', 'RSPv_2', 'RSPv…
1	0.45889202275826663	4	0.75	{1: ['(61:r:68:38)', '(61:r:68:39)', '(61:r:68:40)', '(61:r:69:38)', '(61:r:69:39)', '(61:r:69:40)', '(61:r:69:41)', 'RSPv_6a', 'SUBv_sp'], 2: ['(61:r:69:37)', '(61:r:70:36)', '(61:r:70:37)', '(61:r:70:38)', '(61:r:70:39)', '(61:r:70:40)', '(61:r:70:41)', '(61:r:71:36)', '(61:r:71:38)', '(61:r:71:39)', '(61:r:71:40)', 'RSPv_2/3(SW110614-02A|2)', 'RSPv_2/3(SW110614-02A|5)', 'RSPv_2/3(SW230217-01A)…
1	0.4937854906455163	3	0.75	{1: ['(61:r:68:38)', '(61:r:68:39)', '(61:r:68:40)', '(61:r:69:38)', '(61:r:69:39)', '(61:r:69:40)', '(61:r:69:41)', 'RSPv_6a', 'SUBv_sp'], 2: ['(61:r:69:37)', '(61:r:70:35)', '(61:r:70:36)', '(61:r:70:37)', '(61:r:70:38)', '(61:r:70:39)', '(61:r:70:40)', '(61:r:70:41)', '(61:r:71:35)', '(61:r:71:36)', '(61:r:71:37)', '(61:r:71:38)', '(61:r:71:39)', '(61:r:71:40)', '(61:r:71:41)', '(61:r:72:36)',…
1	0.44041043885412362	6	0.75	{1: ['(61:r:68:38)', '(61:r:68:39)', '(61:r:68:40)', '(61:r:69:38)', '(61:r:69:39)', '(61:r:69:40)', '(61:r:69:41)', 'RSPv_6a', 'SUBv_sp'], 2: ['(61:r:69:37)', '(61:r:70:35)', '(61:r:70:36)', '(61:r:70:37)', '(61:r:70:38)', '(61:r:71:35)', '(61:r:71:36)', '(61:r:71:37)', '(61:r:71:38)', '(61:r:72:37)', '(61:r:72:38)', '(61:r:72:39)', 'RSPv_2', 'RSPv_2/3(SW110614-02A|2)', 'RSPv_2/3(SW230217-01A)']…
1	0.45674886534821735	5	0.75	{1: ['(61:r:68:38)', '(61:r:68:39)', '(61:r:68:40)', '(61:r:69:38)', '(61:r:69:39)', '(61:r:69:40)', '(61:r:69:41)', '(61:r:70:40)', 'RSPv_6a', 'SUBv_sp'], 2: ['(61:r:69:37)', '(61:r:70:35)', '(61:r:70:36)', '(61:r:70:37)', '(61:r:70:38)', '(61:r:70:39)', '(61:r:70:41)', '(61:r:71:35)', '(61:r:71:36)', '(61:r:71:37)', '(61:r:71:38)', '(61:r:71:39)', '(61:r:72:37)', '(61:r:72:38)', 'RSPv_2', 'RSPv…
1	0.4739151915308214	4	0.75	{1: ['(61:r:68:38)', '(61:r:68:39)', '(61:r:68:40)', '(61:r:69:37)', '(61:r:69:38)', '(61:r:69:39)', '(61:r:69:40)', '(61:r:69:41)', '(61:r:70:36)', '(61:r:70:37)', '(61:r:70:38)', '(61:r:70:39)', '(61:r:70:40)', '(61:r:70:41)', '(61:r:71:38)', '(61:r:71:39)', '(61:r:71:40)', 'RSPv_2/3(SW110614-02A|2)', 'RSPv_2/3(SW110614-02A|5)', 'RSPv_2/3(SW230217-01A)', 'RSPv_6a', 'SUBv_sp'], 2: ['(61:r:72:35)…
1	0.47767082292087998	4	0.75	{1: ['(61:r:68:38)', '(61:r:68:39)', '(61:r:68:40)', '(61:r:69:38)', '(61:r:69:39)', '(61:r:69:40)', '(61:r:69:41)', 'RSPv_6a', 'SUBv_sp'], 2: ['(61:r:69:37)', '(61:r:70:35)', '(61:r:70:36)', '(61:r:70:37)', '(61:r:70:38)', '(61:r:70:39)', '(61:r:70:40)', '(61:r:70:41)', '(61:r:71:35)', '(61:r:71:36)', '(61:r:71:37)', '(61:r:71:38)', '(61:r:71:39)', '(61:r:71:40)', '(61:r:71:41)', '(61:r:72:36)',…
1	0.43729566533974018	5	0.75	{1: ['(61:r:68:38)', '(61:r:68:39)', '(61:r:68:40)', '(61:r:69:38)', '(61:r:69:39)', '(61:r:69:40)', '(61:r:69:41)', 'RSPv_6a', 'SUBv_sp'], 2: ['(61:r:69:37)', '(61:r:70:36)', '(61:r:70:37)', '(61:r:70:38)', '(61:r:70:39)', '(61:r:70:40)', '(61:r:70:41)', '(61:r:71:38)', '(61:r:71:39)', '(61:r:71:40)', 'RSPv_2/3(SW110614-02A|2)', 'RSPv_2/3(SW110614-02A|5)', 'RSPv_2/3(SW230217-01A)'], 3: ['(61:r:7…
1	0.39837290907103545	5	0.75	{1: ['(61:r:68:38)', '(61:r:68:39)', '(61:r:68:40)', '(61:r:69:37)', '(61:r:69:38)', '(61:r:69:39)', '(61:r:69:40)', '(61:r:69:41)', '(61:r:70:36)', '(61:r:70:37)', '(61:r:70:38)', '(61:r:70:39)', '(61:r:70:40)', '(61:r:70:41)', '(61:r:71:38)', '(61:r:71:39)', '(61:r:71:40)', 'RSPv_2/3(SW110614-02A|2)', 'RSPv_2/3(SW110614-02A|5)', 'RSPv_2/3(SW230217-01A)', 'RSPv_6a', 'SUBv_sp'], 2: ['(61:r:71:33)…
1	0.47415892995124298	4	0.75	{1: ['(61:r:68:38)', '(61:r:68:39)', '(61:r:68:40)', '(61:r:69:38)', '(61:r:69:39)', '(61:r:69:40)', 'RSPv_6a', 'SUBv_sp'], 2: ['(61:r:69:37)', '(61:r:70:35)', '(61:r:70:36)', '(61:r:70:37)', '(61:r:70:38)', '(61:r:70:39)', '(61:r:70:40)', '(61:r:70:41)', '(61:r:71:35)', '(61:r:71:36)', '(61:r:71:37)', '(61:r:71:38)', '(61:r:71:39)', '(61:r:71:40)', '(61:r:71:41)', '(61:r:72:37)', '(61:r:72:38)',…
1	0.45674886534821735	5	0.75	{1: ['(61:r:68:38)', '(61:r:68:39)', '(61:r:68:40)', '(61:r:69:38)', '(61:r:69:39)', '(61:r:69:40)', '(61:r:69:41)', '(61:r:70:40)', 'RSPv_6a', 'SUBv_sp'], 2: ['(61:r:69:37)', '(61:r:70:35)', '(61:r:70:36)', '(61:r:70:37)', '(61:r:70:38)', '(61:r:70:39)', '(61:r:70:41)', '(61:r:71:35)', '(61:r:71:36)', '(61:r:71:37)', '(61:r:71:38)', '(61:r:71:39)', '(61:r:72:37)', '(61:r:72:38)', 'RSPv_2', 'RSPv…
1	0.45773104696191924	5	0.75	{1: ['(61:r:68:38)', '(61:r:68:39)', '(61:r:68:40)', '(61:r:69:38)', '(61:r:69:39)', '(61:r:69:40)', '(61:r:69:41)', '(61:r:70:39)', '(61:r:70:40)', '(61:r:70:41)', 'RSPv_2/3(SW110614-02A|5)', 'RSPv_6a', 'SUBv_sp'], 2: ['(61:r:69:37)', '(61:r:70:35)', '(61:r:70:36)', '(61:r:70:37)', '(61:r:70:38)', '(61:r:71:35)', '(61:r:71:36)', '(61:r:71:37)', '(61:r:71:38)', '(61:r:71:39)', '(61:r:72:37)', '(6…
1	0.39903945748968772	5	0.75	{1: ['(61:r:68:38)', '(61:r:68:39)', '(61:r:68:40)', '(61:r:69:38)', '(61:r:69:39)', '(61:r:69:40)', '(61:r:69:41)', 'RSPv_6a', 'SUBv_sp'], 2: ['(61:r:69:37)', '(61:r:70:36)', '(61:r:70:37)', '(61:r:70:38)', '(61:r:70:39)', '(61:r:70:40)', '(61:r:70:41)', '(61:r:71:36)', '(61:r:71:38)', '(61:r:71:39)', '(61:r:71:40)', 'RSPv_2/3(SW110614-02A|2)', 'RSPv_2/3(SW110614-02A|5)', 'RSPv_2/3(SW230217-01A)…
1	0.48101022821792083	4	0.75	{1: ['(61:r:68:38)', '(61:r:68:39)', '(61:r:68:40)', '(61:r:69:38)', '(61:r:69:39)', '(61:r:69:40)', 'RSPv_6a', 'SUBv_sp'], 2: ['(61:r:69:41)', '(61:r:71:34)', '(61:r:72:35)', '(61:r:72:36)', '(61:r:73:36)', 'RSPagl_1', 'RSPd_2/3(SW110613-03B|2)'], 3: ['(61:r:69:37)', '(61:r:70:35)', '(61:r:70:36)', '(61:r:70:37)', '(61:r:70:38)', '(61:r:70:39)', '(61:r:70:40)', '(61:r:70:41)', '(61:r:71:35)', '(…
1	0.46064150809690119	4	0.75	{1: ['(61:r:68:38)', '(61:r:68:39)', '(61:r:68:40)', '(61:r:69:38)', '(61:r:69:39)', '(61:r:69:40)', '(61:r:69:41)', '(61:r:70:39)', 'RSPv_6a', 'SUBv_sp'], 2: ['(61:r:69:37)', '(61:r:70:35)', '(61:r:70:36)', '(61:r:70:37)', '(61:r:70:38)', '(61:r:71:35)', '(61:r:71:36)', '(61:r:71:37)', '(61:r:71:38)', '(61:r:72:35)', '(61:r:72:36)', '(61:r:72:37)', '(61:r:72:38)', 'RSPd_2/3(SW110613-03B|2)', 'RS…
1	0.44480700755718955	5	0.75	{1: ['(61:r:68:38)', '(61:r:68:39)', '(61:r:68:40)', '(61:r:69:38)', '(61:r:69:39)', '(61:r:69:40)', '(61:r:69:41)', 'RSPv_6a', 'SUBv_sp'], 2: ['(61:r:70:35)', '(61:r:70:36)', '(61:r:70:37)', '(61:r:71:35)', '(61:r:71:36)', '(61:r:71:37)', '(61:r:71:38)', '(61:r:72:35)', '(61:r:72:36)', '(61:r:72:37)', '(61:r:72:38)', 'RSPd_2/3(SW110613-03B|2)', 'RSPv_2', 'RSPv_2/3(SW230217-01A)'], 3: ['(61:r:69:…
1	0.47122633430058214	4	0.75	{1: ['(61:r:68:38)', '(61:r:68:39)', '(61:r:68:40)', '(61:r:69:37)', '(61:r:69:38)', '(61:r:69:39)', '(61:r:69:40)', '(61:r:69:41)', '(61:r:70:37)', '(61:r:70:38)', '(61:r:70:39)', '(61:r:70:40)', '(61:r:70:41)', '(61:r:71:40)', '(61:r:71:41)', 'RSPv_2/3(SW110614-02A|2)', 'RSPv_2/3(SW110614-02A|5)', 'RSPv_6a', 'SUBv_sp'], 2: ['(61:r:71:34)', '(61:r:72:35)', '(61:r:72:36)', '(61:r:73:36)', 'RSPagl…
1	0.48101022821792083	4	0.75	{1: ['(61:r:68:38)', '(61:r:68:39)', '(61:r:68:40)', '(61:r:69:38)', '(61:r:69:39)', '(61:r:69:40)', 'RSPv_6a', 'SUBv_sp'], 2: ['(61:r:69:41)', '(61:r:71:34)', '(61:r:72:35)', '(61:r:72:36)', '(61:r:73:36)', 'RSPagl_1', 'RSPd_2/3(SW110613-03B|2)'], 3: ['(61:r:69:37)', '(61:r:70:35)', '(61:r:70:36)', '(61:r:70:37)', '(61:r:70:38)', '(61:r:70:39)', '(61:r:70:40)', '(61:r:70:41)', '(61:r:71:35)', '(…
1	0.43768277659403559	6	0.75	{1: ['(61:r:68:38)', '(61:r:68:39)', '(61:r:68:40)', '(61:r:69:38)', '(61:r:69:39)', '(61:r:69:40)', '(61:r:69:41)', 'RSPv_6a', 'SUBv_sp'], 2: ['(61:r:70:35)', '(61:r:70:36)', '(61:r:70:37)', '(61:r:71:35)', '(61:r:71:36)', '(61:r:71:37)', '(61:r:71:38)', '(61:r:72:37)', '(61:r:72:38)', '(61:r:72:39)', 'RSPv_2', 'RSPv_2/3(SW230217-01A)'], 3: ['(61:r:69:37)', '(61:r:70:38)', '(61:r:70:39)', '(61:r…
1	0.4739151915308214	4	0.75	{1: ['(61:r:68:38)', '(61:r:68:39)', '(61:r:68:40)', '(61:r:69:37)', '(61:r:69:38)', '(61:r:69:39)', '(61:r:69:40)', '(61:r:69:41)', '(61:r:70:36)', '(61:r:70:37)', '(61:r:70:38)', '(61:r:70:39)', '(61:r:70:40)', '(61:r:70:41)', '(61:r:71:38)', '(61:r:71:39)', '(61:r:71:40)', 'RSPv_2/3(SW110614-02A|2)', 'RSPv_2/3(SW110614-02A|5)', 'RSPv_2/3(SW230217-01A)', 'RSPv_6a', 'SUBv_sp'], 2: ['(61:r:72:35)…

## Sheet: Fig3a Comm Str & matrix ARA61
Figure 3a. Characterized community structure ARA 61
Reading Louvain output CSV
done in 0.0142390727997s
Converting format of read louvain run arr dict
done in 0.00189805030823s
calculating std_dev_w_alpha_beta...
done in 6.13215112686s: 102.637524166
calculating mean_var_z_alpha_beta...
done in 0.0166211128235s: (6.8335224731769557	1.058927618982733)
calculating cons_cmt_str...
done in 2.39856314659s
num runs	gamma	mean part sim	var part sim	len con cmt str	max num com	mean num com	std dev num com	max q	mean q	std dev	unique cmt str	cmt str mode count
100	0.75	6.8335224731769557	1.058927618982733	4	7	4.8099999999999996	0.77064907707723884	0.4937854906455163	0.45819188183244569	0.019175573849822426	56/100	8/100
consensus cmt str:	[['(61:r:68:38)', '(61:r:68:39)', '(61:r:68:40)', '(61:r:69:38)', '(61:r:69:39)', '(61:r:69:40)', '(61:r:69:41)', 'RSPv_6a', 'SUBv_sp'], ['(61:r:69:37)', '(61:r:70:35)', '(61:r:70:36)', '(61:r:70:37)', '(61:r:70:38)', '(61:r:70:39)', '(61:r:70:40)', '(61:r:70:41)', '(61:r:71:35)', '(61:r:71:36)', '(61:r:71:37)', '(61:r:71:38)', '(61:r:71:39)', '(61:r:71:40)', '(61:r:72:36)', '(61:r:72:37)', '(61:…
consensus cmt inj sites:	[['RSPv_6a', 'SUBv_sp'], ['RSPv_2', 'RSPv_2/3(SW110614-02A|2)', 'RSPv_2/3(SW110614-02A|5)', 'RSPv_2/3(SW230217-01A)'], ['PAR_2(SW160808-01B)', 'PAR_2(SW161011-01A)', 'POST_1', 'PRE_1(SW230519-03A|3)', 'PRE_1(SW230519-03A|5)', 'PRE_2', 'RSPagl_1', 'RSPd_2/3(SW110613-03B|2)', 'RSPd_2/3(SW110613-03B|5)'], ['SUBd_sp(SW150212-01C)', 'SUBd_sp(SW160909-04A)', 'SUBd_sp(SW230217-01A)', 'SUBd_sp(SW230217-0…
Figure 3a. Connectivity matrix ARA 61
	(61:r:68:38)	(61:r:68:39)	(61:r:68:40)	(61:r:69:37)	(61:r:69:38)	(61:r:69:39)	(61:r:69:40)	(61:r:69:41)	(61:r:70:35)	(61:r:70:36)	(61:r:70:37)	(61:r:70:38)	(61:r:70:39)	(61:r:70:40)	(61:r:70:41)	(61:r:71:33)	(61:r:71:34)	(61:r:71:35)	(61:r:71:36)	(61:r:71:37)	(61:r:71:38)	(61:r:71:39)	(61:r:71:40)	(61:r:71:41)	(61:r:72:32)	(61:r:72:33)	(61:r:72:34)	(61:r:72:35)	(61:r:72:36)	(61:r:72:37)	(61:r:72:38)	(61:r:72:39)	(61:r:72:40)	(61:r:72:41)	(61:r:73:32)	(61:r:73:33)	(61:r:73:34)	(61:r:73:35)	(61:r:73:36)	(61:r:73:37)	(61:r:73:38)	(61:r:73:39)	(61:r:73:40)	(61:r:73:41)	(61:r:74:33)	(61:r:74:34)	(61:r:74:35)	(61:r:74:36)	(61:r:74:37)
PAR_2(SW160808-01B)							0.000362812									0.016054421768707482	0.059319727891156464	0.00145125							0.000725624	0.3599092970521542	0.37596371882086166	0.026485260770975058	0.00190476	9.070294784580499e-05						0.43945578231292515	0.5355102040816326	0.2680272108843537	0.12335600907029479	0.026757369614512472					0.31256235827664397	0.5494784580498866	0.5080272108843538	0.3504761904761905	0.19219954648526077
PAR_2(SW161011-01A)							0.000272109		0.00852608	0.00154195				0.010430839002267574	0.000181406	0.0287528	0.0865306	0.016598639455782313	0.000816327				0.000816327	0.000453515	0.010612244897959184	0.4052607709750567	0.32281179138321997	0.0598639							0.00544218	0.3797732426303855	0.46748299319727893	0.13387755102040816	0.0358277	0.000362812					0.20317460317460317	0.348844	0.257687	0.13968253968253969	0.028480725623582767
POST_1												0.000272109				0.000544218	0.00163265	0.00244898							0.013333333333333334	0.0436281	0.015510204081632653	0.0157823	0.00698413	0.00226757					9.070294784580499e-05	0.0995011	0.045805	0.0629478	0.0431746	0.016870748299319727	0.0349206	0.011519274376417234			0.0759184	0.15954648526077098	0.15301587301587302	0.2017233560090703	0.11473922902494331
PRE_1(SW230519-03A|3)													0.000725624			0.013877551020408163	0.026757369614512472	0.000362812							0.0455329	0.30122448979591837	0.13986394557823129	0.010612244897959184	0.00226757						0.024580498866213153	0.4995011337868481	0.3048526077097506	0.15854875283446712	0.0352834	0.00680272	0.00417234				0.27392290249433104	0.37369614512471655	0.251156	0.20816326530612245	0.20126984126984127
PRE_1(SW230519-03A|5)			0.000181406													0.00825397	0.0186848	0.017777777777777778	0.011156462585034013						0.0869841	0.34331065759637186	0.10693877551020409	0.029931972789115645	0.00371882						0.0211338	0.4575963718820862	0.4780045351473923	0.12226757369614512	0.019138321995464853	0.000634921					0.21850340136054422	0.6019954648526077	0.3220861678004535	0.2672108843537415	0.0973243
PRE_2		0.00163265	0.00199546	0.000997732	0.023582766439909298	0.024671201814058956	0.0159637		0.00126984	0.00417234	0.010158730158730159	0.011428571428571429	0.026848072562358275	0.019501133786848073	0.00535147	0.010158730158730159	0.0652154	0.0539683	0.045805	0.035918367346938776	0.0325624	0.0478005	0.0231293	0.012970521541950114	0.043356009070294785	0.293968	0.1511111111111111	0.042630385487528344	0.0486168	0.066576	0.0610431	0.00970522	0.011791383219954649	0.00145125	0.00290249	0.35863945578231293	0.3655328798185941	0.17777777777777778	0.18058956916099772	0.17015873015873015	0.1512018140589569	0.027482993197278913	0.0412698	0.00163265	0.2591383219954648	0.6403628117913832	0.6490702947845804	0.593016	0.5041269841269841
RSPagl_1			0.00263039		0.016417233560090703	0.070839	0.11746031746031746	0.00390023			0.000453515	0.061587301587301586	0.10621315192743765	0.16870748299319727	0.0441723	0.024036281179138322	0.12961451247165534	0.1286167800453515	0.026576	0.0579592	0.0566893	0.055419501133786846	0.0418141	0.023764172335600908	0.0648526	0.487438	0.396735	0.1253514739229025	0.066576	0.015328798185941043	0.019863945578231294	0.00816327			0.00879819	0.19029478458049887	0.265125	0.15863945578231292	0.12063492063492064	0.032834467120181406	0.000634921					0.015238095238095238	0.049614512471655325	0.011247165532879818
RSPd_2/3(SW110613-03B|2)		0.000453515	0.00961451		0.0029932	0.0159637	0.010068027210884354		0.00390023	0.0726531	0.0470748	0.00126984	0.0204082	0.0030839	0.0030839	0.0060771	0.0942404	0.1415873015873016	0.14285714285714285	0.030294784580498866	0.0159637	0.00108844	0.00498866	0.010975056689342403	0.00136054	0.15201814058956917	0.17024943310657598	0.25179138321995465	0.2702947845804989	0.090068	0.014603174603174604	0.00489796	0.00553288	0.015328798185941043		0.10657596371882086	0.0893424	0.16489795918367348	0.1622675736961451	0.11682539682539683	0.0309297	0.000997732	0.00172336	0.00816327	0.0663039	0.0622222	0.0609524	0.0682086	0.048072562358276644
RSPd_2/3(SW110613-03B|5)	0.000816327	0.0107029	0.000907029	0.000181406	0.00462585	0.0030839	0.00589569			0.000272109	0.00961451	0.0093424	0.00380952	0.00689342	0.00199546	0.000181406	0.00807256	0.00117914	0.00598639	0.00852608	0.010340136054421769	0.010068027210884354	0.0190476	0.00580499		0.019229024943310656	0.00816327	0.00861678	0.000181406	0.0343764	0.013514739229024943	0.016780045351473923	0.010249433106575964	0.00598639	0.000272109	0.00807256	0.00371882	0.021315192743764172	0.0489796	0.057777777777777775	0.021496598639455782	0.011156462585034013	0.00725624	0.000453515	0.00734694	0.00154195	0.0211338	0.0322902	0.10421768707482994
RSPv_2		0.00244898	0.000362812	0.017324263038548754	0.027029478458049885	0.022857142857142857	0.0239456	0.000181406	0.020498866213151928	0.2361904761904762	0.3785034013605442	0.22712018140589568	0.05161	0.00643991	0.00190476	0.00217687	0.0770975	0.39700680272108846	0.4943310657596372	0.6442630385487529	0.50839	0.21287981859410432	0.024852607709750566	0.00244898		0.012607709750566893	0.0651247	0.23755102040816325	0.27555555555555555	0.5298866213151927	0.5705215419501134	0.5192743764172335	0.18222222222222223	0.014965986394557823		0.00707483	0.020680272108843538	0.0488889	0.094966	0.31219954648526077	0.47891156462585033	0.5319727891156463	0.17224489795918368	0.0238549	0.000816327	0.014693877551020407	0.00870748	0.022040816326530613	0.0532426
RSPv_2/3(SW110614-02A|2)		0.00707483	0.0178685	0.0490703	0.20426303854875283	0.0376417	0.0314739	0.00181406	0.00816327	0.11709750566893425	0.2839002267573696	0.38503401360544215	0.25170068027210885	0.0434467	0.010158730158730159		0.010340136054421769	0.0758277	0.14421768707482993	0.19727891156462585	0.24353741496598638	0.27736961451247166	0.261406	0.13541950113378684		0.00507937	0.029750566893424035	0.0369161	0.029387755102040815	0.0751927	0.0609524	0.13986394557823129	0.10693877551020409	0.0709297		0.00281179	0.015510204081632653	0.00952381	0.00544218	0.00870748	0.00907029	0.0691156	0.0185034	0.00498866	0.000907029				9.070294784580499e-05
RSPv_2/3(SW110614-02A|5)		0.0524263	0.013605442176870748	0.028299319727891157	0.15219954648526077	0.10875283446712018	0.0258503		0.000181406	0.04	0.1545578231292517	0.2890702947845805	0.3379591836734694	0.26884353741496597	0.057777777777777775		0.00462585	0.00272109	0.027029478458049885	0.0537868	0.10848072562358277	0.308844	0.3402267573696145	0.19319727891156463				0.00208617	0.00553288	0.019591836734693877	0.012789115646258504	0.0416327	0.0633107	0.0752834			0.000544218	0.00117914	0.00117914	0.000362812		0.019773242630385487	0.00471655					0.00190476	0.00816327
RSPv_2/3(SW230217-01A)		0.010340136054421769	0.010249433106575964	0.0704762	0.12063492063492064	0.019501133786848073	0.013968253968253968		0.0031746	0.24961451247165534	0.38485260770975055	0.40879818594104306	0.14340136054421768	0.021768707482993196	0.0186848	0.00181406	0.016780045351473923	0.10204081632653061	0.2682086167800454	0.421859	0.46439909297052157	0.36290249433106575	0.10521541950113379	0.00399093			0.00843537	0.0435374	0.0712925	0.23165532879818593	0.3636281179138322	0.30394557823129253	0.15056689342403629	0.0510658				0.00145125	0.010884353741496598	0.010340136054421769	0.017687074829931974	0.0254875	0.00344671	0.00544218				0.00136054
RSPv_6a	0.00417234	0.17614512471655328	0.00417234	0.040997732426303855	0.3177324263038549	0.4664852607709751	0.0212245			0.016780045351473923	0.101859	0.20752834467120182	0.31755102040816324	0.12988662131519274	0.000997732			0.000272109	0.00163265	0.00861678	0.022857142857142857	0.12	0.14321995464852608	0.00544218				0.000907029	0.00217687	0.00471655	0.00707483	0.035737	0.0505215	0.014875283446712018			0.000816327	0.00108844	0.00199546	0.00136054	0.00580499	0.010249433106575964	0.0514286	0.00680272	0.00126984	0.000725624	0.00253968	0.000634921	0.00426304
SUBd_sp(SW150212-01C)		0.00834467			0.00145125	0.00517007	0.000544218			0.000634921	0.00217687	0.00390023	0.00526077	0.010975056689342403	0.00145125	0.000725624	0.00136054	0.00988662	0.00498866	0.00390023	0.00861678	0.0190476	0.029387755102040815	0.0165079	0.00235828	0.026122448979591838	0.010430839002267574	0.00834467	0.010884353741496598	0.0204082	0.062494331065759634	0.16698412698412698	0.15192743764172337	0.0443537	0.000997732	0.0157823	0.0062585	0.00888889	0.030476190476190476	0.0950567	0.23247165532879818	0.40662131519274375	0.24063492063492065	0.040907	0.00643991	0.00208617	0.00725624	0.014965986394557823	0.12072562358276644
SUBd_sp(SW160909-04A)		0.00235828		0.000634921	0.012517006802721088	0.010158730158730159				0.00816327	0.032381	0.062585	0.029841269841269842	0.055328798185941046			0.0190476	0.00807256	0.012244897959183673	0.0868934	0.11129251700680272	0.19564625850340137	0.19528344671201814	0.0907937		0.030839002267573697	0.0262132	0.0231293	0.0393651	0.10258503401360544	0.14140589569160997	0.20272108843537415	0.2575056689342404	0.1906575963718821		0.0645805	0.0333787	0.030657596371882086	0.0565079	0.11138321995464853	0.17160997732426303	0.20852607709750567	0.293968	0.0556009	0.019773242630385487	0.048072562358276644	0.0928798	0.036734693877551024	0.1128344671201814
SUBd_sp(SW230217-01A)	0.000634921	0.0543311	0.00172336	0.00907029	0.0871655	0.12907029478458049	0.0835374		0.00453515	0.036281179138321996	0.0687528	0.1235374149659864	0.2503401360544218	0.2234013605442177	0.0185034	0.000816327	0.00235828	0.0381859	0.0190476	0.12426303854875284	0.25333333333333335	0.3219047619047619	0.43510204081632653	0.3396825396825397		0.00879819	0.00979592	0.024036281179138322	0.027936507936507936	0.0841723	0.3093877551020408	0.48290249433106575	0.2108843537414966	0.16099773242630386		0.00281179	0.00970522	0.00752834	0.010793650793650795	0.020680272108843538	0.30657596371882084	0.48653061224489796	0.2233106575963719	0.0374603	0.00825397	0.00489796	0.00362812		0.00653061
SUBd_sp(SW230217-02A)		0.00117914	0.000725624	0.000634921	0.009161	0.020226757369614514	0.00761905		0.00145125	0.0107029	0.022494331065759637	0.016054421768707482	0.031383219954648524	0.027482993197278913	0.00879819		0.011065759637188208	0.024489795918367346	0.0698413	0.0449887	0.0822676	0.024943310657596373	0.033197278911564626	0.0305669		0.014965986394557823	0.0416327	0.030657596371882086	0.0627664	0.0754649	0.1691609977324263	0.18095238095238095	0.12834467120181406	0.025215419501133787		0.025396825396825397	0.015147392290249433	0.0468934	0.15691609977324264	0.23519274376417235	0.5215419501133787	0.3800453514739229	0.1599092970521542	0.000453515	0.011519274376417234	0.0432653	0.0721995	0.32145124716553286	0.4528798185941043
SUBv_sp	0.00263039	0.185125	0.1165532879818594	0.021859410430839003	0.13233560090702948	0.2965079365079365	0.16825396825396827	0.00362812	0.00163265	0.0388209	0.15492063492063493	0.1218140589569161	0.0995011	0.0892517	0.0262132	9.070294784580499e-05	0.000816327	0.015419501133786848	0.024036281179138322	0.043718820861678005	0.0414512	0.030385487528344673	0.0329252	0.00562358		0.0376417	0.013514739229024943	0.00716553	0.00789116	0.025578231292517007	0.020680272108843538	0.00843537	0.010340136054421769	0.000816327		0.010793650793650795	0.011247165532879818	0.00117914	0.000725624		0.00253968	0.000725624	0.00897959		0.00553288			0.000181406	0.00544218
[truncated: 12 more columns]

## Sheet: Fig4c Community runs ARA61
Figure 4c. Repeated runs of Louvain modularity analysis (0.75 gamma value) at ARA 61
run	q	num_communities	gamma	community_structure
1	0.5624960834049153	4	0.75	{1: ['(61:r:63:46)', '(61:r:63:47)', '(61:r:64:45)', '(61:r:64:46)', '(61:r:64:47)', '(61:r:64:48)', '(61:r:64:49)', '(61:r:65:46)', '(61:r:65:47)', '(61:r:65:48)', '(61:r:65:49)', '(61:r:65:50)', '(61:r:66:46)', '(61:r:66:47)', '(61:r:66:48)', '(61:r:66:49)', '(61:r:66:50)', '(61:r:67:47)', '(61:r:67:48)', '(61:r:67:49)', '(61:r:68:48)', '(61:r:68:51)', '(61:r:69:51)', 'BLA_ac', 'ILA_2/3', 'ORBm…
1	0.52235699395902269	6	0.75	{1: ['(61:r:63:46)', '(61:r:63:47)', '(61:r:64:45)', '(61:r:64:46)', '(61:r:64:47)', '(61:r:64:48)', '(61:r:64:49)', '(61:r:65:45)', '(61:r:65:46)', '(61:r:65:47)', '(61:r:65:48)', '(61:r:65:49)', '(61:r:65:50)', '(61:r:66:46)', '(61:r:66:47)', '(61:r:66:48)', '(61:r:66:49)', '(61:r:66:50)', '(61:r:67:47)', '(61:r:67:48)', '(61:r:67:49)', '(61:r:68:48)', '(61:r:68:51)', '(61:r:69:51)', 'BLA_ac', …
1	0.52056367762574407	6	0.75	{1: ['(61:r:63:46)', '(61:r:63:47)', '(61:r:64:45)', '(61:r:64:46)', '(61:r:64:47)', '(61:r:64:48)', '(61:r:65:46)', '(61:r:65:47)', '(61:r:66:46)', '(61:r:66:47)', '(61:r:68:51)', '(61:r:69:51)', 'BLA_ac', 'PL_2/3', 'SUBv_sp'], 2: ['(61:r:64:49)', '(61:r:65:48)', '(61:r:65:49)', '(61:r:65:50)', '(61:r:66:48)', '(61:r:66:49)', '(61:r:66:50)', '(61:r:67:47)', '(61:r:67:48)', '(61:r:67:49)', '(61:r…
1	0.56653154843431752	4	0.75	{1: ['(61:r:63:46)', '(61:r:63:47)', '(61:r:64:45)', '(61:r:64:46)', '(61:r:64:47)', '(61:r:64:48)', '(61:r:64:49)', '(61:r:65:46)', '(61:r:65:47)', '(61:r:65:48)', '(61:r:65:49)', '(61:r:65:50)', '(61:r:66:46)', '(61:r:66:47)', '(61:r:66:48)', '(61:r:66:49)', '(61:r:66:50)', '(61:r:67:47)', '(61:r:67:48)', '(61:r:67:49)', '(61:r:68:48)', '(61:r:68:51)', '(61:r:69:51)', 'BLA_ac', 'ILA_2/3', 'ORBm…
1	0.56723272313948869	4	0.75	{1: ['(61:r:63:46)', '(61:r:63:47)', '(61:r:64:45)', '(61:r:64:46)', '(61:r:64:47)', '(61:r:64:48)', '(61:r:64:49)', '(61:r:65:46)', '(61:r:65:47)', '(61:r:65:48)', '(61:r:65:49)', '(61:r:65:50)', '(61:r:66:46)', '(61:r:66:47)', '(61:r:66:48)', '(61:r:66:49)', '(61:r:66:50)', '(61:r:67:47)', '(61:r:67:48)', '(61:r:67:49)', '(61:r:68:48)', '(61:r:68:51)', '(61:r:69:51)', 'BLA_ac', 'ILA_2/3', 'ORBm…
1	0.52031739054009274	6	0.75	{1: ['(61:r:63:46)', '(61:r:63:47)', '(61:r:64:45)', '(61:r:64:46)', '(61:r:64:47)', '(61:r:64:48)', '(61:r:64:49)', '(61:r:65:45)', '(61:r:65:46)', '(61:r:65:47)', '(61:r:65:48)', '(61:r:65:49)', '(61:r:65:50)', '(61:r:66:46)', '(61:r:66:47)', '(61:r:66:48)', '(61:r:66:49)', '(61:r:66:50)', '(61:r:67:47)', '(61:r:67:48)', '(61:r:67:49)', '(61:r:68:48)', '(61:r:68:51)', '(61:r:69:51)', 'BLA_ac', …
1	0.54790808046753248	5	0.75	{1: ['(61:r:63:46)', '(61:r:63:47)', '(61:r:64:45)', '(61:r:64:46)', '(61:r:64:47)', '(61:r:64:48)', '(61:r:64:49)', '(61:r:65:46)', '(61:r:65:47)', '(61:r:65:48)', '(61:r:65:49)', '(61:r:65:50)', '(61:r:66:46)', '(61:r:66:47)', '(61:r:66:48)', '(61:r:66:49)', '(61:r:66:50)', '(61:r:67:47)', '(61:r:67:48)', '(61:r:67:49)', '(61:r:68:48)', '(61:r:68:51)', '(61:r:69:51)', 'BLA_ac', 'ILA_2/3', 'ORBm…
1	0.52595716775532897	5	0.75	{1: ['(61:r:63:46)', '(61:r:63:47)', '(61:r:64:45)', '(61:r:64:46)', '(61:r:64:47)', '(61:r:64:48)', '(61:r:64:49)', '(61:r:65:45)', '(61:r:65:46)', '(61:r:65:47)', '(61:r:65:48)', '(61:r:65:49)', '(61:r:65:50)', '(61:r:66:46)', '(61:r:66:47)', '(61:r:66:48)', '(61:r:66:49)', '(61:r:66:50)', '(61:r:67:47)', '(61:r:67:48)', '(61:r:67:49)', '(61:r:68:48)', '(61:r:68:51)', '(61:r:69:51)', 'BLA_ac', …
1	0.54790808046753248	5	0.75	{1: ['(61:r:63:46)', '(61:r:63:47)', '(61:r:64:45)', '(61:r:64:46)', '(61:r:64:47)', '(61:r:64:48)', '(61:r:64:49)', '(61:r:65:46)', '(61:r:65:47)', '(61:r:65:48)', '(61:r:65:49)', '(61:r:65:50)', '(61:r:66:46)', '(61:r:66:47)', '(61:r:66:48)', '(61:r:66:49)', '(61:r:66:50)', '(61:r:67:47)', '(61:r:67:48)', '(61:r:67:49)', '(61:r:68:48)', '(61:r:68:51)', '(61:r:69:51)', 'BLA_ac', 'ILA_2/3', 'ORBm…
1	0.54790808046753248	5	0.75	{1: ['(61:r:63:46)', '(61:r:63:47)', '(61:r:64:45)', '(61:r:64:46)', '(61:r:64:47)', '(61:r:64:48)', '(61:r:64:49)', '(61:r:65:46)', '(61:r:65:47)', '(61:r:65:48)', '(61:r:65:49)', '(61:r:65:50)', '(61:r:66:46)', '(61:r:66:47)', '(61:r:66:48)', '(61:r:66:49)', '(61:r:66:50)', '(61:r:67:47)', '(61:r:67:48)', '(61:r:67:49)', '(61:r:68:48)', '(61:r:68:51)', '(61:r:69:51)', 'BLA_ac', 'ILA_2/3', 'ORBm…
1	0.53519685372571768	5	0.75	{1: ['(61:r:63:46)', '(61:r:63:47)', '(61:r:64:45)', '(61:r:64:46)', '(61:r:64:47)', '(61:r:64:48)', '(61:r:64:49)', '(61:r:65:45)', '(61:r:65:46)', '(61:r:65:47)', '(61:r:65:48)', '(61:r:65:49)', '(61:r:65:50)', '(61:r:66:46)', '(61:r:66:47)', '(61:r:66:48)', '(61:r:66:49)', '(61:r:66:50)', '(61:r:67:47)', '(61:r:67:48)', '(61:r:67:49)', '(61:r:68:48)', '(61:r:68:51)', '(61:r:69:51)', 'BLA_ac', …
1	0.52031739054009274	6	0.75	{1: ['(61:r:63:46)', '(61:r:63:47)', '(61:r:64:45)', '(61:r:64:46)', '(61:r:64:47)', '(61:r:64:48)', '(61:r:64:49)', '(61:r:65:45)', '(61:r:65:46)', '(61:r:65:47)', '(61:r:65:48)', '(61:r:65:49)', '(61:r:65:50)', '(61:r:66:46)', '(61:r:66:47)', '(61:r:66:48)', '(61:r:66:49)', '(61:r:66:50)', '(61:r:67:47)', '(61:r:67:48)', '(61:r:67:49)', '(61:r:68:48)', '(61:r:68:51)', '(61:r:69:51)', 'BLA_ac', …
1	0.52031739054009274	6	0.75	{1: ['(61:r:63:46)', '(61:r:63:47)', '(61:r:64:45)', '(61:r:64:46)', '(61:r:64:47)', '(61:r:64:48)', '(61:r:64:49)', '(61:r:65:45)', '(61:r:65:46)', '(61:r:65:47)', '(61:r:65:48)', '(61:r:65:49)', '(61:r:65:50)', '(61:r:66:46)', '(61:r:66:47)', '(61:r:66:48)', '(61:r:66:49)', '(61:r:66:50)', '(61:r:67:47)', '(61:r:67:48)', '(61:r:67:49)', '(61:r:68:48)', '(61:r:68:51)', '(61:r:69:51)', 'BLA_ac', …
1	0.54006951988286711	5	0.75	{1: ['(61:r:63:46)', '(61:r:63:47)', '(61:r:64:45)', '(61:r:64:46)', '(61:r:64:47)', '(61:r:64:48)', '(61:r:65:46)', '(61:r:65:47)', '(61:r:66:46)', '(61:r:66:47)', '(61:r:67:45)', '(61:r:68:51)', '(61:r:69:51)', 'BLA_ac', 'PL_2/3', 'SUBv_sp'], 2: ['(61:r:64:49)', '(61:r:65:48)', '(61:r:65:49)', '(61:r:65:50)', '(61:r:66:48)', '(61:r:66:49)', '(61:r:66:50)', '(61:r:67:47)', '(61:r:67:48)', '(61:r…
1	0.44877857080414701	9	0.75	{1: ['(61:r:63:46)', '(61:r:63:47)', '(61:r:64:46)', '(61:r:64:47)', '(61:r:66:46)', '(61:r:66:47)', '(61:r:67:49)', '(61:r:68:51)', '(61:r:69:51)', 'BLA_ac', 'PL_2/3'], 2: ['(61:r:64:48)', '(61:r:65:45)', '(61:r:65:46)', '(61:r:65:47)', '(61:r:66:48)', 'SUBv_sp'], 3: ['(61:r:64:49)', '(61:r:65:48)', '(61:r:65:50)', '(61:r:67:47)', 'ORBm_2/3'], 4: ['(61:r:65:49)', '(61:r:66:49)', '(61:r:66:50)', …
1	0.52060885078833508	6	0.75	{1: ['(61:r:63:46)', '(61:r:63:47)', '(61:r:64:45)', '(61:r:64:46)', '(61:r:64:47)', '(61:r:64:48)', '(61:r:64:49)', '(61:r:65:45)', '(61:r:65:46)', '(61:r:65:47)', '(61:r:65:48)', '(61:r:65:49)', '(61:r:65:50)', '(61:r:66:46)', '(61:r:66:47)', '(61:r:66:48)', '(61:r:66:49)', '(61:r:66:50)', '(61:r:67:47)', '(61:r:67:48)', '(61:r:67:49)', '(61:r:68:48)', '(61:r:68:51)', '(61:r:69:51)', 'BLA_ac', …
1	0.43665206965283354	9	0.75	{1: ['(61:r:63:46)', '(61:r:63:47)', '(61:r:64:46)', '(61:r:64:47)', '(61:r:66:46)', '(61:r:66:47)', '(61:r:67:49)', '(61:r:68:51)', '(61:r:69:51)', 'BLA_ac', 'PL_2/3'], 2: ['(61:r:64:48)', '(61:r:65:46)', '(61:r:65:47)', '(61:r:66:48)', 'SUBv_sp'], 3: ['(61:r:64:49)', '(61:r:65:48)', '(61:r:65:50)', '(61:r:67:47)', 'ORBm_2/3'], 4: ['(61:r:65:49)', '(61:r:66:49)', '(61:r:66:50)', '(61:r:67:48)', …
1	0.52056367762574407	6	0.75	{1: ['(61:r:63:46)', '(61:r:63:47)', '(61:r:64:45)', '(61:r:64:46)', '(61:r:64:47)', '(61:r:64:48)', '(61:r:65:46)', '(61:r:65:47)', '(61:r:66:46)', '(61:r:66:47)', '(61:r:68:51)', '(61:r:69:51)', 'BLA_ac', 'PL_2/3', 'SUBv_sp'], 2: ['(61:r:64:49)', '(61:r:65:48)', '(61:r:65:49)', '(61:r:65:50)', '(61:r:66:48)', '(61:r:66:49)', '(61:r:66:50)', '(61:r:67:47)', '(61:r:67:48)', '(61:r:67:49)', '(61:r…
1	0.53856392411702225	5	0.75	{1: ['(61:r:63:46)', '(61:r:63:47)', '(61:r:64:45)', '(61:r:64:46)', '(61:r:64:47)', '(61:r:64:48)', '(61:r:64:49)', '(61:r:65:45)', '(61:r:65:46)', '(61:r:65:47)', '(61:r:65:48)', '(61:r:65:49)', '(61:r:65:50)', '(61:r:66:46)', '(61:r:66:47)', '(61:r:66:48)', '(61:r:66:49)', '(61:r:66:50)', '(61:r:67:47)', '(61:r:67:48)', '(61:r:67:49)', '(61:r:68:48)', '(61:r:68:51)', '(61:r:69:51)', 'BLA_ac', …
1	0.45522260543854126	8	0.75	{1: ['(61:r:63:46)', '(61:r:63:47)', '(61:r:64:45)', '(61:r:64:46)', '(61:r:64:47)', '(61:r:64:48)', '(61:r:65:45)', '(61:r:65:46)', '(61:r:65:47)', '(61:r:66:46)', '(61:r:66:47)', '(61:r:68:51)', '(61:r:69:51)', 'BLA_ac', 'PL_2/3', 'SUBv_sp'], 2: ['(61:r:64:49)', '(61:r:65:48)', '(61:r:65:49)', '(61:r:65:50)', '(61:r:66:48)', '(61:r:66:49)', '(61:r:66:50)', '(61:r:67:47)', '(61:r:67:48)', '(61:r…
1	0.54790808046753248	5	0.75	{1: ['(61:r:63:46)', '(61:r:63:47)', '(61:r:64:45)', '(61:r:64:46)', '(61:r:64:47)', '(61:r:64:48)', '(61:r:64:49)', '(61:r:65:46)', '(61:r:65:47)', '(61:r:65:48)', '(61:r:65:49)', '(61:r:65:50)', '(61:r:66:46)', '(61:r:66:47)', '(61:r:66:48)', '(61:r:66:49)', '(61:r:66:50)', '(61:r:67:47)', '(61:r:67:48)', '(61:r:67:49)', '(61:r:68:48)', '(61:r:68:51)', '(61:r:69:51)', 'BLA_ac', 'ILA_2/3', 'ORBm…
1	0.48983735961588348	7	0.75	{1: ['(61:r:63:46)', '(61:r:63:47)', '(61:r:64:46)', '(61:r:64:47)', '(61:r:66:46)', '(61:r:66:47)', '(61:r:68:51)', '(61:r:69:51)', 'BLA_ac', 'PL_2/3'], 2: ['(61:r:65:46)', '(61:r:65:47)', 'SUBv_sp'], 3: ['(61:r:64:48)', '(61:r:64:49)', '(61:r:65:48)', '(61:r:65:49)', '(61:r:65:50)', '(61:r:66:48)', '(61:r:66:49)', '(61:r:66:50)', '(61:r:67:47)', '(61:r:67:48)', '(61:r:67:49)', '(61:r:68:48)', '…
1	0.53856392411702225	5	0.75	{1: ['(61:r:63:46)', '(61:r:63:47)', '(61:r:64:45)', '(61:r:64:46)', '(61:r:64:47)', '(61:r:64:48)', '(61:r:64:49)', '(61:r:65:45)', '(61:r:65:46)', '(61:r:65:47)', '(61:r:65:48)', '(61:r:65:49)', '(61:r:65:50)', '(61:r:66:46)', '(61:r:66:47)', '(61:r:66:48)', '(61:r:66:49)', '(61:r:66:50)', '(61:r:67:47)', '(61:r:67:48)', '(61:r:67:49)', '(61:r:68:48)', '(61:r:68:51)', '(61:r:69:51)', 'BLA_ac', …
1	0.54790808046753248	5	0.75	{1: ['(61:r:63:46)', '(61:r:63:47)', '(61:r:64:45)', '(61:r:64:46)', '(61:r:64:47)', '(61:r:64:48)', '(61:r:64:49)', '(61:r:65:46)', '(61:r:65:47)', '(61:r:65:48)', '(61:r:65:49)', '(61:r:65:50)', '(61:r:66:46)', '(61:r:66:47)', '(61:r:66:48)', '(61:r:66:49)', '(61:r:66:50)', '(61:r:67:47)', '(61:r:67:48)', '(61:r:67:49)', '(61:r:68:48)', '(61:r:68:51)', '(61:r:69:51)', 'BLA_ac', 'ILA_2/3', 'ORBm…
1	0.531835	5	0.75	{1: ['(61:r:63:46)', '(61:r:63:47)', '(61:r:64:45)', '(61:r:64:46)', '(61:r:64:47)', '(61:r:64:48)', '(61:r:64:49)', '(61:r:65:46)', '(61:r:65:47)', '(61:r:65:48)', '(61:r:65:49)', '(61:r:65:50)', '(61:r:66:46)', '(61:r:66:47)', '(61:r:66:48)', '(61:r:66:49)', '(61:r:66:50)', '(61:r:67:47)', '(61:r:67:48)', '(61:r:67:49)', '(61:r:68:48)', '(61:r:68:51)', '(61:r:69:51)', 'BLA_ac', 'ILA_2/3', 'ORBm…
1	0.5398883202977004	5	0.75	{1: ['(61:r:63:46)', '(61:r:63:47)', '(61:r:64:45)', '(61:r:64:46)', '(61:r:64:47)', '(61:r:64:48)', '(61:r:65:46)', '(61:r:65:47)', '(61:r:66:46)', '(61:r:66:47)', '(61:r:68:51)', '(61:r:69:51)', 'BLA_ac', 'PL_2/3', 'SUBv_sp'], 2: ['(61:r:64:49)', '(61:r:65:48)', '(61:r:65:49)', '(61:r:65:50)', '(61:r:66:48)', '(61:r:66:49)', '(61:r:66:50)', '(61:r:67:47)', '(61:r:67:48)', '(61:r:67:49)', '(61:r…
1	0.5241706915049662	5	0.75	{1: ['(61:r:63:46)', '(61:r:63:47)', '(61:r:64:45)', '(61:r:64:46)', '(61:r:64:47)', '(61:r:64:48)', '(61:r:65:45)', '(61:r:65:46)', '(61:r:65:47)', '(61:r:66:46)', '(61:r:66:47)', '(61:r:68:51)', '(61:r:69:51)', 'BLA_ac', 'PL_2/3', 'SUBv_sp'], 2: ['(61:r:64:49)', '(61:r:65:48)', '(61:r:65:49)', '(61:r:65:50)', '(61:r:66:48)', '(61:r:66:49)', '(61:r:66:50)', '(61:r:67:47)', '(61:r:67:48)', '(61:r…
1	0.54790808046753248	5	0.75	{1: ['(61:r:63:46)', '(61:r:63:47)', '(61:r:64:45)', '(61:r:64:46)', '(61:r:64:47)', '(61:r:64:48)', '(61:r:64:49)', '(61:r:65:46)', '(61:r:65:47)', '(61:r:65:48)', '(61:r:65:49)', '(61:r:65:50)', '(61:r:66:46)', '(61:r:66:47)', '(61:r:66:48)', '(61:r:66:49)', '(61:r:66:50)', '(61:r:67:47)', '(61:r:67:48)', '(61:r:67:49)', '(61:r:68:48)', '(61:r:68:51)', '(61:r:69:51)', 'BLA_ac', 'ILA_2/3', 'ORBm…
1	0.53938043425637094	5	0.75	{1: ['(61:r:63:46)', '(61:r:63:47)', '(61:r:64:45)', '(61:r:64:46)', '(61:r:64:47)', '(61:r:64:48)', '(61:r:64:49)', '(61:r:65:45)', '(61:r:65:46)', '(61:r:65:47)', '(61:r:65:48)', '(61:r:65:49)', '(61:r:65:50)', '(61:r:66:46)', '(61:r:66:47)', '(61:r:66:48)', '(61:r:66:49)', '(61:r:66:50)', '(61:r:67:47)', '(61:r:67:48)', '(61:r:67:49)', '(61:r:68:48)', '(61:r:68:51)', '(61:r:69:51)', 'BLA_ac', …
1	0.54790808046753248	5	0.75	{1: ['(61:r:63:46)', '(61:r:63:47)', '(61:r:64:45)', '(61:r:64:46)', '(61:r:64:47)', '(61:r:64:48)', '(61:r:64:49)', '(61:r:65:46)', '(61:r:65:47)', '(61:r:65:48)', '(61:r:65:49)', '(61:r:65:50)', '(61:r:66:46)', '(61:r:66:47)', '(61:r:66:48)', '(61:r:66:49)', '(61:r:66:50)', '(61:r:67:47)', '(61:r:67:48)', '(61:r:67:49)', '(61:r:68:48)', '(61:r:68:51)', '(61:r:69:51)', 'BLA_ac', 'ILA_2/3', 'ORBm…
1	0.48983735961588348	7	0.75	{1: ['(61:r:63:46)', '(61:r:63:47)', '(61:r:64:46)', '(61:r:64:47)', '(61:r:66:46)', '(61:r:66:47)', '(61:r:68:51)', '(61:r:69:51)', 'BLA_ac', 'PL_2/3'], 2: ['(61:r:64:48)', '(61:r:64:49)', '(61:r:65:48)', '(61:r:65:49)', '(61:r:65:50)', '(61:r:66:48)', '(61:r:66:49)', '(61:r:66:50)', '(61:r:67:47)', '(61:r:67:48)', '(61:r:67:49)', '(61:r:68:48)', 'ILA_2/3', 'ORBm_2/3'], 3: ['(61:r:65:46)', '(61:…
1	0.54790808046753248	5	0.75	{1: ['(61:r:63:46)', '(61:r:63:47)', '(61:r:64:45)', '(61:r:64:46)', '(61:r:64:47)', '(61:r:64:48)', '(61:r:64:49)', '(61:r:65:46)', '(61:r:65:47)', '(61:r:65:48)', '(61:r:65:49)', '(61:r:65:50)', '(61:r:66:46)', '(61:r:66:47)', '(61:r:66:48)', '(61:r:66:49)', '(61:r:66:50)', '(61:r:67:47)', '(61:r:67:48)', '(61:r:67:49)', '(61:r:68:48)', '(61:r:68:51)', '(61:r:69:51)', 'BLA_ac', 'ILA_2/3', 'ORBm…
1	0.52031739054009274	6	0.75	{1: ['(61:r:63:46)', '(61:r:63:47)', '(61:r:64:45)', '(61:r:64:46)', '(61:r:64:47)', '(61:r:64:48)', '(61:r:64:49)', '(61:r:65:45)', '(61:r:65:46)', '(61:r:65:47)', '(61:r:65:48)', '(61:r:65:49)', '(61:r:65:50)', '(61:r:66:46)', '(61:r:66:47)', '(61:r:66:48)', '(61:r:66:49)', '(61:r:66:50)', '(61:r:67:47)', '(61:r:67:48)', '(61:r:67:49)', '(61:r:68:48)', '(61:r:68:51)', '(61:r:69:51)', 'BLA_ac', …
1	0.44615005340459268	9	0.75	{1: ['(61:r:63:46)', '(61:r:63:47)', '(61:r:64:46)', '(61:r:64:47)', '(61:r:66:46)', '(61:r:66:47)', '(61:r:67:49)', '(61:r:68:51)', '(61:r:69:51)', 'BLA_ac', 'PL_2/3'], 2: ['(61:r:64:48)', '(61:r:65:45)', '(61:r:65:46)', '(61:r:65:47)', '(61:r:66:48)', 'SUBv_sp'], 3: ['(61:r:64:49)', '(61:r:65:48)', '(61:r:65:50)', '(61:r:67:47)', 'ORBm_2/3'], 4: ['(61:r:65:49)', '(61:r:66:49)', '(61:r:66:50)', …
1	0.531835	5	0.75	{1: ['(61:r:63:46)', '(61:r:63:47)', '(61:r:64:45)', '(61:r:64:46)', '(61:r:64:47)', '(61:r:64:48)', '(61:r:64:49)', '(61:r:65:46)', '(61:r:65:47)', '(61:r:65:48)', '(61:r:65:49)', '(61:r:65:50)', '(61:r:66:46)', '(61:r:66:47)', '(61:r:66:48)', '(61:r:66:49)', '(61:r:66:50)', '(61:r:67:47)', '(61:r:67:48)', '(61:r:67:49)', '(61:r:68:48)', '(61:r:68:51)', '(61:r:69:51)', 'BLA_ac', 'ILA_2/3', 'ORBm…
1	0.54790808046753248	5	0.75	{1: ['(61:r:63:46)', '(61:r:63:47)', '(61:r:64:45)', '(61:r:64:46)', '(61:r:64:47)', '(61:r:64:48)', '(61:r:64:49)', '(61:r:65:46)', '(61:r:65:47)', '(61:r:65:48)', '(61:r:65:49)', '(61:r:65:50)', '(61:r:66:46)', '(61:r:66:47)', '(61:r:66:48)', '(61:r:66:49)', '(61:r:66:50)', '(61:r:67:47)', '(61:r:67:48)', '(61:r:67:49)', '(61:r:68:48)', '(61:r:68:51)', '(61:r:69:51)', 'BLA_ac', 'ILA_2/3', 'ORBm…
1	0.54790808046753248	5	0.75	{1: ['(61:r:63:46)', '(61:r:63:47)', '(61:r:64:45)', '(61:r:64:46)', '(61:r:64:47)', '(61:r:64:48)', '(61:r:64:49)', '(61:r:65:46)', '(61:r:65:47)', '(61:r:65:48)', '(61:r:65:49)', '(61:r:65:50)', '(61:r:66:46)', '(61:r:66:47)', '(61:r:66:48)', '(61:r:66:49)', '(61:r:66:50)', '(61:r:67:47)', '(61:r:67:48)', '(61:r:67:49)', '(61:r:68:48)', '(61:r:68:51)', '(61:r:69:51)', 'BLA_ac', 'ILA_2/3', 'ORBm…
1	0.48983735961588348	7	0.75	{1: ['(61:r:63:46)', '(61:r:63:47)', '(61:r:64:46)', '(61:r:64:47)', '(61:r:66:46)', '(61:r:66:47)', '(61:r:68:51)', '(61:r:69:51)', 'BLA_ac', 'PL_2/3'], 2: ['(61:r:65:46)', '(61:r:65:47)', 'SUBv_sp'], 3: ['(61:r:64:48)', '(61:r:64:49)', '(61:r:65:48)', '(61:r:65:49)', '(61:r:65:50)', '(61:r:66:48)', '(61:r:66:49)', '(61:r:66:50)', '(61:r:67:47)', '(61:r:67:48)', '(61:r:67:49)', '(61:r:68:48)', '…
1	0.55031269341100153	4	0.75	{1: ['(61:r:63:46)', '(61:r:63:47)', '(61:r:64:45)', '(61:r:64:46)', '(61:r:64:47)', '(61:r:64:48)', '(61:r:64:49)', '(61:r:65:45)', '(61:r:65:46)', '(61:r:65:47)', '(61:r:65:48)', '(61:r:65:49)', '(61:r:65:50)', '(61:r:66:46)', '(61:r:66:47)', '(61:r:66:48)', '(61:r:66:49)', '(61:r:66:50)', '(61:r:67:47)', '(61:r:67:48)', '(61:r:67:49)', '(61:r:68:48)', '(61:r:68:51)', '(61:r:69:51)', 'BLA_ac', …
1	0.54790808046753248	5	0.75	{1: ['(61:r:63:46)', '(61:r:63:47)', '(61:r:64:45)', '(61:r:64:46)', '(61:r:64:47)', '(61:r:64:48)', '(61:r:64:49)', '(61:r:65:46)', '(61:r:65:47)', '(61:r:65:48)', '(61:r:65:49)', '(61:r:65:50)', '(61:r:66:46)', '(61:r:66:47)', '(61:r:66:48)', '(61:r:66:49)', '(61:r:66:50)', '(61:r:67:47)', '(61:r:67:48)', '(61:r:67:49)', '(61:r:68:48)', '(61:r:68:51)', '(61:r:69:51)', 'BLA_ac', 'ILA_2/3', 'ORBm…
1	0.54790808046753248	5	0.75	{1: ['(61:r:63:46)', '(61:r:63:47)', '(61:r:64:45)', '(61:r:64:46)', '(61:r:64:47)', '(61:r:64:48)', '(61:r:64:49)', '(61:r:65:46)', '(61:r:65:47)', '(61:r:65:48)', '(61:r:65:49)', '(61:r:65:50)', '(61:r:66:46)', '(61:r:66:47)', '(61:r:66:48)', '(61:r:66:49)', '(61:r:66:50)', '(61:r:67:47)', '(61:r:67:48)', '(61:r:67:49)', '(61:r:68:48)', '(61:r:68:51)', '(61:r:69:51)', 'BLA_ac', 'ILA_2/3', 'ORBm…
1	0.52235699395902269	6	0.75	{1: ['(61:r:63:46)', '(61:r:63:47)', '(61:r:64:45)', '(61:r:64:46)', '(61:r:64:47)', '(61:r:64:48)', '(61:r:64:49)', '(61:r:65:45)', '(61:r:65:46)', '(61:r:65:47)', '(61:r:65:48)', '(61:r:65:49)', '(61:r:65:50)', '(61:r:66:46)', '(61:r:66:47)', '(61:r:66:48)', '(61:r:66:49)', '(61:r:66:50)', '(61:r:67:47)', '(61:r:67:48)', '(61:r:67:49)', '(61:r:68:48)', '(61:r:68:51)', '(61:r:69:51)', 'BLA_ac', …
1	0.52595716775532897	5	0.75	{1: ['(61:r:63:46)', '(61:r:63:47)', '(61:r:64:45)', '(61:r:64:46)', '(61:r:64:47)', '(61:r:64:48)', '(61:r:64:49)', '(61:r:65:45)', '(61:r:65:46)', '(61:r:65:47)', '(61:r:65:48)', '(61:r:65:49)', '(61:r:65:50)', '(61:r:66:46)', '(61:r:66:47)', '(61:r:66:48)', '(61:r:66:49)', '(61:r:66:50)', '(61:r:67:47)', '(61:r:67:48)', '(61:r:67:49)', '(61:r:68:48)', '(61:r:68:51)', '(61:r:69:51)', 'BLA_ac', …
1	0.54790808046753248	5	0.75	{1: ['(61:r:63:46)', '(61:r:63:47)', '(61:r:64:45)', '(61:r:64:46)', '(61:r:64:47)', '(61:r:64:48)', '(61:r:64:49)', '(61:r:65:46)', '(61:r:65:47)', '(61:r:65:48)', '(61:r:65:49)', '(61:r:65:50)', '(61:r:66:46)', '(61:r:66:47)', '(61:r:66:48)', '(61:r:66:49)', '(61:r:66:50)', '(61:r:67:47)', '(61:r:67:48)', '(61:r:67:49)', '(61:r:68:48)', '(61:r:68:51)', '(61:r:69:51)', 'BLA_ac', 'ILA_2/3', 'ORBm…
1	0.54790808046753248	5	0.75	{1: ['(61:r:63:46)', '(61:r:63:47)', '(61:r:64:45)', '(61:r:64:46)', '(61:r:64:47)', '(61:r:64:48)', '(61:r:64:49)', '(61:r:65:46)', '(61:r:65:47)', '(61:r:65:48)', '(61:r:65:49)', '(61:r:65:50)', '(61:r:66:46)', '(61:r:66:47)', '(61:r:66:48)', '(61:r:66:49)', '(61:r:66:50)', '(61:r:67:47)', '(61:r:67:48)', '(61:r:67:49)', '(61:r:68:48)', '(61:r:68:51)', '(61:r:69:51)', 'BLA_ac', 'ILA_2/3', 'ORBm…
1	0.54790808046753248	5	0.75	{1: ['(61:r:63:46)', '(61:r:63:47)', '(61:r:64:45)', '(61:r:64:46)', '(61:r:64:47)', '(61:r:64:48)', '(61:r:64:49)', '(61:r:65:46)', '(61:r:65:47)', '(61:r:65:48)', '(61:r:65:49)', '(61:r:65:50)', '(61:r:66:46)', '(61:r:66:47)', '(61:r:66:48)', '(61:r:66:49)', '(61:r:66:50)', '(61:r:67:47)', '(61:r:67:48)', '(61:r:67:49)', '(61:r:68:48)', '(61:r:68:51)', '(61:r:69:51)', 'BLA_ac', 'ILA_2/3', 'ORBm…
1	0.5241706915049662	5	0.75	{1: ['(61:r:63:46)', '(61:r:63:47)', '(61:r:64:45)', '(61:r:64:46)', '(61:r:64:47)', '(61:r:64:48)', '(61:r:65:45)', '(61:r:65:46)', '(61:r:65:47)', '(61:r:66:46)', '(61:r:66:47)', '(61:r:68:51)', '(61:r:69:51)', 'BLA_ac', 'PL_2/3', 'SUBv_sp'], 2: ['(61:r:64:49)', '(61:r:65:48)', '(61:r:65:49)', '(61:r:65:50)', '(61:r:66:48)', '(61:r:66:49)', '(61:r:66:50)', '(61:r:67:47)', '(61:r:67:48)', '(61:r…
1	0.50463314269063764	6	0.75	{1: ['(61:r:64:48)', '(61:r:64:49)', '(61:r:65:48)', '(61:r:65:49)', '(61:r:65:50)', '(61:r:66:48)', '(61:r:66:49)', '(61:r:66:50)', '(61:r:67:47)', '(61:r:67:48)', '(61:r:67:49)', 'ILA_2/3', 'ORBm_2/3'], 2: ['(61:r:65:44)', '(61:r:66:43)', '(61:r:66:44)', '(61:r:66:45)', '(61:r:67:43)', '(61:r:67:44)', 'ACAd_2/3', 'ACAv_1(SW110323-04A|4)'], 3: ['(61:r:66:42)', '(61:r:67:40)', '(61:r:67:41)', '(6…
1	0.50027780954041989	6	0.75	{1: ['(61:r:63:46)', '(61:r:63:47)', '(61:r:64:45)', '(61:r:64:46)', '(61:r:64:47)', '(61:r:64:48)', '(61:r:64:49)', '(61:r:65:45)', '(61:r:65:46)', '(61:r:65:47)', '(61:r:65:48)', '(61:r:65:49)', '(61:r:65:50)', '(61:r:66:46)', '(61:r:66:47)', '(61:r:66:48)', '(61:r:66:49)', '(61:r:66:50)', '(61:r:67:47)', '(61:r:67:48)', '(61:r:67:49)', '(61:r:68:48)', '(61:r:68:51)', '(61:r:69:51)', 'BLA_ac', …
1	0.48645562602685594	6	0.75	{1: ['(61:r:63:46)', '(61:r:63:47)', '(61:r:64:45)', '(61:r:64:46)', '(61:r:64:47)', '(61:r:65:43)', '(61:r:65:45)', '(61:r:65:46)', '(61:r:65:47)', '(61:r:66:46)', '(61:r:66:47)', '(61:r:67:50)', '(61:r:67:51)', '(61:r:68:48)', '(61:r:68:49)', '(61:r:68:50)', '(61:r:68:51)', '(61:r:69:48)', '(61:r:69:49)', '(61:r:69:50)', '(61:r:69:51)', '(61:r:70:48)', '(61:r:70:49)', '(61:r:70:50)', '(61:r:71:…
1	0.52031739054009274	6	0.75	{1: ['(61:r:63:46)', '(61:r:63:47)', '(61:r:64:45)', '(61:r:64:46)', '(61:r:64:47)', '(61:r:64:48)', '(61:r:64:49)', '(61:r:65:45)', '(61:r:65:46)', '(61:r:65:47)', '(61:r:65:48)', '(61:r:65:49)', '(61:r:65:50)', '(61:r:66:46)', '(61:r:66:47)', '(61:r:66:48)', '(61:r:66:49)', '(61:r:66:50)', '(61:r:67:47)', '(61:r:67:48)', '(61:r:67:49)', '(61:r:68:48)', '(61:r:68:51)', '(61:r:69:51)', 'BLA_ac', …
1	0.51674610961073231	5	0.75	{1: ['(61:r:63:46)', '(61:r:63:47)', '(61:r:64:45)', '(61:r:64:46)', '(61:r:64:47)', '(61:r:64:48)', '(61:r:64:49)', '(61:r:65:43)', '(61:r:65:45)', '(61:r:65:46)', '(61:r:65:47)', '(61:r:65:48)', '(61:r:65:49)', '(61:r:65:50)', '(61:r:66:46)', '(61:r:66:47)', '(61:r:66:48)', '(61:r:66:49)', '(61:r:66:50)', '(61:r:67:47)', '(61:r:67:48)', '(61:r:67:49)', '(61:r:67:50)', '(61:r:67:51)', '(61:r:68:…
1	0.54790808046753248	5	0.75	{1: ['(61:r:63:46)', '(61:r:63:47)', '(61:r:64:45)', '(61:r:64:46)', '(61:r:64:47)', '(61:r:64:48)', '(61:r:64:49)', '(61:r:65:46)', '(61:r:65:47)', '(61:r:65:48)', '(61:r:65:49)', '(61:r:65:50)', '(61:r:66:46)', '(61:r:66:47)', '(61:r:66:48)', '(61:r:66:49)', '(61:r:66:50)', '(61:r:67:47)', '(61:r:67:48)', '(61:r:67:49)', '(61:r:68:48)', '(61:r:68:51)', '(61:r:69:51)', 'BLA_ac', 'ILA_2/3', 'ORBm…
1	0.51878571302966225	5	0.75	{1: ['(61:r:63:46)', '(61:r:63:47)', '(61:r:64:45)', '(61:r:64:46)', '(61:r:64:47)', '(61:r:64:48)', '(61:r:64:49)', '(61:r:65:43)', '(61:r:65:45)', '(61:r:65:46)', '(61:r:65:47)', '(61:r:65:48)', '(61:r:65:49)', '(61:r:65:50)', '(61:r:66:46)', '(61:r:66:47)', '(61:r:66:48)', '(61:r:66:49)', '(61:r:66:50)', '(61:r:67:47)', '(61:r:67:48)', '(61:r:67:49)', '(61:r:67:50)', '(61:r:67:51)', '(61:r:68:…
1	0.52056367762574407	6	0.75	{1: ['(61:r:63:46)', '(61:r:63:47)', '(61:r:64:45)', '(61:r:64:46)', '(61:r:64:47)', '(61:r:64:48)', '(61:r:65:46)', '(61:r:65:47)', '(61:r:66:46)', '(61:r:66:47)', '(61:r:68:51)', '(61:r:69:51)', 'BLA_ac', 'PL_2/3', 'SUBv_sp'], 2: ['(61:r:64:49)', '(61:r:65:48)', '(61:r:65:49)', '(61:r:65:50)', '(61:r:66:48)', '(61:r:66:49)', '(61:r:66:50)', '(61:r:67:47)', '(61:r:67:48)', '(61:r:67:49)', '(61:r…
1	0.56733079606343306	4	0.75	{1: ['(61:r:63:46)', '(61:r:63:47)', '(61:r:64:45)', '(61:r:64:46)', '(61:r:64:47)', '(61:r:64:48)', '(61:r:64:49)', '(61:r:65:46)', '(61:r:65:47)', '(61:r:65:48)', '(61:r:65:49)', '(61:r:65:50)', '(61:r:66:46)', '(61:r:66:47)', '(61:r:66:48)', '(61:r:66:49)', '(61:r:66:50)', '(61:r:67:47)', '(61:r:67:48)', '(61:r:67:49)', '(61:r:68:48)', '(61:r:68:51)', '(61:r:69:51)', 'BLA_ac', 'ILA_2/3', 'ORBm…
1	0.49417538863405724	7	0.75	{1: ['(61:r:63:46)', '(61:r:63:47)', '(61:r:64:45)', '(61:r:64:46)', '(61:r:64:47)', '(61:r:64:48)', '(61:r:65:45)', '(61:r:65:46)', '(61:r:65:47)', '(61:r:66:46)', '(61:r:66:47)', '(61:r:68:51)', '(61:r:69:51)', 'BLA_ac', 'PL_2/3', 'SUBv_sp'], 2: ['(61:r:64:49)', '(61:r:65:48)', '(61:r:65:49)', '(61:r:65:50)', '(61:r:66:48)', '(61:r:66:49)', '(61:r:66:50)', '(61:r:67:47)', '(61:r:67:48)', '(61:r…
1	0.49417538863405724	7	0.75	{1: ['(61:r:63:46)', '(61:r:63:47)', '(61:r:64:45)', '(61:r:64:46)', '(61:r:64:47)', '(61:r:64:48)', '(61:r:65:45)', '(61:r:65:46)', '(61:r:65:47)', '(61:r:66:46)', '(61:r:66:47)', '(61:r:68:51)', '(61:r:69:51)', 'BLA_ac', 'PL_2/3', 'SUBv_sp'], 2: ['(61:r:64:49)', '(61:r:65:48)', '(61:r:65:49)', '(61:r:65:50)', '(61:r:66:48)', '(61:r:66:49)', '(61:r:66:50)', '(61:r:67:47)', '(61:r:67:48)', '(61:r…
1	0.51467147844443462	5	0.75	{1: ['(61:r:63:46)', '(61:r:63:47)', '(61:r:64:45)', '(61:r:64:46)', '(61:r:64:47)', '(61:r:65:43)', '(61:r:65:44)', '(61:r:65:45)', '(61:r:65:46)', '(61:r:65:47)', '(61:r:66:43)', '(61:r:66:44)', '(61:r:66:45)', '(61:r:66:46)', '(61:r:66:47)', '(61:r:67:43)', '(61:r:67:44)', '(61:r:67:50)', '(61:r:67:51)', '(61:r:68:49)', '(61:r:68:50)', '(61:r:68:51)', '(61:r:69:48)', '(61:r:69:49)', '(61:r:69:…
1	0.52235699395902269	6	0.75	{1: ['(61:r:63:46)', '(61:r:63:47)', '(61:r:64:45)', '(61:r:64:46)', '(61:r:64:47)', '(61:r:64:48)', '(61:r:64:49)', '(61:r:65:45)', '(61:r:65:46)', '(61:r:65:47)', '(61:r:65:48)', '(61:r:65:49)', '(61:r:65:50)', '(61:r:66:46)', '(61:r:66:47)', '(61:r:66:48)', '(61:r:66:49)', '(61:r:66:50)', '(61:r:67:47)', '(61:r:67:48)', '(61:r:67:49)', '(61:r:68:48)', '(61:r:68:51)', '(61:r:69:51)', 'BLA_ac', …
1	0.49417538863405724	7	0.75	{1: ['(61:r:63:46)', '(61:r:63:47)', '(61:r:64:45)', '(61:r:64:46)', '(61:r:64:47)', '(61:r:64:48)', '(61:r:65:45)', '(61:r:65:46)', '(61:r:65:47)', '(61:r:66:46)', '(61:r:66:47)', '(61:r:68:51)', '(61:r:69:51)', 'BLA_ac', 'PL_2/3', 'SUBv_sp'], 2: ['(61:r:64:49)', '(61:r:65:48)', '(61:r:65:49)', '(61:r:65:50)', '(61:r:66:48)', '(61:r:66:49)', '(61:r:66:50)', '(61:r:67:47)', '(61:r:67:48)', '(61:r…
1	0.54790808046753248	5	0.75	{1: ['(61:r:63:46)', '(61:r:63:47)', '(61:r:64:45)', '(61:r:64:46)', '(61:r:64:47)', '(61:r:64:48)', '(61:r:64:49)', '(61:r:65:46)', '(61:r:65:47)', '(61:r:65:48)', '(61:r:65:49)', '(61:r:65:50)', '(61:r:66:46)', '(61:r:66:47)', '(61:r:66:48)', '(61:r:66:49)', '(61:r:66:50)', '(61:r:67:47)', '(61:r:67:48)', '(61:r:67:49)', '(61:r:68:48)', '(61:r:68:51)', '(61:r:69:51)', 'BLA_ac', 'ILA_2/3', 'ORBm…
1	0.53243655415090674	5	0.75	{1: ['(61:r:63:46)', '(61:r:63:47)', '(61:r:64:45)', '(61:r:64:46)', '(61:r:64:47)', '(61:r:64:48)', '(61:r:64:49)', '(61:r:65:46)', '(61:r:65:47)', '(61:r:65:48)', '(61:r:65:49)', '(61:r:65:50)', '(61:r:66:46)', '(61:r:66:47)', '(61:r:66:48)', '(61:r:66:49)', '(61:r:66:50)', '(61:r:67:47)', '(61:r:67:48)', '(61:r:67:49)', '(61:r:68:48)', '(61:r:68:51)', '(61:r:69:51)', 'BLA_ac', 'ILA_2/3', 'ORBm…
1	0.5500973600296224	5	0.75	{1: ['(61:r:63:46)', '(61:r:63:47)', '(61:r:64:45)', '(61:r:64:46)', '(61:r:64:47)', '(61:r:64:48)', '(61:r:64:49)', '(61:r:65:46)', '(61:r:65:47)', '(61:r:65:48)', '(61:r:65:49)', '(61:r:65:50)', '(61:r:66:46)', '(61:r:66:47)', '(61:r:66:48)', '(61:r:66:49)', '(61:r:66:50)', '(61:r:67:47)', '(61:r:67:48)', '(61:r:67:49)', '(61:r:68:48)', '(61:r:68:51)', '(61:r:69:51)', 'BLA_ac', 'ILA_2/3', 'ORBm…
1	0.48983735961588348	7	0.75	{1: ['(61:r:63:46)', '(61:r:63:47)', '(61:r:64:46)', '(61:r:64:47)', '(61:r:66:46)', '(61:r:66:47)', '(61:r:68:51)', '(61:r:69:51)', 'BLA_ac', 'PL_2/3'], 2: ['(61:r:65:46)', '(61:r:65:47)', 'SUBv_sp'], 3: ['(61:r:64:48)', '(61:r:64:49)', '(61:r:65:48)', '(61:r:65:49)', '(61:r:65:50)', '(61:r:66:48)', '(61:r:66:49)', '(61:r:66:50)', '(61:r:67:47)', '(61:r:67:48)', '(61:r:67:49)', '(61:r:68:48)', '…
1	0.48983735961588359	7	0.75	{1: ['(61:r:63:46)', '(61:r:63:47)', '(61:r:64:46)', '(61:r:64:47)', '(61:r:66:46)', '(61:r:66:47)', '(61:r:68:51)', '(61:r:69:51)', 'BLA_ac', 'PL_2/3'], 2: ['(61:r:65:46)', '(61:r:65:47)', 'SUBv_sp'], 3: ['(61:r:64:48)', '(61:r:64:49)', '(61:r:65:48)', '(61:r:65:49)', '(61:r:65:50)', '(61:r:66:48)', '(61:r:66:49)', '(61:r:66:50)', '(61:r:67:47)', '(61:r:67:48)', '(61:r:67:49)', '(61:r:68:48)', '…
1	0.51281863363032243	6	0.75	{1: ['(61:r:63:46)', '(61:r:63:47)', '(61:r:64:46)', '(61:r:64:47)', '(61:r:64:48)', '(61:r:65:45)', '(61:r:65:46)', '(61:r:65:47)', '(61:r:66:46)', '(61:r:66:47)', '(61:r:67:45)', '(61:r:68:51)', '(61:r:69:51)', 'BLA_ac', 'PL_2/3', 'SUBv_sp'], 2: ['(61:r:64:49)', '(61:r:65:48)', '(61:r:65:49)', '(61:r:65:50)', '(61:r:66:48)', '(61:r:66:49)', '(61:r:66:50)', '(61:r:67:47)', '(61:r:67:48)', '(61:r…
1	0.54790808046753248	5	0.75	{1: ['(61:r:63:46)', '(61:r:63:47)', '(61:r:64:45)', '(61:r:64:46)', '(61:r:64:47)', '(61:r:64:48)', '(61:r:64:49)', '(61:r:65:46)', '(61:r:65:47)', '(61:r:65:48)', '(61:r:65:49)', '(61:r:65:50)', '(61:r:66:46)', '(61:r:66:47)', '(61:r:66:48)', '(61:r:66:49)', '(61:r:66:50)', '(61:r:67:47)', '(61:r:67:48)', '(61:r:67:49)', '(61:r:68:48)', '(61:r:68:51)', '(61:r:69:51)', 'BLA_ac', 'ILA_2/3', 'ORBm…
1	0.50977107436524061	6	0.75	{1: ['(61:r:63:46)', '(61:r:63:47)', '(61:r:64:46)', '(61:r:64:47)', '(61:r:66:46)', '(61:r:66:47)', '(61:r:67:45)', '(61:r:68:51)', '(61:r:69:51)', 'BLA_ac', 'PL_2/3'], 2: ['(61:r:65:46)', '(61:r:65:47)', 'SUBv_sp'], 3: ['(61:r:64:48)', '(61:r:64:49)', '(61:r:65:48)', '(61:r:65:49)', '(61:r:65:50)', '(61:r:66:48)', '(61:r:66:49)', '(61:r:66:50)', '(61:r:67:47)', '(61:r:67:48)', '(61:r:67:49)', '…
1	0.52056367762574407	6	0.75	{1: ['(61:r:63:46)', '(61:r:63:47)', '(61:r:64:45)', '(61:r:64:46)', '(61:r:64:47)', '(61:r:64:48)', '(61:r:65:46)', '(61:r:65:47)', '(61:r:66:46)', '(61:r:66:47)', '(61:r:68:51)', '(61:r:69:51)', 'BLA_ac', 'PL_2/3', 'SUBv_sp'], 2: ['(61:r:64:49)', '(61:r:65:48)', '(61:r:65:49)', '(61:r:65:50)', '(61:r:66:48)', '(61:r:66:49)', '(61:r:66:50)', '(61:r:67:47)', '(61:r:67:48)', '(61:r:67:49)', '(61:r…
1	0.54790808046753248	5	0.75	{1: ['(61:r:63:46)', '(61:r:63:47)', '(61:r:64:45)', '(61:r:64:46)', '(61:r:64:47)', '(61:r:64:48)', '(61:r:64:49)', '(61:r:65:46)', '(61:r:65:47)', '(61:r:65:48)', '(61:r:65:49)', '(61:r:65:50)', '(61:r:66:46)', '(61:r:66:47)', '(61:r:66:48)', '(61:r:66:49)', '(61:r:66:50)', '(61:r:67:47)', '(61:r:67:48)', '(61:r:67:49)', '(61:r:68:48)', '(61:r:68:51)', '(61:r:69:51)', 'BLA_ac', 'ILA_2/3', 'ORBm…
1	0.56653154843431752	4	0.75	{1: ['(61:r:63:46)', '(61:r:63:47)', '(61:r:64:45)', '(61:r:64:46)', '(61:r:64:47)', '(61:r:64:48)', '(61:r:64:49)', '(61:r:65:46)', '(61:r:65:47)', '(61:r:65:48)', '(61:r:65:49)', '(61:r:65:50)', '(61:r:66:46)', '(61:r:66:47)', '(61:r:66:48)', '(61:r:66:49)', '(61:r:66:50)', '(61:r:67:47)', '(61:r:67:48)', '(61:r:67:49)', '(61:r:68:48)', '(61:r:68:51)', '(61:r:69:51)', 'BLA_ac', 'ILA_2/3', 'ORBm…
1	0.49417538863405724	7	0.75	{1: ['(61:r:63:46)', '(61:r:63:47)', '(61:r:64:45)', '(61:r:64:46)', '(61:r:64:47)', '(61:r:64:48)', '(61:r:65:45)', '(61:r:65:46)', '(61:r:65:47)', '(61:r:66:46)', '(61:r:66:47)', '(61:r:68:51)', '(61:r:69:51)', 'BLA_ac', 'PL_2/3', 'SUBv_sp'], 2: ['(61:r:64:49)', '(61:r:65:48)', '(61:r:65:49)', '(61:r:65:50)', '(61:r:66:48)', '(61:r:66:49)', '(61:r:66:50)', '(61:r:67:47)', '(61:r:67:48)', '(61:r…
1	0.51711717263325818	5	0.75	{1: ['(61:r:63:46)', '(61:r:63:47)', '(61:r:64:45)', '(61:r:64:46)', '(61:r:64:47)', '(61:r:65:43)', '(61:r:65:45)', '(61:r:65:46)', '(61:r:65:47)', '(61:r:66:46)', '(61:r:66:47)', '(61:r:67:50)', '(61:r:67:51)', '(61:r:68:48)', '(61:r:68:49)', '(61:r:68:50)', '(61:r:68:51)', '(61:r:69:48)', '(61:r:69:49)', '(61:r:69:50)', '(61:r:69:51)', '(61:r:70:48)', '(61:r:70:49)', '(61:r:70:50)', '(61:r:71:…
1	0.52056367762574407	6	0.75	{1: ['(61:r:63:46)', '(61:r:63:47)', '(61:r:64:45)', '(61:r:64:46)', '(61:r:64:47)', '(61:r:64:48)', '(61:r:65:46)', '(61:r:65:47)', '(61:r:66:46)', '(61:r:66:47)', '(61:r:68:51)', '(61:r:69:51)', 'BLA_ac', 'PL_2/3', 'SUBv_sp'], 2: ['(61:r:64:49)', '(61:r:65:48)', '(61:r:65:49)', '(61:r:65:50)', '(61:r:66:48)', '(61:r:66:49)', '(61:r:66:50)', '(61:r:67:47)', '(61:r:67:48)', '(61:r:67:49)', '(61:r…
1	0.55235229682993126	4	0.75	{1: ['(61:r:63:46)', '(61:r:63:47)', '(61:r:64:45)', '(61:r:64:46)', '(61:r:64:47)', '(61:r:64:48)', '(61:r:64:49)', '(61:r:65:45)', '(61:r:65:46)', '(61:r:65:47)', '(61:r:65:48)', '(61:r:65:49)', '(61:r:65:50)', '(61:r:66:46)', '(61:r:66:47)', '(61:r:66:48)', '(61:r:66:49)', '(61:r:66:50)', '(61:r:67:47)', '(61:r:67:48)', '(61:r:67:49)', '(61:r:68:48)', '(61:r:68:51)', '(61:r:69:51)', 'BLA_ac', …
1	0.52056367762574407	6	0.75	{1: ['(61:r:63:46)', '(61:r:63:47)', '(61:r:64:45)', '(61:r:64:46)', '(61:r:64:47)', '(61:r:64:48)', '(61:r:65:46)', '(61:r:65:47)', '(61:r:66:46)', '(61:r:66:47)', '(61:r:68:51)', '(61:r:69:51)', 'BLA_ac', 'PL_2/3', 'SUBv_sp'], 2: ['(61:r:64:49)', '(61:r:65:48)', '(61:r:65:49)', '(61:r:65:50)', '(61:r:66:48)', '(61:r:66:49)', '(61:r:66:50)', '(61:r:67:47)', '(61:r:67:48)', '(61:r:67:49)', '(61:r…
1	0.51318111396055754	5	0.75	{1: ['(61:r:64:48)', '(61:r:64:49)', '(61:r:65:48)', '(61:r:65:49)', '(61:r:65:50)', '(61:r:66:48)', '(61:r:66:49)', '(61:r:66:50)', '(61:r:67:47)', '(61:r:67:48)', '(61:r:67:49)', 'ILA_2/3', 'ORBm_2/3'], 2: ['(61:r:63:46)', '(61:r:63:47)', '(61:r:64:45)', '(61:r:64:46)', '(61:r:64:47)', '(61:r:65:43)', '(61:r:65:45)', '(61:r:65:46)', '(61:r:65:47)', '(61:r:66:45)', '(61:r:66:46)', '(61:r:66:47)'…
1	0.54790808046753248	5	0.75	{1: ['(61:r:63:46)', '(61:r:63:47)', '(61:r:64:45)', '(61:r:64:46)', '(61:r:64:47)', '(61:r:64:48)', '(61:r:64:49)', '(61:r:65:46)', '(61:r:65:47)', '(61:r:65:48)', '(61:r:65:49)', '(61:r:65:50)', '(61:r:66:46)', '(61:r:66:47)', '(61:r:66:48)', '(61:r:66:49)', '(61:r:66:50)', '(61:r:67:47)', '(61:r:67:48)', '(61:r:67:49)', '(61:r:68:48)', '(61:r:68:51)', '(61:r:69:51)', 'BLA_ac', 'ILA_2/3', 'ORBm…
1	0.54790808046753248	5	0.75	{1: ['(61:r:63:46)', '(61:r:63:47)', '(61:r:64:45)', '(61:r:64:46)', '(61:r:64:47)', '(61:r:64:48)', '(61:r:64:49)', '(61:r:65:46)', '(61:r:65:47)', '(61:r:65:48)', '(61:r:65:49)', '(61:r:65:50)', '(61:r:66:46)', '(61:r:66:47)', '(61:r:66:48)', '(61:r:66:49)', '(61:r:66:50)', '(61:r:67:47)', '(61:r:67:48)', '(61:r:67:49)', '(61:r:68:48)', '(61:r:68:51)', '(61:r:69:51)', 'BLA_ac', 'ILA_2/3', 'ORBm…
1	0.52031739054009274	6	0.75	{1: ['(61:r:63:46)', '(61:r:63:47)', '(61:r:64:45)', '(61:r:64:46)', '(61:r:64:47)', '(61:r:64:48)', '(61:r:64:49)', '(61:r:65:45)', '(61:r:65:46)', '(61:r:65:47)', '(61:r:65:48)', '(61:r:65:49)', '(61:r:65:50)', '(61:r:66:46)', '(61:r:66:47)', '(61:r:66:48)', '(61:r:66:49)', '(61:r:66:50)', '(61:r:67:47)', '(61:r:67:48)', '(61:r:67:49)', '(61:r:68:48)', '(61:r:68:51)', '(61:r:69:51)', 'BLA_ac', …
1	0.54790808046753248	5	0.75	{1: ['(61:r:63:46)', '(61:r:63:47)', '(61:r:64:45)', '(61:r:64:46)', '(61:r:64:47)', '(61:r:64:48)', '(61:r:64:49)', '(61:r:65:46)', '(61:r:65:47)', '(61:r:65:48)', '(61:r:65:49)', '(61:r:65:50)', '(61:r:66:46)', '(61:r:66:47)', '(61:r:66:48)', '(61:r:66:49)', '(61:r:66:50)', '(61:r:67:47)', '(61:r:67:48)', '(61:r:67:49)', '(61:r:68:48)', '(61:r:68:51)', '(61:r:69:51)', 'BLA_ac', 'ILA_2/3', 'ORBm…
1	0.52189389977427014	6	0.75	{1: ['(61:r:63:46)', '(61:r:63:47)', '(61:r:64:45)', '(61:r:64:46)', '(61:r:64:47)', '(61:r:64:48)', '(61:r:64:49)', '(61:r:65:45)', '(61:r:65:46)', '(61:r:65:47)', '(61:r:65:48)', '(61:r:65:49)', '(61:r:65:50)', '(61:r:66:46)', '(61:r:66:47)', '(61:r:66:48)', '(61:r:66:49)', '(61:r:66:50)', '(61:r:67:47)', '(61:r:67:48)', '(61:r:67:49)', '(61:r:68:48)', '(61:r:68:51)', '(61:r:69:51)', 'BLA_ac', …
1	0.52056367762574407	6	0.75	{1: ['(61:r:63:46)', '(61:r:63:47)', '(61:r:64:45)', '(61:r:64:46)', '(61:r:64:47)', '(61:r:64:48)', '(61:r:65:46)', '(61:r:65:47)', '(61:r:66:46)', '(61:r:66:47)', '(61:r:68:51)', '(61:r:69:51)', 'BLA_ac', 'PL_2/3', 'SUBv_sp'], 2: ['(61:r:64:49)', '(61:r:65:48)', '(61:r:65:49)', '(61:r:65:50)', '(61:r:66:48)', '(61:r:66:49)', '(61:r:66:50)', '(61:r:67:47)', '(61:r:67:48)', '(61:r:67:49)', '(61:r…
1	0.50252916969587558	6	0.75	{1: ['(61:r:63:46)', '(61:r:63:47)', '(61:r:64:45)', '(61:r:64:46)', '(61:r:64:47)', '(61:r:65:43)', '(61:r:65:45)', '(61:r:65:46)', '(61:r:65:47)', '(61:r:66:46)', '(61:r:66:47)', '(61:r:67:50)', '(61:r:67:51)', '(61:r:68:48)', '(61:r:68:49)', '(61:r:68:50)', '(61:r:68:51)', '(61:r:69:48)', '(61:r:69:49)', '(61:r:69:50)', '(61:r:69:51)', '(61:r:70:48)', '(61:r:70:49)', '(61:r:70:50)', '(61:r:71:…
1	0.54790808046753248	5	0.75	{1: ['(61:r:63:46)', '(61:r:63:47)', '(61:r:64:45)', '(61:r:64:46)', '(61:r:64:47)', '(61:r:64:48)', '(61:r:64:49)', '(61:r:65:46)', '(61:r:65:47)', '(61:r:65:48)', '(61:r:65:49)', '(61:r:65:50)', '(61:r:66:46)', '(61:r:66:47)', '(61:r:66:48)', '(61:r:66:49)', '(61:r:66:50)', '(61:r:67:47)', '(61:r:67:48)', '(61:r:67:49)', '(61:r:68:48)', '(61:r:68:51)', '(61:r:69:51)', 'BLA_ac', 'ILA_2/3', 'ORBm…
1	0.54790808046753248	5	0.75	{1: ['(61:r:63:46)', '(61:r:63:47)', '(61:r:64:45)', '(61:r:64:46)', '(61:r:64:47)', '(61:r:64:48)', '(61:r:64:49)', '(61:r:65:46)', '(61:r:65:47)', '(61:r:65:48)', '(61:r:65:49)', '(61:r:65:50)', '(61:r:66:46)', '(61:r:66:47)', '(61:r:66:48)', '(61:r:66:49)', '(61:r:66:50)', '(61:r:67:47)', '(61:r:67:48)', '(61:r:67:49)', '(61:r:68:48)', '(61:r:68:51)', '(61:r:69:51)', 'BLA_ac', 'ILA_2/3', 'ORBm…
1	0.56733079606343306	4	0.75	{1: ['(61:r:63:46)', '(61:r:63:47)', '(61:r:64:45)', '(61:r:64:46)', '(61:r:64:47)', '(61:r:64:48)', '(61:r:64:49)', '(61:r:65:46)', '(61:r:65:47)', '(61:r:65:48)', '(61:r:65:49)', '(61:r:65:50)', '(61:r:66:46)', '(61:r:66:47)', '(61:r:66:48)', '(61:r:66:49)', '(61:r:66:50)', '(61:r:67:47)', '(61:r:67:48)', '(61:r:67:49)', '(61:r:68:48)', '(61:r:68:51)', '(61:r:69:51)', 'BLA_ac', 'ILA_2/3', 'ORBm…
1	0.50280463555515464	5	0.75	{1: ['(61:r:63:46)', '(61:r:63:47)', '(61:r:64:45)', '(61:r:64:46)', '(61:r:64:47)', '(61:r:64:48)', '(61:r:64:49)', '(61:r:65:45)', '(61:r:65:46)', '(61:r:65:47)', '(61:r:65:48)', '(61:r:65:49)', '(61:r:65:50)', '(61:r:66:46)', '(61:r:66:47)', '(61:r:66:48)', '(61:r:66:49)', '(61:r:66:50)', '(61:r:67:47)', '(61:r:67:48)', '(61:r:67:49)', '(61:r:68:48)', '(61:r:68:51)', '(61:r:69:51)', 'BLA_ac', …
1	0.53931616660481607	5	0.75	{1: ['(61:r:63:46)', '(61:r:63:47)', '(61:r:64:45)', '(61:r:64:46)', '(61:r:64:47)', '(61:r:64:48)', '(61:r:64:49)', '(61:r:65:45)', '(61:r:65:46)', '(61:r:65:47)', '(61:r:65:48)', '(61:r:65:49)', '(61:r:65:50)', '(61:r:66:46)', '(61:r:66:47)', '(61:r:66:48)', '(61:r:66:49)', '(61:r:66:50)', '(61:r:67:47)', '(61:r:67:48)', '(61:r:67:49)', '(61:r:68:48)', '(61:r:68:51)', '(61:r:69:51)', 'BLA_ac', …
1	0.49662086938786321	7	0.75	{1: ['(61:r:63:46)', '(61:r:63:47)', '(61:r:64:45)', '(61:r:64:46)', '(61:r:64:47)', '(61:r:64:48)', '(61:r:65:45)', '(61:r:65:46)', '(61:r:65:47)', '(61:r:66:46)', '(61:r:66:47)', '(61:r:68:51)', '(61:r:69:51)', 'BLA_ac', 'PL_2/3', 'SUBv_sp'], 2: ['(61:r:64:49)', '(61:r:65:48)', '(61:r:65:49)', '(61:r:65:50)', '(61:r:66:48)', '(61:r:66:49)', '(61:r:66:50)', '(61:r:67:47)', '(61:r:67:48)', '(61:r…
1	0.52031739054009274	6	0.75	{1: ['(61:r:63:46)', '(61:r:63:47)', '(61:r:64:45)', '(61:r:64:46)', '(61:r:64:47)', '(61:r:64:48)', '(61:r:64:49)', '(61:r:65:45)', '(61:r:65:46)', '(61:r:65:47)', '(61:r:65:48)', '(61:r:65:49)', '(61:r:65:50)', '(61:r:66:46)', '(61:r:66:47)', '(61:r:66:48)', '(61:r:66:49)', '(61:r:66:50)', '(61:r:67:47)', '(61:r:67:48)', '(61:r:67:49)', '(61:r:68:48)', '(61:r:68:51)', '(61:r:69:51)', 'BLA_ac', …
1	0.52315883452271017	6	0.75	{1: ['(61:r:63:46)', '(61:r:63:47)', '(61:r:64:45)', '(61:r:64:46)', '(61:r:64:47)', '(61:r:64:48)', '(61:r:65:46)', '(61:r:65:47)', '(61:r:66:46)', '(61:r:66:47)', '(61:r:68:51)', '(61:r:69:51)', 'BLA_ac', 'PL_2/3', 'SUBv_sp'], 2: ['(61:r:64:49)', '(61:r:65:48)', '(61:r:65:49)', '(61:r:65:50)', '(61:r:66:48)', '(61:r:66:49)', '(61:r:66:50)', '(61:r:67:47)', '(61:r:67:48)', '(61:r:67:49)', 'ILA_2…
1	0.52661617225877211	5	0.75	{1: ['(61:r:63:46)', '(61:r:63:47)', '(61:r:64:45)', '(61:r:64:46)', '(61:r:64:47)', '(61:r:64:48)', '(61:r:65:45)', '(61:r:65:46)', '(61:r:65:47)', '(61:r:66:46)', '(61:r:66:47)', '(61:r:68:51)', '(61:r:69:51)', 'BLA_ac', 'PL_2/3', 'SUBv_sp'], 2: ['(61:r:64:49)', '(61:r:65:48)', '(61:r:65:49)', '(61:r:65:50)', '(61:r:66:48)', '(61:r:66:49)', '(61:r:66:50)', '(61:r:67:47)', '(61:r:67:48)', '(61:r…
1	0.49417538863405724	7	0.75	{1: ['(61:r:63:46)', '(61:r:63:47)', '(61:r:64:45)', '(61:r:64:46)', '(61:r:64:47)', '(61:r:64:48)', '(61:r:65:45)', '(61:r:65:46)', '(61:r:65:47)', '(61:r:66:46)', '(61:r:66:47)', '(61:r:68:51)', '(61:r:69:51)', 'BLA_ac', 'PL_2/3', 'SUBv_sp'], 2: ['(61:r:64:49)', '(61:r:65:48)', '(61:r:65:49)', '(61:r:65:50)', '(61:r:66:48)', '(61:r:66:49)', '(61:r:66:50)', '(61:r:67:47)', '(61:r:67:48)', '(61:r…
1	0.54790808046753248	5	0.75	{1: ['(61:r:63:46)', '(61:r:63:47)', '(61:r:64:45)', '(61:r:64:46)', '(61:r:64:47)', '(61:r:64:48)', '(61:r:64:49)', '(61:r:65:46)', '(61:r:65:47)', '(61:r:65:48)', '(61:r:65:49)', '(61:r:65:50)', '(61:r:66:46)', '(61:r:66:47)', '(61:r:66:48)', '(61:r:66:49)', '(61:r:66:50)', '(61:r:67:47)', '(61:r:67:48)', '(61:r:67:49)', '(61:r:68:48)', '(61:r:68:51)', '(61:r:69:51)', 'BLA_ac', 'ILA_2/3', 'ORBm…
1	0.52031739054009274	6	0.75	{1: ['(61:r:63:46)', '(61:r:63:47)', '(61:r:64:45)', '(61:r:64:46)', '(61:r:64:47)', '(61:r:64:48)', '(61:r:64:49)', '(61:r:65:45)', '(61:r:65:46)', '(61:r:65:47)', '(61:r:65:48)', '(61:r:65:49)', '(61:r:65:50)', '(61:r:66:46)', '(61:r:66:47)', '(61:r:66:48)', '(61:r:66:49)', '(61:r:66:50)', '(61:r:67:47)', '(61:r:67:48)', '(61:r:67:49)', '(61:r:68:48)', '(61:r:68:51)', '(61:r:69:51)', 'BLA_ac', …
1	0.51985429635534008	6	0.75	{1: ['(61:r:63:46)', '(61:r:63:47)', '(61:r:64:45)', '(61:r:64:46)', '(61:r:64:47)', '(61:r:64:48)', '(61:r:64:49)', '(61:r:65:45)', '(61:r:65:46)', '(61:r:65:47)', '(61:r:65:48)', '(61:r:65:49)', '(61:r:65:50)', '(61:r:66:46)', '(61:r:66:47)', '(61:r:66:48)', '(61:r:66:49)', '(61:r:66:50)', '(61:r:67:47)', '(61:r:67:48)', '(61:r:67:49)', '(61:r:68:48)', '(61:r:68:51)', '(61:r:69:51)', 'BLA_ac', …
1	0.52056367762574407	6	0.75	{1: ['(61:r:63:46)', '(61:r:63:47)', '(61:r:64:45)', '(61:r:64:46)', '(61:r:64:47)', '(61:r:64:48)', '(61:r:65:46)', '(61:r:65:47)', '(61:r:66:46)', '(61:r:66:47)', '(61:r:68:51)', '(61:r:69:51)', 'BLA_ac', 'PL_2/3', 'SUBv_sp'], 2: ['(61:r:64:49)', '(61:r:65:48)', '(61:r:65:49)', '(61:r:65:50)', '(61:r:66:48)', '(61:r:66:49)', '(61:r:66:50)', '(61:r:67:47)', '(61:r:67:48)', '(61:r:67:49)', '(61:r…
1	0.54790808046753248	5	0.75	{1: ['(61:r:63:46)', '(61:r:63:47)', '(61:r:64:45)', '(61:r:64:46)', '(61:r:64:47)', '(61:r:64:48)', '(61:r:64:49)', '(61:r:65:46)', '(61:r:65:47)', '(61:r:65:48)', '(61:r:65:49)', '(61:r:65:50)', '(61:r:66:46)', '(61:r:66:47)', '(61:r:66:48)', '(61:r:66:49)', '(61:r:66:50)', '(61:r:67:47)', '(61:r:67:48)', '(61:r:67:49)', '(61:r:68:48)', '(61:r:68:51)', '(61:r:69:51)', 'BLA_ac', 'ILA_2/3', 'ORBm…
1	0.52060885078833508	6	0.75	{1: ['(61:r:63:46)', '(61:r:63:47)', '(61:r:64:45)', '(61:r:64:46)', '(61:r:64:47)', '(61:r:64:48)', '(61:r:64:49)', '(61:r:65:45)', '(61:r:65:46)', '(61:r:65:47)', '(61:r:65:48)', '(61:r:65:49)', '(61:r:65:50)', '(61:r:66:46)', '(61:r:66:47)', '(61:r:66:48)', '(61:r:66:49)', '(61:r:66:50)', '(61:r:67:47)', '(61:r:67:48)', '(61:r:67:49)', '(61:r:68:48)', '(61:r:68:51)', '(61:r:69:51)', 'BLA_ac', …
1	0.56733079606343306	4	0.75	{1: ['(61:r:63:46)', '(61:r:63:47)', '(61:r:64:45)', '(61:r:64:46)', '(61:r:64:47)', '(61:r:64:48)', '(61:r:64:49)', '(61:r:65:46)', '(61:r:65:47)', '(61:r:65:48)', '(61:r:65:49)', '(61:r:65:50)', '(61:r:66:46)', '(61:r:66:47)', '(61:r:66:48)', '(61:r:66:49)', '(61:r:66:50)', '(61:r:67:47)', '(61:r:67:48)', '(61:r:67:49)', '(61:r:68:48)', '(61:r:68:51)', '(61:r:69:51)', 'BLA_ac', 'ILA_2/3', 'ORBm…
1	0.4938812435288239	7	0.75	{1: ['(61:r:63:46)', '(61:r:63:47)', '(61:r:64:46)', '(61:r:64:47)', '(61:r:66:46)', '(61:r:66:47)', '(61:r:67:45)', '(61:r:67:49)', '(61:r:68:51)', '(61:r:69:51)', 'BLA_ac', 'PL_2/3'], 2: ['(61:r:64:48)', '(61:r:65:46)', '(61:r:65:47)', '(61:r:66:48)', 'SUBv_sp'], 3: ['(61:r:64:49)', '(61:r:65:48)', '(61:r:65:50)', '(61:r:67:47)', 'ORBm_2/3'], 4: ['(61:r:64:45)', '(61:r:65:43)', '(61:r:65:44)', …
1	0.53931616660481607	5	0.75	{1: ['(61:r:63:46)', '(61:r:63:47)', '(61:r:64:45)', '(61:r:64:46)', '(61:r:64:47)', '(61:r:64:48)', '(61:r:64:49)', '(61:r:65:45)', '(61:r:65:46)', '(61:r:65:47)', '(61:r:65:48)', '(61:r:65:49)', '(61:r:65:50)', '(61:r:66:46)', '(61:r:66:47)', '(61:r:66:48)', '(61:r:66:49)', '(61:r:66:50)', '(61:r:67:47)', '(61:r:67:48)', '(61:r:67:49)', '(61:r:68:48)', '(61:r:68:51)', '(61:r:69:51)', 'BLA_ac', …
1	0.49243251651284942	7	0.75	{1: ['(61:r:63:46)', '(61:r:63:47)', '(61:r:64:46)', '(61:r:64:47)', '(61:r:66:46)', '(61:r:66:47)', '(61:r:68:51)', '(61:r:69:51)', 'BLA_ac', 'PL_2/3'], 2: ['(61:r:65:46)', '(61:r:65:47)', 'SUBv_sp'], 3: ['(61:r:64:45)', '(61:r:65:43)', '(61:r:65:44)', '(61:r:65:45)', '(61:r:66:43)', '(61:r:66:44)', '(61:r:66:45)', '(61:r:67:43)', '(61:r:67:44)', '(61:r:67:50)', '(61:r:67:51)', '(61:r:68:49)', '…
1	0.49455124285827717	7	0.75	{1: ['(61:r:63:46)', '(61:r:63:47)', '(61:r:64:46)', '(61:r:64:47)', '(61:r:64:48)', '(61:r:65:45)', '(61:r:65:46)', '(61:r:65:47)', '(61:r:66:46)', '(61:r:66:47)', '(61:r:68:51)', '(61:r:69:51)', 'BLA_ac', 'PL_2/3', 'SUBv_sp'], 2: ['(61:r:64:49)', '(61:r:65:48)', '(61:r:65:49)', '(61:r:65:50)', '(61:r:66:48)', '(61:r:66:49)', '(61:r:66:50)', '(61:r:67:47)', '(61:r:67:48)', '(61:r:67:49)', '(61:r…
1	0.56733079606343306	4	0.75	{1: ['(61:r:63:46)', '(61:r:63:47)', '(61:r:64:45)', '(61:r:64:46)', '(61:r:64:47)', '(61:r:64:48)', '(61:r:64:49)', '(61:r:65:46)', '(61:r:65:47)', '(61:r:65:48)', '(61:r:65:49)', '(61:r:65:50)', '(61:r:66:46)', '(61:r:66:47)', '(61:r:66:48)', '(61:r:66:49)', '(61:r:66:50)', '(61:r:67:47)', '(61:r:67:48)', '(61:r:67:49)', '(61:r:68:48)', '(61:r:68:51)', '(61:r:69:51)', 'BLA_ac', 'ILA_2/3', 'ORBm…
1	0.56733079606343306	4	0.75	{1: ['(61:r:63:46)', '(61:r:63:47)', '(61:r:64:45)', '(61:r:64:46)', '(61:r:64:47)', '(61:r:64:48)', '(61:r:64:49)', '(61:r:65:46)', '(61:r:65:47)', '(61:r:65:48)', '(61:r:65:49)', '(61:r:65:50)', '(61:r:66:46)', '(61:r:66:47)', '(61:r:66:48)', '(61:r:66:49)', '(61:r:66:50)', '(61:r:67:47)', '(61:r:67:48)', '(61:r:67:49)', '(61:r:68:48)', '(61:r:68:51)', '(61:r:69:51)', 'BLA_ac', 'ILA_2/3', 'ORBm…
1	0.54790808046753248	5	0.75	{1: ['(61:r:63:46)', '(61:r:63:47)', '(61:r:64:45)', '(61:r:64:46)', '(61:r:64:47)', '(61:r:64:48)', '(61:r:64:49)', '(61:r:65:46)', '(61:r:65:47)', '(61:r:65:48)', '(61:r:65:49)', '(61:r:65:50)', '(61:r:66:46)', '(61:r:66:47)', '(61:r:66:48)', '(61:r:66:49)', '(61:r:66:50)', '(61:r:67:47)', '(61:r:67:48)', '(61:r:67:49)', '(61:r:68:48)', '(61:r:68:51)', '(61:r:69:51)', 'BLA_ac', 'ILA_2/3', 'ORBm…
1	0.54790808046753248	5	0.75	{1: ['(61:r:63:46)', '(61:r:63:47)', '(61:r:64:45)', '(61:r:64:46)', '(61:r:64:47)', '(61:r:64:48)', '(61:r:64:49)', '(61:r:65:46)', '(61:r:65:47)', '(61:r:65:48)', '(61:r:65:49)', '(61:r:65:50)', '(61:r:66:46)', '(61:r:66:47)', '(61:r:66:48)', '(61:r:66:49)', '(61:r:66:50)', '(61:r:67:47)', '(61:r:67:48)', '(61:r:67:49)', '(61:r:68:48)', '(61:r:68:51)', '(61:r:69:51)', 'BLA_ac', 'ILA_2/3', 'ORBm…
1	0.53856392411702225	5	0.75	{1: ['(61:r:63:46)', '(61:r:63:47)', '(61:r:64:45)', '(61:r:64:46)', '(61:r:64:47)', '(61:r:64:48)', '(61:r:64:49)', '(61:r:65:45)', '(61:r:65:46)', '(61:r:65:47)', '(61:r:65:48)', '(61:r:65:49)', '(61:r:65:50)', '(61:r:66:46)', '(61:r:66:47)', '(61:r:66:48)', '(61:r:66:49)', '(61:r:66:50)', '(61:r:67:47)', '(61:r:67:48)', '(61:r:67:49)', '(61:r:68:48)', '(61:r:68:51)', '(61:r:69:51)', 'BLA_ac', …
1	0.5500973600296224	5	0.75	{1: ['(61:r:63:46)', '(61:r:63:47)', '(61:r:64:45)', '(61:r:64:46)', '(61:r:64:47)', '(61:r:64:48)', '(61:r:64:49)', '(61:r:65:46)', '(61:r:65:47)', '(61:r:65:48)', '(61:r:65:49)', '(61:r:65:50)', '(61:r:66:46)', '(61:r:66:47)', '(61:r:66:48)', '(61:r:66:49)', '(61:r:66:50)', '(61:r:67:47)', '(61:r:67:48)', '(61:r:67:49)', '(61:r:68:48)', '(61:r:68:51)', '(61:r:69:51)', 'BLA_ac', 'ILA_2/3', 'ORBm…
1	0.52056367762574407	6	0.75	{1: ['(61:r:63:46)', '(61:r:63:47)', '(61:r:64:45)', '(61:r:64:46)', '(61:r:64:47)', '(61:r:64:48)', '(61:r:65:46)', '(61:r:65:47)', '(61:r:66:46)', '(61:r:66:47)', '(61:r:68:51)', '(61:r:69:51)', 'BLA_ac', 'PL_2/3', 'SUBv_sp'], 2: ['(61:r:64:49)', '(61:r:65:48)', '(61:r:65:49)', '(61:r:65:50)', '(61:r:66:48)', '(61:r:66:49)', '(61:r:66:50)', '(61:r:67:47)', '(61:r:67:48)', '(61:r:67:49)', '(61:r…
1	0.51674610961073231	5	0.75	{1: ['(61:r:63:46)', '(61:r:63:47)', '(61:r:64:45)', '(61:r:64:46)', '(61:r:64:47)', '(61:r:64:48)', '(61:r:64:49)', '(61:r:65:43)', '(61:r:65:45)', '(61:r:65:46)', '(61:r:65:47)', '(61:r:65:48)', '(61:r:65:49)', '(61:r:65:50)', '(61:r:66:46)', '(61:r:66:47)', '(61:r:66:48)', '(61:r:66:49)', '(61:r:66:50)', '(61:r:67:47)', '(61:r:67:48)', '(61:r:67:49)', '(61:r:67:50)', '(61:r:67:51)', '(61:r:68:…
1	0.5500973600296224	5	0.75	{1: ['(61:r:63:46)', '(61:r:63:47)', '(61:r:64:45)', '(61:r:64:46)', '(61:r:64:47)', '(61:r:64:48)', '(61:r:64:49)', '(61:r:65:46)', '(61:r:65:47)', '(61:r:65:48)', '(61:r:65:49)', '(61:r:65:50)', '(61:r:66:46)', '(61:r:66:47)', '(61:r:66:48)', '(61:r:66:49)', '(61:r:66:50)', '(61:r:67:47)', '(61:r:67:48)', '(61:r:67:49)', '(61:r:68:48)', '(61:r:68:51)', '(61:r:69:51)', 'BLA_ac', 'ILA_2/3', 'ORBm…
1	0.47194115439587214	7	0.75	{1: ['(61:r:63:46)', '(61:r:63:47)', '(61:r:64:46)', '(61:r:64:47)', '(61:r:66:46)', '(61:r:66:47)', '(61:r:68:51)', '(61:r:69:51)', 'BLA_ac', 'PL_2/3'], 2: ['(61:r:65:46)', '(61:r:65:47)', 'SUBv_sp'], 3: ['(61:r:64:48)', '(61:r:64:49)', '(61:r:65:48)', '(61:r:65:49)', '(61:r:65:50)', '(61:r:66:48)', '(61:r:66:49)', '(61:r:66:50)', '(61:r:67:47)', '(61:r:67:48)', '(61:r:67:49)', 'ILA_2/3', 'ORBm_…
1	0.4822236647581406	7	0.75	{1: ['(61:r:63:46)', '(61:r:63:47)', '(61:r:64:45)', '(61:r:64:46)', '(61:r:64:47)', '(61:r:64:48)', '(61:r:65:46)', '(61:r:65:47)', '(61:r:66:46)', '(61:r:66:47)', '(61:r:68:51)', '(61:r:69:51)', 'BLA_ac', 'PL_2/3', 'SUBv_sp'], 2: ['(61:r:64:49)', '(61:r:65:48)', '(61:r:65:49)', '(61:r:65:50)', '(61:r:66:48)', '(61:r:66:49)', '(61:r:66:50)', '(61:r:67:47)', '(61:r:67:48)', '(61:r:67:49)', 'ILA_2…
1	0.54790808046753248	5	0.75	{1: ['(61:r:63:46)', '(61:r:63:47)', '(61:r:64:45)', '(61:r:64:46)', '(61:r:64:47)', '(61:r:64:48)', '(61:r:64:49)', '(61:r:65:46)', '(61:r:65:47)', '(61:r:65:48)', '(61:r:65:49)', '(61:r:65:50)', '(61:r:66:46)', '(61:r:66:47)', '(61:r:66:48)', '(61:r:66:49)', '(61:r:66:50)', '(61:r:67:47)', '(61:r:67:48)', '(61:r:67:49)', '(61:r:68:48)', '(61:r:68:51)', '(61:r:69:51)', 'BLA_ac', 'ILA_2/3', 'ORBm…
1	0.49455124285827717	7	0.75	{1: ['(61:r:63:46)', '(61:r:63:47)', '(61:r:64:46)', '(61:r:64:47)', '(61:r:64:48)', '(61:r:65:45)', '(61:r:65:46)', '(61:r:65:47)', '(61:r:66:46)', '(61:r:66:47)', '(61:r:68:51)', '(61:r:69:51)', 'BLA_ac', 'PL_2/3', 'SUBv_sp'], 2: ['(61:r:64:49)', '(61:r:65:48)', '(61:r:65:49)', '(61:r:65:50)', '(61:r:66:48)', '(61:r:66:49)', '(61:r:66:50)', '(61:r:67:47)', '(61:r:67:48)', '(61:r:67:49)', '(61:r…
1	0.55031269341100153	4	0.75	{1: ['(61:r:63:46)', '(61:r:63:47)', '(61:r:64:45)', '(61:r:64:46)', '(61:r:64:47)', '(61:r:64:48)', '(61:r:64:49)', '(61:r:65:45)', '(61:r:65:46)', '(61:r:65:47)', '(61:r:65:48)', '(61:r:65:49)', '(61:r:65:50)', '(61:r:66:46)', '(61:r:66:47)', '(61:r:66:48)', '(61:r:66:49)', '(61:r:66:50)', '(61:r:67:47)', '(61:r:67:48)', '(61:r:67:49)', '(61:r:68:48)', '(61:r:68:51)', '(61:r:69:51)', 'BLA_ac', …
1	0.52315883452271017	6	0.75	{1: ['(61:r:63:46)', '(61:r:63:47)', '(61:r:64:45)', '(61:r:64:46)', '(61:r:64:47)', '(61:r:64:48)', '(61:r:65:46)', '(61:r:65:47)', '(61:r:66:46)', '(61:r:66:47)', '(61:r:68:51)', '(61:r:69:51)', 'BLA_ac', 'PL_2/3', 'SUBv_sp'], 2: ['(61:r:64:49)', '(61:r:65:48)', '(61:r:65:49)', '(61:r:65:50)', '(61:r:66:48)', '(61:r:66:49)', '(61:r:66:50)', '(61:r:67:47)', '(61:r:67:48)', '(61:r:67:49)', 'ILA_2…
1	0.52235699395902269	6	0.75	{1: ['(61:r:63:46)', '(61:r:63:47)', '(61:r:64:45)', '(61:r:64:46)', '(61:r:64:47)', '(61:r:64:48)', '(61:r:64:49)', '(61:r:65:45)', '(61:r:65:46)', '(61:r:65:47)', '(61:r:65:48)', '(61:r:65:49)', '(61:r:65:50)', '(61:r:66:46)', '(61:r:66:47)', '(61:r:66:48)', '(61:r:66:49)', '(61:r:66:50)', '(61:r:67:47)', '(61:r:67:48)', '(61:r:67:49)', '(61:r:68:48)', '(61:r:68:51)', '(61:r:69:51)', 'BLA_ac', …
1	0.54790808046753248	5	0.75	{1: ['(61:r:63:46)', '(61:r:63:47)', '(61:r:64:45)', '(61:r:64:46)', '(61:r:64:47)', '(61:r:64:48)', '(61:r:64:49)', '(61:r:65:46)', '(61:r:65:47)', '(61:r:65:48)', '(61:r:65:49)', '(61:r:65:50)', '(61:r:66:46)', '(61:r:66:47)', '(61:r:66:48)', '(61:r:66:49)', '(61:r:66:50)', '(61:r:67:47)', '(61:r:67:48)', '(61:r:67:49)', '(61:r:68:48)', '(61:r:68:51)', '(61:r:69:51)', 'BLA_ac', 'ILA_2/3', 'ORBm…
1	0.56653154843431752	4	0.75	{1: ['(61:r:63:46)', '(61:r:63:47)', '(61:r:64:45)', '(61:r:64:46)', '(61:r:64:47)', '(61:r:64:48)', '(61:r:64:49)', '(61:r:65:46)', '(61:r:65:47)', '(61:r:65:48)', '(61:r:65:49)', '(61:r:65:50)', '(61:r:66:46)', '(61:r:66:47)', '(61:r:66:48)', '(61:r:66:49)', '(61:r:66:50)', '(61:r:67:47)', '(61:r:67:48)', '(61:r:67:49)', '(61:r:68:48)', '(61:r:68:51)', '(61:r:69:51)', 'BLA_ac', 'ILA_2/3', 'ORBm…
1	0.54790808046753248	5	0.75	{1: ['(61:r:63:46)', '(61:r:63:47)', '(61:r:64:45)', '(61:r:64:46)', '(61:r:64:47)', '(61:r:64:48)', '(61:r:64:49)', '(61:r:65:46)', '(61:r:65:47)', '(61:r:65:48)', '(61:r:65:49)', '(61:r:65:50)', '(61:r:66:46)', '(61:r:66:47)', '(61:r:66:48)', '(61:r:66:49)', '(61:r:66:50)', '(61:r:67:47)', '(61:r:67:48)', '(61:r:67:49)', '(61:r:68:48)', '(61:r:68:51)', '(61:r:69:51)', 'BLA_ac', 'ILA_2/3', 'ORBm…
1	0.54790808046753248	5	0.75	{1: ['(61:r:63:46)', '(61:r:63:47)', '(61:r:64:45)', '(61:r:64:46)', '(61:r:64:47)', '(61:r:64:48)', '(61:r:64:49)', '(61:r:65:46)', '(61:r:65:47)', '(61:r:65:48)', '(61:r:65:49)', '(61:r:65:50)', '(61:r:66:46)', '(61:r:66:47)', '(61:r:66:48)', '(61:r:66:49)', '(61:r:66:50)', '(61:r:67:47)', '(61:r:67:48)', '(61:r:67:49)', '(61:r:68:48)', '(61:r:68:51)', '(61:r:69:51)', 'BLA_ac', 'ILA_2/3', 'ORBm…
1	0.54790808046753248	5	0.75	{1: ['(61:r:63:46)', '(61:r:63:47)', '(61:r:64:45)', '(61:r:64:46)', '(61:r:64:47)', '(61:r:64:48)', '(61:r:64:49)', '(61:r:65:46)', '(61:r:65:47)', '(61:r:65:48)', '(61:r:65:49)', '(61:r:65:50)', '(61:r:66:46)', '(61:r:66:47)', '(61:r:66:48)', '(61:r:66:49)', '(61:r:66:50)', '(61:r:67:47)', '(61:r:67:48)', '(61:r:67:49)', '(61:r:68:48)', '(61:r:68:51)', '(61:r:69:51)', 'BLA_ac', 'ILA_2/3', 'ORBm…
1	0.51165804132561199	6	0.75	{1: ['(61:r:63:46)', '(61:r:63:47)', '(61:r:64:45)', '(61:r:64:46)', '(61:r:64:47)', '(61:r:64:48)', '(61:r:65:45)', '(61:r:65:46)', '(61:r:65:47)', '(61:r:66:46)', '(61:r:66:47)', '(61:r:67:45)', '(61:r:68:51)', '(61:r:69:51)', 'BLA_ac', 'PL_2/3', 'SUBv_sp'], 2: ['(61:r:64:49)', '(61:r:65:48)', '(61:r:65:49)', '(61:r:65:50)', '(61:r:66:48)', '(61:r:66:49)', '(61:r:66:50)', '(61:r:67:47)', '(61:r…
1	0.4999863492921775	6	0.75	{1: ['(61:r:63:46)', '(61:r:63:47)', '(61:r:64:45)', '(61:r:64:46)', '(61:r:64:47)', '(61:r:64:48)', '(61:r:64:49)', '(61:r:65:45)', '(61:r:65:46)', '(61:r:65:47)', '(61:r:65:48)', '(61:r:65:49)', '(61:r:65:50)', '(61:r:66:46)', '(61:r:66:47)', '(61:r:66:48)', '(61:r:66:49)', '(61:r:66:50)', '(61:r:67:47)', '(61:r:67:48)', '(61:r:67:49)', '(61:r:68:48)', '(61:r:68:51)', '(61:r:69:51)', 'BLA_ac', …
1	0.5500973600296224	5	0.75	{1: ['(61:r:63:46)', '(61:r:63:47)', '(61:r:64:45)', '(61:r:64:46)', '(61:r:64:47)', '(61:r:64:48)', '(61:r:64:49)', '(61:r:65:46)', '(61:r:65:47)', '(61:r:65:48)', '(61:r:65:49)', '(61:r:65:50)', '(61:r:66:46)', '(61:r:66:47)', '(61:r:66:48)', '(61:r:66:49)', '(61:r:66:50)', '(61:r:67:47)', '(61:r:67:48)', '(61:r:67:49)', '(61:r:68:48)', '(61:r:68:51)', '(61:r:69:51)', 'BLA_ac', 'ILA_2/3', 'ORBm…
1	0.53856392411702225	5	0.75	{1: ['(61:r:63:46)', '(61:r:63:47)', '(61:r:64:45)', '(61:r:64:46)', '(61:r:64:47)', '(61:r:64:48)', '(61:r:64:49)', '(61:r:65:45)', '(61:r:65:46)', '(61:r:65:47)', '(61:r:65:48)', '(61:r:65:49)', '(61:r:65:50)', '(61:r:66:46)', '(61:r:66:47)', '(61:r:66:48)', '(61:r:66:49)', '(61:r:66:50)', '(61:r:67:47)', '(61:r:67:48)', '(61:r:67:49)', '(61:r:68:48)', '(61:r:68:51)', '(61:r:69:51)', 'BLA_ac', …
1	0.5392080027876448	5	0.75	{1: ['(61:r:63:46)', '(61:r:63:47)', '(61:r:64:45)', '(61:r:64:46)', '(61:r:64:47)', '(61:r:64:48)', '(61:r:65:46)', '(61:r:65:47)', '(61:r:66:46)', '(61:r:66:47)', '(61:r:67:45)', '(61:r:68:51)', '(61:r:69:51)', 'BLA_ac', 'PL_2/3', 'SUBv_sp'], 2: ['(61:r:64:49)', '(61:r:65:48)', '(61:r:65:49)', '(61:r:65:50)', '(61:r:66:48)', '(61:r:66:49)', '(61:r:66:50)', '(61:r:67:47)', '(61:r:67:48)', '(61:r…
1	0.49981516584929364	6	0.75	{1: ['(61:r:63:46)', '(61:r:63:47)', '(61:r:64:45)', '(61:r:64:46)', '(61:r:64:47)', '(61:r:64:48)', '(61:r:65:45)', '(61:r:65:46)', '(61:r:65:47)', '(61:r:66:46)', '(61:r:66:47)', '(61:r:68:51)', '(61:r:69:51)', 'BLA_ac', 'PL_2/3', 'SUBv_sp'], 2: ['(61:r:64:49)', '(61:r:65:48)', '(61:r:65:49)', '(61:r:65:50)', '(61:r:66:48)', '(61:r:66:49)', '(61:r:66:50)', '(61:r:67:47)', '(61:r:67:48)', '(61:r…
1	0.44615005340459268	9	0.75	{1: ['(61:r:63:46)', '(61:r:63:47)', '(61:r:64:46)', '(61:r:64:47)', '(61:r:66:46)', '(61:r:66:47)', '(61:r:67:49)', '(61:r:68:51)', '(61:r:69:51)', 'BLA_ac', 'PL_2/3'], 2: ['(61:r:64:48)', '(61:r:65:45)', '(61:r:65:46)', '(61:r:65:47)', '(61:r:66:48)', 'SUBv_sp'], 3: ['(61:r:64:49)', '(61:r:65:48)', '(61:r:65:50)', '(61:r:67:47)', 'ORBm_2/3'], 4: ['(61:r:65:49)', '(61:r:66:49)', '(61:r:66:50)', …
1	0.56249608340491508	4	0.75	{1: ['(61:r:63:46)', '(61:r:63:47)', '(61:r:64:45)', '(61:r:64:46)', '(61:r:64:47)', '(61:r:64:48)', '(61:r:64:49)', '(61:r:65:46)', '(61:r:65:47)', '(61:r:65:48)', '(61:r:65:49)', '(61:r:65:50)', '(61:r:66:46)', '(61:r:66:47)', '(61:r:66:48)', '(61:r:66:49)', '(61:r:66:50)', '(61:r:67:47)', '(61:r:67:48)', '(61:r:67:49)', '(61:r:68:48)', '(61:r:68:51)', '(61:r:69:51)', 'BLA_ac', 'ILA_2/3', 'ORBm…
1	0.5500973600296224	5	0.75	{1: ['(61:r:63:46)', '(61:r:63:47)', '(61:r:64:45)', '(61:r:64:46)', '(61:r:64:47)', '(61:r:64:48)', '(61:r:64:49)', '(61:r:65:46)', '(61:r:65:47)', '(61:r:65:48)', '(61:r:65:49)', '(61:r:65:50)', '(61:r:66:46)', '(61:r:66:47)', '(61:r:66:48)', '(61:r:66:49)', '(61:r:66:50)', '(61:r:67:47)', '(61:r:67:48)', '(61:r:67:49)', '(61:r:68:48)', '(61:r:68:51)', '(61:r:69:51)', 'BLA_ac', 'ILA_2/3', 'ORBm…
1	0.5388553843652647	5	0.75	{1: ['(61:r:63:46)', '(61:r:63:47)', '(61:r:64:45)', '(61:r:64:46)', '(61:r:64:47)', '(61:r:64:48)', '(61:r:64:49)', '(61:r:65:45)', '(61:r:65:46)', '(61:r:65:47)', '(61:r:65:48)', '(61:r:65:49)', '(61:r:65:50)', '(61:r:66:46)', '(61:r:66:47)', '(61:r:66:48)', '(61:r:66:49)', '(61:r:66:50)', '(61:r:67:47)', '(61:r:67:48)', '(61:r:67:49)', '(61:r:68:48)', '(61:r:68:51)', '(61:r:69:51)', 'BLA_ac', …
1	0.56653154843431752	4	0.75	{1: ['(61:r:63:46)', '(61:r:63:47)', '(61:r:64:45)', '(61:r:64:46)', '(61:r:64:47)', '(61:r:64:48)', '(61:r:64:49)', '(61:r:65:46)', '(61:r:65:47)', '(61:r:65:48)', '(61:r:65:49)', '(61:r:65:50)', '(61:r:66:46)', '(61:r:66:47)', '(61:r:66:48)', '(61:r:66:49)', '(61:r:66:50)', '(61:r:67:47)', '(61:r:67:48)', '(61:r:67:49)', '(61:r:68:48)', '(61:r:68:51)', '(61:r:69:51)', 'BLA_ac', 'ILA_2/3', 'ORBm…
1	0.51674610961073231	5	0.75	{1: ['(61:r:63:46)', '(61:r:63:47)', '(61:r:64:45)', '(61:r:64:46)', '(61:r:64:47)', '(61:r:64:48)', '(61:r:64:49)', '(61:r:65:43)', '(61:r:65:45)', '(61:r:65:46)', '(61:r:65:47)', '(61:r:65:48)', '(61:r:65:49)', '(61:r:65:50)', '(61:r:66:46)', '(61:r:66:47)', '(61:r:66:48)', '(61:r:66:49)', '(61:r:66:50)', '(61:r:67:47)', '(61:r:67:48)', '(61:r:67:49)', '(61:r:67:50)', '(61:r:67:51)', '(61:r:68:…
1	0.54790808046753248	5	0.75	{1: ['(61:r:63:46)', '(61:r:63:47)', '(61:r:64:45)', '(61:r:64:46)', '(61:r:64:47)', '(61:r:64:48)', '(61:r:64:49)', '(61:r:65:46)', '(61:r:65:47)', '(61:r:65:48)', '(61:r:65:49)', '(61:r:65:50)', '(61:r:66:46)', '(61:r:66:47)', '(61:r:66:48)', '(61:r:66:49)', '(61:r:66:50)', '(61:r:67:47)', '(61:r:67:48)', '(61:r:67:49)', '(61:r:68:48)', '(61:r:68:51)', '(61:r:69:51)', 'BLA_ac', 'ILA_2/3', 'ORBm…
1	0.4574411312355523	8	0.75	{1: ['(61:r:63:46)', '(61:r:64:46)', '(61:r:64:47)', '(61:r:66:46)', '(61:r:66:47)', '(61:r:67:49)', '(61:r:68:51)', '(61:r:69:51)', 'BLA_ac', 'PL_2/3'], 2: ['(61:r:63:47)', '(61:r:64:48)', '(61:r:64:49)', '(61:r:65:45)', '(61:r:65:46)', '(61:r:65:47)', '(61:r:65:48)', '(61:r:65:50)', '(61:r:66:48)', '(61:r:67:47)', 'ORBm_2/3', 'SUBv_sp'], 3: ['(61:r:65:44)', '(61:r:66:43)', '(61:r:66:44)', '(61:…
1	0.52056367762574407	6	0.75	{1: ['(61:r:63:46)', '(61:r:63:47)', '(61:r:64:45)', '(61:r:64:46)', '(61:r:64:47)', '(61:r:64:48)', '(61:r:65:46)', '(61:r:65:47)', '(61:r:66:46)', '(61:r:66:47)', '(61:r:68:51)', '(61:r:69:51)', 'BLA_ac', 'PL_2/3', 'SUBv_sp'], 2: ['(61:r:64:49)', '(61:r:65:48)', '(61:r:65:49)', '(61:r:65:50)', '(61:r:66:48)', '(61:r:66:49)', '(61:r:66:50)', '(61:r:67:47)', '(61:r:67:48)', '(61:r:67:49)', '(61:r…
1	0.49417538863405724	7	0.75	{1: ['(61:r:63:46)', '(61:r:63:47)', '(61:r:64:45)', '(61:r:64:46)', '(61:r:64:47)', '(61:r:64:48)', '(61:r:65:45)', '(61:r:65:46)', '(61:r:65:47)', '(61:r:66:46)', '(61:r:66:47)', '(61:r:68:51)', '(61:r:69:51)', 'BLA_ac', 'PL_2/3', 'SUBv_sp'], 2: ['(61:r:64:49)', '(61:r:65:48)', '(61:r:65:49)', '(61:r:65:50)', '(61:r:66:48)', '(61:r:66:49)', '(61:r:66:50)', '(61:r:67:47)', '(61:r:67:48)', '(61:r…
1	0.54790808046753248	5	0.75	{1: ['(61:r:63:46)', '(61:r:63:47)', '(61:r:64:45)', '(61:r:64:46)', '(61:r:64:47)', '(61:r:64:48)', '(61:r:64:49)', '(61:r:65:46)', '(61:r:65:47)', '(61:r:65:48)', '(61:r:65:49)', '(61:r:65:50)', '(61:r:66:46)', '(61:r:66:47)', '(61:r:66:48)', '(61:r:66:49)', '(61:r:66:50)', '(61:r:67:47)', '(61:r:67:48)', '(61:r:67:49)', '(61:r:68:48)', '(61:r:68:51)', '(61:r:69:51)', 'BLA_ac', 'ILA_2/3', 'ORBm…
1	0.47480904587468897	8	0.75	{1: ['(61:r:63:46)', '(61:r:63:47)', '(61:r:64:46)', '(61:r:64:47)', '(61:r:66:46)', '(61:r:66:47)', '(61:r:67:49)', '(61:r:68:51)', '(61:r:69:51)', 'BLA_ac', 'PL_2/3'], 2: ['(61:r:64:48)', '(61:r:65:46)', '(61:r:65:47)', '(61:r:66:48)', 'SUBv_sp'], 3: ['(61:r:64:49)', '(61:r:65:48)', '(61:r:65:50)', '(61:r:67:47)', 'ORBm_2/3'], 4: ['(61:r:65:49)', '(61:r:66:49)', '(61:r:66:50)', '(61:r:67:48)', …
1	0.54790808046753248	5	0.75	{1: ['(61:r:63:46)', '(61:r:63:47)', '(61:r:64:45)', '(61:r:64:46)', '(61:r:64:47)', '(61:r:64:48)', '(61:r:64:49)', '(61:r:65:46)', '(61:r:65:47)', '(61:r:65:48)', '(61:r:65:49)', '(61:r:65:50)', '(61:r:66:46)', '(61:r:66:47)', '(61:r:66:48)', '(61:r:66:49)', '(61:r:66:50)', '(61:r:67:47)', '(61:r:67:48)', '(61:r:67:49)', '(61:r:68:48)', '(61:r:68:51)', '(61:r:69:51)', 'BLA_ac', 'ILA_2/3', 'ORBm…
1	0.52235699395902258	6	0.75	{1: ['(61:r:65:43)', '(61:r:67:50)', '(61:r:67:51)', '(61:r:68:49)', '(61:r:68:50)', '(61:r:69:48)', '(61:r:69:49)', '(61:r:69:50)', '(61:r:70:48)', '(61:r:70:49)', '(61:r:70:50)', '(61:r:71:48)', '(61:r:71:49)', 'ACAv_1(SW110323-04A|3)'], 2: ['(61:r:63:46)', '(61:r:63:47)', '(61:r:64:45)', '(61:r:64:46)', '(61:r:64:47)', '(61:r:64:48)', '(61:r:64:49)', '(61:r:65:45)', '(61:r:65:46)', '(61:r:65:4…
1	0.46117836714578736	8	0.75	{1: ['(61:r:63:46)', '(61:r:63:47)', '(61:r:64:46)', '(61:r:64:47)', '(61:r:66:46)', '(61:r:66:47)', '(61:r:68:51)', '(61:r:69:51)', 'BLA_ac', 'PL_2/3'], 2: ['(61:r:65:45)', '(61:r:65:46)', '(61:r:65:47)', 'SUBv_sp'], 3: ['(61:r:64:48)', '(61:r:64:49)', '(61:r:65:48)', '(61:r:65:49)', '(61:r:65:50)', '(61:r:66:48)', '(61:r:66:49)', '(61:r:66:50)', '(61:r:67:47)', '(61:r:67:48)', '(61:r:67:49)', '…
1	0.54790808046753248	5	0.75	{1: ['(61:r:63:46)', '(61:r:63:47)', '(61:r:64:45)', '(61:r:64:46)', '(61:r:64:47)', '(61:r:64:48)', '(61:r:64:49)', '(61:r:65:46)', '(61:r:65:47)', '(61:r:65:48)', '(61:r:65:49)', '(61:r:65:50)', '(61:r:66:46)', '(61:r:66:47)', '(61:r:66:48)', '(61:r:66:49)', '(61:r:66:50)', '(61:r:67:47)', '(61:r:67:48)', '(61:r:67:49)', '(61:r:68:48)', '(61:r:68:51)', '(61:r:69:51)', 'BLA_ac', 'ILA_2/3', 'ORBm…
1	0.531835	5	0.75	{1: ['(61:r:63:46)', '(61:r:63:47)', '(61:r:64:45)', '(61:r:64:46)', '(61:r:64:47)', '(61:r:64:48)', '(61:r:64:49)', '(61:r:65:46)', '(61:r:65:47)', '(61:r:65:48)', '(61:r:65:49)', '(61:r:65:50)', '(61:r:66:46)', '(61:r:66:47)', '(61:r:66:48)', '(61:r:66:49)', '(61:r:66:50)', '(61:r:67:47)', '(61:r:67:48)', '(61:r:67:49)', '(61:r:68:48)', '(61:r:68:51)', '(61:r:69:51)', 'BLA_ac', 'ILA_2/3', 'ORBm…
1	0.48645562602685594	6	0.75	{1: ['(61:r:63:46)', '(61:r:63:47)', '(61:r:64:45)', '(61:r:64:46)', '(61:r:64:47)', '(61:r:65:43)', '(61:r:65:45)', '(61:r:65:46)', '(61:r:65:47)', '(61:r:66:46)', '(61:r:66:47)', '(61:r:67:50)', '(61:r:67:51)', '(61:r:68:48)', '(61:r:68:49)', '(61:r:68:50)', '(61:r:68:51)', '(61:r:69:48)', '(61:r:69:49)', '(61:r:69:50)', '(61:r:69:51)', '(61:r:70:48)', '(61:r:70:49)', '(61:r:70:50)', '(61:r:71:…
1	0.53519685372571768	5	0.75	{1: ['(61:r:63:46)', '(61:r:63:47)', '(61:r:64:45)', '(61:r:64:46)', '(61:r:64:47)', '(61:r:64:48)', '(61:r:64:49)', '(61:r:65:45)', '(61:r:65:46)', '(61:r:65:47)', '(61:r:65:48)', '(61:r:65:49)', '(61:r:65:50)', '(61:r:66:46)', '(61:r:66:47)', '(61:r:66:48)', '(61:r:66:49)', '(61:r:66:50)', '(61:r:67:47)', '(61:r:67:48)', '(61:r:67:49)', '(61:r:68:48)', '(61:r:68:51)', '(61:r:69:51)', 'BLA_ac', …
1	0.52315883452271017	6	0.75	{1: ['(61:r:63:46)', '(61:r:63:47)', '(61:r:64:45)', '(61:r:64:46)', '(61:r:64:47)', '(61:r:64:48)', '(61:r:65:46)', '(61:r:65:47)', '(61:r:66:46)', '(61:r:66:47)', '(61:r:68:51)', '(61:r:69:51)', 'BLA_ac', 'PL_2/3', 'SUBv_sp'], 2: ['(61:r:64:49)', '(61:r:65:48)', '(61:r:65:49)', '(61:r:65:50)', '(61:r:66:48)', '(61:r:66:49)', '(61:r:66:50)', '(61:r:67:47)', '(61:r:67:48)', '(61:r:67:49)', 'ILA_2…
1	0.50993044962306344	5	0.75	{1: ['(61:r:63:46)', '(61:r:63:47)', '(61:r:64:45)', '(61:r:64:46)', '(61:r:64:47)', '(61:r:64:48)', '(61:r:65:43)', '(61:r:65:45)', '(61:r:65:46)', '(61:r:65:47)', '(61:r:65:48)', '(61:r:65:50)', '(61:r:66:45)', '(61:r:66:46)', '(61:r:66:47)', '(61:r:66:48)', '(61:r:67:47)', '(61:r:67:49)', '(61:r:67:50)', '(61:r:67:51)', '(61:r:68:48)', '(61:r:68:49)', '(61:r:68:50)', '(61:r:68:51)', '(61:r:69:…
1	0.51937077097965056	5	0.75	{1: ['(61:r:63:46)', '(61:r:63:47)', '(61:r:64:45)', '(61:r:64:46)', '(61:r:64:47)', '(61:r:64:48)', '(61:r:65:45)', '(61:r:65:46)', '(61:r:65:47)', '(61:r:66:46)', '(61:r:66:47)', '(61:r:68:51)', '(61:r:69:51)', 'BLA_ac', 'PL_2/3', 'SUBv_sp'], 2: ['(61:r:64:49)', '(61:r:65:48)', '(61:r:65:49)', '(61:r:65:50)', '(61:r:66:48)', '(61:r:66:49)', '(61:r:66:50)', '(61:r:67:47)', '(61:r:67:48)', '(61:r…
1	0.56653154843431752	4	0.75	{1: ['(61:r:63:46)', '(61:r:63:47)', '(61:r:64:45)', '(61:r:64:46)', '(61:r:64:47)', '(61:r:64:48)', '(61:r:64:49)', '(61:r:65:46)', '(61:r:65:47)', '(61:r:65:48)', '(61:r:65:49)', '(61:r:65:50)', '(61:r:66:46)', '(61:r:66:47)', '(61:r:66:48)', '(61:r:66:49)', '(61:r:66:50)', '(61:r:67:47)', '(61:r:67:48)', '(61:r:67:49)', '(61:r:68:48)', '(61:r:68:51)', '(61:r:69:51)', 'BLA_ac', 'ILA_2/3', 'ORBm…
1	0.52877111863889814	5	0.75	{1: ['(61:r:63:46)', '(61:r:63:47)', '(61:r:64:45)', '(61:r:64:46)', '(61:r:64:47)', '(61:r:64:48)', '(61:r:64:49)', '(61:r:65:45)', '(61:r:65:46)', '(61:r:65:47)', '(61:r:65:48)', '(61:r:65:49)', '(61:r:65:50)', '(61:r:66:46)', '(61:r:66:47)', '(61:r:66:48)', '(61:r:66:49)', '(61:r:66:50)', '(61:r:67:47)', '(61:r:67:48)', '(61:r:67:49)', '(61:r:68:48)', '(61:r:68:51)', '(61:r:69:51)', 'BLA_ac', …
1	0.47480904587468897	8	0.75	{1: ['(61:r:63:46)', '(61:r:63:47)', '(61:r:64:46)', '(61:r:64:47)', '(61:r:66:46)', '(61:r:66:47)', '(61:r:67:49)', '(61:r:68:51)', '(61:r:69:51)', 'BLA_ac', 'PL_2/3'], 2: ['(61:r:64:48)', '(61:r:65:46)', '(61:r:65:47)', '(61:r:66:48)', 'SUBv_sp'], 3: ['(61:r:64:49)', '(61:r:65:48)', '(61:r:65:50)', '(61:r:67:47)', 'ORBm_2/3'], 4: ['(61:r:65:49)', '(61:r:66:49)', '(61:r:66:50)', '(61:r:67:48)', …
1	0.47553076364838043	7	0.75	{1: ['(61:r:63:46)', '(61:r:63:47)', '(61:r:64:46)', '(61:r:64:47)', '(61:r:66:46)', '(61:r:66:47)', '(61:r:67:49)', '(61:r:68:51)', '(61:r:69:51)', 'BLA_ac', 'PL_2/3'], 2: ['(61:r:64:45)', '(61:r:64:48)', '(61:r:65:45)', '(61:r:65:46)', '(61:r:65:47)', '(61:r:66:48)', 'SUBv_sp'], 3: ['(61:r:64:49)', '(61:r:65:48)', '(61:r:65:50)', '(61:r:67:47)', 'ORBm_2/3'], 4: ['(61:r:65:49)', '(61:r:66:49)', …
1	0.54790808046753248	5	0.75	{1: ['(61:r:63:46)', '(61:r:63:47)', '(61:r:64:45)', '(61:r:64:46)', '(61:r:64:47)', '(61:r:64:48)', '(61:r:64:49)', '(61:r:65:46)', '(61:r:65:47)', '(61:r:65:48)', '(61:r:65:49)', '(61:r:65:50)', '(61:r:66:46)', '(61:r:66:47)', '(61:r:66:48)', '(61:r:66:49)', '(61:r:66:50)', '(61:r:67:47)', '(61:r:67:48)', '(61:r:67:49)', '(61:r:68:48)', '(61:r:68:51)', '(61:r:69:51)', 'BLA_ac', 'ILA_2/3', 'ORBm…
1	0.52031739054009274	6	0.75	{1: ['(61:r:63:46)', '(61:r:63:47)', '(61:r:64:45)', '(61:r:64:46)', '(61:r:64:47)', '(61:r:64:48)', '(61:r:64:49)', '(61:r:65:45)', '(61:r:65:46)', '(61:r:65:47)', '(61:r:65:48)', '(61:r:65:49)', '(61:r:65:50)', '(61:r:66:46)', '(61:r:66:47)', '(61:r:66:48)', '(61:r:66:49)', '(61:r:66:50)', '(61:r:67:47)', '(61:r:67:48)', '(61:r:67:49)', '(61:r:68:48)', '(61:r:68:51)', '(61:r:69:51)', 'BLA_ac', …
1	0.52031739054009274	6	0.75	{1: ['(61:r:63:46)', '(61:r:63:47)', '(61:r:64:45)', '(61:r:64:46)', '(61:r:64:47)', '(61:r:64:48)', '(61:r:64:49)', '(61:r:65:45)', '(61:r:65:46)', '(61:r:65:47)', '(61:r:65:48)', '(61:r:65:49)', '(61:r:65:50)', '(61:r:66:46)', '(61:r:66:47)', '(61:r:66:48)', '(61:r:66:49)', '(61:r:66:50)', '(61:r:67:47)', '(61:r:67:48)', '(61:r:67:49)', '(61:r:68:48)', '(61:r:68:51)', '(61:r:69:51)', 'BLA_ac', …
1	0.54790808046753248	5	0.75	{1: ['(61:r:63:46)', '(61:r:63:47)', '(61:r:64:45)', '(61:r:64:46)', '(61:r:64:47)', '(61:r:64:48)', '(61:r:64:49)', '(61:r:65:46)', '(61:r:65:47)', '(61:r:65:48)', '(61:r:65:49)', '(61:r:65:50)', '(61:r:66:46)', '(61:r:66:47)', '(61:r:66:48)', '(61:r:66:49)', '(61:r:66:50)', '(61:r:67:47)', '(61:r:67:48)', '(61:r:67:49)', '(61:r:68:48)', '(61:r:68:51)', '(61:r:69:51)', 'BLA_ac', 'ILA_2/3', 'ORBm…
1	0.50252916969587558	6	0.75	{1: ['(61:r:64:48)', '(61:r:64:49)', '(61:r:65:48)', '(61:r:65:49)', '(61:r:65:50)', '(61:r:66:48)', '(61:r:66:49)', '(61:r:66:50)', '(61:r:67:47)', '(61:r:67:48)', '(61:r:67:49)', 'ILA_2/3', 'ORBm_2/3'], 2: ['(61:r:63:46)', '(61:r:63:47)', '(61:r:64:45)', '(61:r:64:46)', '(61:r:64:47)', '(61:r:65:43)', '(61:r:65:45)', '(61:r:65:46)', '(61:r:65:47)', '(61:r:66:46)', '(61:r:66:47)', '(61:r:67:50)'…
1	0.49905742432737388	6	0.75	{1: ['(61:r:63:46)', '(61:r:63:47)', '(61:r:64:45)', '(61:r:64:46)', '(61:r:64:47)', '(61:r:65:43)', '(61:r:65:45)', '(61:r:65:46)', '(61:r:65:47)', '(61:r:66:46)', '(61:r:66:47)', '(61:r:67:50)', '(61:r:67:51)', '(61:r:68:48)', '(61:r:68:49)', '(61:r:68:50)', '(61:r:68:51)', '(61:r:69:48)', '(61:r:69:49)', '(61:r:69:50)', '(61:r:69:51)', '(61:r:70:48)', '(61:r:70:49)', '(61:r:70:50)', '(61:r:71:…
1	0.56733079606343306	4	0.75	{1: ['(61:r:63:46)', '(61:r:63:47)', '(61:r:64:45)', '(61:r:64:46)', '(61:r:64:47)', '(61:r:64:48)', '(61:r:64:49)', '(61:r:65:46)', '(61:r:65:47)', '(61:r:65:48)', '(61:r:65:49)', '(61:r:65:50)', '(61:r:66:46)', '(61:r:66:47)', '(61:r:66:48)', '(61:r:66:49)', '(61:r:66:50)', '(61:r:67:47)', '(61:r:67:48)', '(61:r:67:49)', '(61:r:68:48)', '(61:r:68:51)', '(61:r:69:51)', 'BLA_ac', 'ILA_2/3', 'ORBm…
1	0.52056367762574407	6	0.75	{1: ['(61:r:63:46)', '(61:r:63:47)', '(61:r:64:45)', '(61:r:64:46)', '(61:r:64:47)', '(61:r:64:48)', '(61:r:65:46)', '(61:r:65:47)', '(61:r:66:46)', '(61:r:66:47)', '(61:r:68:51)', '(61:r:69:51)', 'BLA_ac', 'PL_2/3', 'SUBv_sp'], 2: ['(61:r:64:49)', '(61:r:65:48)', '(61:r:65:49)', '(61:r:65:50)', '(61:r:66:48)', '(61:r:66:49)', '(61:r:66:50)', '(61:r:67:47)', '(61:r:67:48)', '(61:r:67:49)', '(61:r…
1	0.54790808046753248	5	0.75	{1: ['(61:r:63:46)', '(61:r:63:47)', '(61:r:64:45)', '(61:r:64:46)', '(61:r:64:47)', '(61:r:64:48)', '(61:r:64:49)', '(61:r:65:46)', '(61:r:65:47)', '(61:r:65:48)', '(61:r:65:49)', '(61:r:65:50)', '(61:r:66:46)', '(61:r:66:47)', '(61:r:66:48)', '(61:r:66:49)', '(61:r:66:50)', '(61:r:67:47)', '(61:r:67:48)', '(61:r:67:49)', '(61:r:68:48)', '(61:r:68:51)', '(61:r:69:51)', 'BLA_ac', 'ILA_2/3', 'ORBm…
1	0.5044901339567246	6	0.75	{1: ['(61:r:63:46)', '(61:r:63:47)', '(61:r:64:45)', '(61:r:64:46)', '(61:r:64:47)', '(61:r:64:48)', '(61:r:65:46)', '(61:r:65:47)', '(61:r:66:46)', '(61:r:66:47)', '(61:r:68:51)', '(61:r:69:51)', 'BLA_ac', 'PL_2/3', 'SUBv_sp'], 2: ['(61:r:64:49)', '(61:r:65:48)', '(61:r:65:49)', '(61:r:65:50)', '(61:r:66:48)', '(61:r:66:49)', '(61:r:66:50)', '(61:r:67:47)', '(61:r:67:48)', '(61:r:67:49)', '(61:r…
1	0.52235699395902269	6	0.75	{1: ['(61:r:63:46)', '(61:r:63:47)', '(61:r:64:45)', '(61:r:64:46)', '(61:r:64:47)', '(61:r:64:48)', '(61:r:64:49)', '(61:r:65:45)', '(61:r:65:46)', '(61:r:65:47)', '(61:r:65:48)', '(61:r:65:49)', '(61:r:65:50)', '(61:r:66:46)', '(61:r:66:47)', '(61:r:66:48)', '(61:r:66:49)', '(61:r:66:50)', '(61:r:67:47)', '(61:r:67:48)', '(61:r:67:49)', '(61:r:68:48)', '(61:r:68:51)', '(61:r:69:51)', 'BLA_ac', …
1	0.50314061285702771	6	0.75	{1: ['(61:r:63:46)', '(61:r:64:46)', '(61:r:64:47)', '(61:r:66:46)', '(61:r:66:47)', '(61:r:67:45)', '(61:r:67:49)', '(61:r:68:51)', '(61:r:69:51)', 'BLA_ac', 'PL_2/3'], 2: ['(61:r:63:47)', '(61:r:64:48)', '(61:r:64:49)', '(61:r:65:46)', '(61:r:65:47)', '(61:r:65:48)', '(61:r:65:50)', '(61:r:66:48)', '(61:r:67:47)', 'ORBm_2/3', 'SUBv_sp'], 3: ['(61:r:65:49)', '(61:r:66:49)', '(61:r:66:50)', '(61:…
1	0.56733079606343306	4	0.75	{1: ['(61:r:63:46)', '(61:r:63:47)', '(61:r:64:45)', '(61:r:64:46)', '(61:r:64:47)', '(61:r:64:48)', '(61:r:64:49)', '(61:r:65:46)', '(61:r:65:47)', '(61:r:65:48)', '(61:r:65:49)', '(61:r:65:50)', '(61:r:66:46)', '(61:r:66:47)', '(61:r:66:48)', '(61:r:66:49)', '(61:r:66:50)', '(61:r:67:47)', '(61:r:67:48)', '(61:r:67:49)', '(61:r:68:48)', '(61:r:68:51)', '(61:r:69:51)', 'BLA_ac', 'ILA_2/3', 'ORBm…
1	0.5500973600296224	5	0.75	{1: ['(61:r:63:46)', '(61:r:63:47)', '(61:r:64:45)', '(61:r:64:46)', '(61:r:64:47)', '(61:r:64:48)', '(61:r:64:49)', '(61:r:65:46)', '(61:r:65:47)', '(61:r:65:48)', '(61:r:65:49)', '(61:r:65:50)', '(61:r:66:46)', '(61:r:66:47)', '(61:r:66:48)', '(61:r:66:49)', '(61:r:66:50)', '(61:r:67:47)', '(61:r:67:48)', '(61:r:67:49)', '(61:r:68:48)', '(61:r:68:51)', '(61:r:69:51)', 'BLA_ac', 'ILA_2/3', 'ORBm…
1	0.54790808046753248	5	0.75	{1: ['(61:r:63:46)', '(61:r:63:47)', '(61:r:64:45)', '(61:r:64:46)', '(61:r:64:47)', '(61:r:64:48)', '(61:r:64:49)', '(61:r:65:46)', '(61:r:65:47)', '(61:r:65:48)', '(61:r:65:49)', '(61:r:65:50)', '(61:r:66:46)', '(61:r:66:47)', '(61:r:66:48)', '(61:r:66:49)', '(61:r:66:50)', '(61:r:67:47)', '(61:r:67:48)', '(61:r:67:49)', '(61:r:68:48)', '(61:r:68:51)', '(61:r:69:51)', 'BLA_ac', 'ILA_2/3', 'ORBm…
1	0.52235699395902269	6	0.75	{1: ['(61:r:63:46)', '(61:r:63:47)', '(61:r:64:45)', '(61:r:64:46)', '(61:r:64:47)', '(61:r:64:48)', '(61:r:64:49)', '(61:r:65:45)', '(61:r:65:46)', '(61:r:65:47)', '(61:r:65:48)', '(61:r:65:49)', '(61:r:65:50)', '(61:r:66:46)', '(61:r:66:47)', '(61:r:66:48)', '(61:r:66:49)', '(61:r:66:50)', '(61:r:67:47)', '(61:r:67:48)', '(61:r:67:49)', '(61:r:68:48)', '(61:r:68:51)', '(61:r:69:51)', 'BLA_ac', …
1	0.5044253625532662	6	0.75	{1: ['(61:r:63:46)', '(61:r:63:47)', '(61:r:64:46)', '(61:r:64:47)', '(61:r:66:46)', '(61:r:66:47)', '(61:r:68:51)', '(61:r:69:51)', 'BLA_ac', 'PL_2/3'], 2: ['(61:r:65:46)', '(61:r:65:47)', 'SUBv_sp'], 3: ['(61:r:64:48)', '(61:r:64:49)', '(61:r:65:48)', '(61:r:65:49)', '(61:r:65:50)', '(61:r:66:48)', '(61:r:66:49)', '(61:r:66:50)', '(61:r:67:47)', '(61:r:67:48)', '(61:r:67:49)', '(61:r:68:48)', '…
1	0.51723732719233273	6	0.75	{1: ['(61:r:63:46)', '(61:r:63:47)', '(61:r:64:45)', '(61:r:64:46)', '(61:r:64:47)', '(61:r:64:48)', '(61:r:64:49)', '(61:r:65:46)', '(61:r:65:47)', '(61:r:65:48)', '(61:r:65:49)', '(61:r:65:50)', '(61:r:66:46)', '(61:r:66:47)', '(61:r:66:48)', '(61:r:66:49)', '(61:r:66:50)', '(61:r:67:47)', '(61:r:67:48)', '(61:r:67:49)', '(61:r:68:48)', '(61:r:68:51)', '(61:r:69:51)', 'BLA_ac', 'ILA_2/3', 'ORBm…
1	0.53856392411702225	5	0.75	{1: ['(61:r:63:46)', '(61:r:63:47)', '(61:r:64:45)', '(61:r:64:46)', '(61:r:64:47)', '(61:r:64:48)', '(61:r:64:49)', '(61:r:65:45)', '(61:r:65:46)', '(61:r:65:47)', '(61:r:65:48)', '(61:r:65:49)', '(61:r:65:50)', '(61:r:66:46)', '(61:r:66:47)', '(61:r:66:48)', '(61:r:66:49)', '(61:r:66:50)', '(61:r:67:47)', '(61:r:67:48)', '(61:r:67:49)', '(61:r:68:48)', '(61:r:68:51)', '(61:r:69:51)', 'BLA_ac', …
1	0.51674610961073231	5	0.75	{1: ['(61:r:63:46)', '(61:r:63:47)', '(61:r:64:45)', '(61:r:64:46)', '(61:r:64:47)', '(61:r:64:48)', '(61:r:64:49)', '(61:r:65:43)', '(61:r:65:45)', '(61:r:65:46)', '(61:r:65:47)', '(61:r:65:48)', '(61:r:65:49)', '(61:r:65:50)', '(61:r:66:46)', '(61:r:66:47)', '(61:r:66:48)', '(61:r:66:49)', '(61:r:66:50)', '(61:r:67:47)', '(61:r:67:48)', '(61:r:67:49)', '(61:r:67:50)', '(61:r:67:51)', '(61:r:68:…
1	0.54551277288568589	4	0.75	{1: ['(61:r:63:46)', '(61:r:63:47)', '(61:r:64:45)', '(61:r:64:46)', '(61:r:64:47)', '(61:r:64:48)', '(61:r:64:49)', '(61:r:65:45)', '(61:r:65:46)', '(61:r:65:47)', '(61:r:65:48)', '(61:r:65:49)', '(61:r:65:50)', '(61:r:66:46)', '(61:r:66:47)', '(61:r:66:48)', '(61:r:66:49)', '(61:r:66:50)', '(61:r:67:47)', '(61:r:67:48)', '(61:r:67:49)', '(61:r:68:48)', '(61:r:68:51)', '(61:r:69:51)', 'BLA_ac', …
1	0.52031739054009274	6	0.75	{1: ['(61:r:63:46)', '(61:r:63:47)', '(61:r:64:45)', '(61:r:64:46)', '(61:r:64:47)', '(61:r:64:48)', '(61:r:64:49)', '(61:r:65:45)', '(61:r:65:46)', '(61:r:65:47)', '(61:r:65:48)', '(61:r:65:49)', '(61:r:65:50)', '(61:r:66:46)', '(61:r:66:47)', '(61:r:66:48)', '(61:r:66:49)', '(61:r:66:50)', '(61:r:67:47)', '(61:r:67:48)', '(61:r:67:49)', '(61:r:68:48)', '(61:r:68:51)', '(61:r:69:51)', 'BLA_ac', …
1	0.54790808046753248	5	0.75	{1: ['(61:r:63:46)', '(61:r:63:47)', '(61:r:64:45)', '(61:r:64:46)', '(61:r:64:47)', '(61:r:64:48)', '(61:r:64:49)', '(61:r:65:46)', '(61:r:65:47)', '(61:r:65:48)', '(61:r:65:49)', '(61:r:65:50)', '(61:r:66:46)', '(61:r:66:47)', '(61:r:66:48)', '(61:r:66:49)', '(61:r:66:50)', '(61:r:67:47)', '(61:r:67:48)', '(61:r:67:49)', '(61:r:68:48)', '(61:r:68:51)', '(61:r:69:51)', 'BLA_ac', 'ILA_2/3', 'ORBm…
1	0.54790808046753248	5	0.75	{1: ['(61:r:63:46)', '(61:r:63:47)', '(61:r:64:45)', '(61:r:64:46)', '(61:r:64:47)', '(61:r:64:48)', '(61:r:64:49)', '(61:r:65:46)', '(61:r:65:47)', '(61:r:65:48)', '(61:r:65:49)', '(61:r:65:50)', '(61:r:66:46)', '(61:r:66:47)', '(61:r:66:48)', '(61:r:66:49)', '(61:r:66:50)', '(61:r:67:47)', '(61:r:67:48)', '(61:r:67:49)', '(61:r:68:48)', '(61:r:68:51)', '(61:r:69:51)', 'BLA_ac', 'ILA_2/3', 'ORBm…
1	0.48274825705613533	8	0.75	{1: ['(61:r:63:46)', '(61:r:63:47)', '(61:r:64:46)', '(61:r:64:47)', '(61:r:64:48)', '(61:r:65:45)', '(61:r:65:46)', '(61:r:65:47)', '(61:r:66:46)', '(61:r:66:47)', '(61:r:66:48)', '(61:r:68:51)', '(61:r:69:51)', 'BLA_ac', 'PL_2/3', 'SUBv_sp'], 2: ['(61:r:64:49)', '(61:r:65:48)', '(61:r:65:50)', '(61:r:67:47)', '(61:r:67:49)', 'ORBm_2/3'], 3: ['(61:r:65:49)', '(61:r:66:49)', '(61:r:66:50)', '(61:…
1	0.53054500162575424	4	0.75	{1: ['(61:r:63:46)', '(61:r:63:47)', '(61:r:64:45)', '(61:r:64:46)', '(61:r:64:47)', '(61:r:64:48)', '(61:r:64:49)', '(61:r:65:46)', '(61:r:65:47)', '(61:r:65:48)', '(61:r:65:49)', '(61:r:65:50)', '(61:r:66:46)', '(61:r:66:47)', '(61:r:66:48)', '(61:r:66:49)', '(61:r:66:50)', '(61:r:67:47)', '(61:r:67:48)', '(61:r:67:49)', '(61:r:68:48)', '(61:r:68:51)', '(61:r:69:51)', 'BLA_ac', 'ILA_2/3', 'ORBm…
1	0.54790808046753248	5	0.75	{1: ['(61:r:63:46)', '(61:r:63:47)', '(61:r:64:45)', '(61:r:64:46)', '(61:r:64:47)', '(61:r:64:48)', '(61:r:64:49)', '(61:r:65:46)', '(61:r:65:47)', '(61:r:65:48)', '(61:r:65:49)', '(61:r:65:50)', '(61:r:66:46)', '(61:r:66:47)', '(61:r:66:48)', '(61:r:66:49)', '(61:r:66:50)', '(61:r:67:47)', '(61:r:67:48)', '(61:r:67:49)', '(61:r:68:48)', '(61:r:68:51)', '(61:r:69:51)', 'BLA_ac', 'ILA_2/3', 'ORBm…
1	0.54790808046753248	5	0.75	{1: ['(61:r:63:46)', '(61:r:63:47)', '(61:r:64:45)', '(61:r:64:46)', '(61:r:64:47)', '(61:r:64:48)', '(61:r:64:49)', '(61:r:65:46)', '(61:r:65:47)', '(61:r:65:48)', '(61:r:65:49)', '(61:r:65:50)', '(61:r:66:46)', '(61:r:66:47)', '(61:r:66:48)', '(61:r:66:49)', '(61:r:66:50)', '(61:r:67:47)', '(61:r:67:48)', '(61:r:67:49)', '(61:r:68:48)', '(61:r:68:51)', '(61:r:69:51)', 'BLA_ac', 'ILA_2/3', 'ORBm…
1	0.46117836714578736	8	0.75	{1: ['(61:r:63:46)', '(61:r:63:47)', '(61:r:64:46)', '(61:r:64:47)', '(61:r:66:46)', '(61:r:66:47)', '(61:r:68:51)', '(61:r:69:51)', 'BLA_ac', 'PL_2/3'], 2: ['(61:r:65:45)', '(61:r:65:46)', '(61:r:65:47)', 'SUBv_sp'], 3: ['(61:r:64:48)', '(61:r:64:49)', '(61:r:65:48)', '(61:r:65:49)', '(61:r:65:50)', '(61:r:66:48)', '(61:r:66:49)', '(61:r:66:50)', '(61:r:67:47)', '(61:r:67:48)', '(61:r:67:49)', '…
1	0.52031739054009274	6	0.75	{1: ['(61:r:63:46)', '(61:r:63:47)', '(61:r:64:45)', '(61:r:64:46)', '(61:r:64:47)', '(61:r:64:48)', '(61:r:64:49)', '(61:r:65:45)', '(61:r:65:46)', '(61:r:65:47)', '(61:r:65:48)', '(61:r:65:49)', '(61:r:65:50)', '(61:r:66:46)', '(61:r:66:47)', '(61:r:66:48)', '(61:r:66:49)', '(61:r:66:50)', '(61:r:67:47)', '(61:r:67:48)', '(61:r:67:49)', '(61:r:68:48)', '(61:r:68:51)', '(61:r:69:51)', 'BLA_ac', …
1	0.52031739054009274	6	0.75	{1: ['(61:r:63:46)', '(61:r:63:47)', '(61:r:64:45)', '(61:r:64:46)', '(61:r:64:47)', '(61:r:64:48)', '(61:r:64:49)', '(61:r:65:45)', '(61:r:65:46)', '(61:r:65:47)', '(61:r:65:48)', '(61:r:65:49)', '(61:r:65:50)', '(61:r:66:46)', '(61:r:66:47)', '(61:r:66:48)', '(61:r:66:49)', '(61:r:66:50)', '(61:r:67:47)', '(61:r:67:48)', '(61:r:67:49)', '(61:r:68:48)', '(61:r:68:51)', '(61:r:69:51)', 'BLA_ac', …
1	0.48406841520289279	7	0.75	{1: ['(61:r:63:46)', '(61:r:64:46)', '(61:r:64:47)', '(61:r:66:46)', '(61:r:66:47)', '(61:r:67:49)', '(61:r:68:51)', '(61:r:69:51)', 'BLA_ac', 'PL_2/3'], 2: ['(61:r:63:47)', '(61:r:64:48)', '(61:r:64:49)', '(61:r:65:46)', '(61:r:65:47)', '(61:r:65:48)', '(61:r:65:50)', '(61:r:66:48)', '(61:r:67:47)', 'ORBm_2/3', 'SUBv_sp'], 3: ['(61:r:65:49)', '(61:r:66:49)', '(61:r:66:50)', '(61:r:67:48)', '(61:…
1	0.52031739054009274	6	0.75	{1: ['(61:r:63:46)', '(61:r:63:47)', '(61:r:64:45)', '(61:r:64:46)', '(61:r:64:47)', '(61:r:64:48)', '(61:r:64:49)', '(61:r:65:45)', '(61:r:65:46)', '(61:r:65:47)', '(61:r:65:48)', '(61:r:65:49)', '(61:r:65:50)', '(61:r:66:46)', '(61:r:66:47)', '(61:r:66:48)', '(61:r:66:49)', '(61:r:66:50)', '(61:r:67:47)', '(61:r:67:48)', '(61:r:67:49)', '(61:r:68:48)', '(61:r:68:51)', '(61:r:69:51)', 'BLA_ac', …
1	0.52060885078833508	6	0.75	{1: ['(61:r:63:46)', '(61:r:63:47)', '(61:r:64:45)', '(61:r:64:46)', '(61:r:64:47)', '(61:r:64:48)', '(61:r:64:49)', '(61:r:65:45)', '(61:r:65:46)', '(61:r:65:47)', '(61:r:65:48)', '(61:r:65:49)', '(61:r:65:50)', '(61:r:66:46)', '(61:r:66:47)', '(61:r:66:48)', '(61:r:66:49)', '(61:r:66:50)', '(61:r:67:47)', '(61:r:67:48)', '(61:r:67:49)', '(61:r:68:48)', '(61:r:68:51)', '(61:r:69:51)', 'BLA_ac', …
1	0.56733079606343306	4	0.75	{1: ['(61:r:63:46)', '(61:r:63:47)', '(61:r:64:45)', '(61:r:64:46)', '(61:r:64:47)', '(61:r:64:48)', '(61:r:64:49)', '(61:r:65:46)', '(61:r:65:47)', '(61:r:65:48)', '(61:r:65:49)', '(61:r:65:50)', '(61:r:66:46)', '(61:r:66:47)', '(61:r:66:48)', '(61:r:66:49)', '(61:r:66:50)', '(61:r:67:47)', '(61:r:67:48)', '(61:r:67:49)', '(61:r:68:48)', '(61:r:68:51)', '(61:r:69:51)', 'BLA_ac', 'ILA_2/3', 'ORBm…
1	0.54790808046753248	5	0.75	{1: ['(61:r:63:46)', '(61:r:63:47)', '(61:r:64:45)', '(61:r:64:46)', '(61:r:64:47)', '(61:r:64:48)', '(61:r:64:49)', '(61:r:65:46)', '(61:r:65:47)', '(61:r:65:48)', '(61:r:65:49)', '(61:r:65:50)', '(61:r:66:46)', '(61:r:66:47)', '(61:r:66:48)', '(61:r:66:49)', '(61:r:66:50)', '(61:r:67:47)', '(61:r:67:48)', '(61:r:67:49)', '(61:r:68:48)', '(61:r:68:51)', '(61:r:69:51)', 'BLA_ac', 'ILA_2/3', 'ORBm…
1	0.52031739054009274	6	0.75	{1: ['(61:r:63:46)', '(61:r:63:47)', '(61:r:64:45)', '(61:r:64:46)', '(61:r:64:47)', '(61:r:64:48)', '(61:r:64:49)', '(61:r:65:45)', '(61:r:65:46)', '(61:r:65:47)', '(61:r:65:48)', '(61:r:65:49)', '(61:r:65:50)', '(61:r:66:46)', '(61:r:66:47)', '(61:r:66:48)', '(61:r:66:49)', '(61:r:66:50)', '(61:r:67:47)', '(61:r:67:48)', '(61:r:67:49)', '(61:r:68:48)', '(61:r:68:51)', '(61:r:69:51)', 'BLA_ac', …
1	0.54558746805315228	4	0.75	{1: ['(61:r:63:46)', '(61:r:63:47)', '(61:r:64:45)', '(61:r:64:46)', '(61:r:64:47)', '(61:r:64:48)', '(61:r:64:49)', '(61:r:65:45)', '(61:r:65:46)', '(61:r:65:47)', '(61:r:65:48)', '(61:r:65:49)', '(61:r:65:50)', '(61:r:66:46)', '(61:r:66:47)', '(61:r:66:48)', '(61:r:66:49)', '(61:r:66:50)', '(61:r:67:47)', '(61:r:67:48)', '(61:r:67:49)', '(61:r:68:48)', '(61:r:68:51)', '(61:r:69:51)', 'BLA_ac', …
1	0.52741741373596063	5	0.75	{1: ['(61:r:63:46)', '(61:r:63:47)', '(61:r:64:45)', '(61:r:64:46)', '(61:r:64:47)', '(61:r:64:48)', '(61:r:64:49)', '(61:r:65:46)', '(61:r:65:47)', '(61:r:65:48)', '(61:r:65:49)', '(61:r:65:50)', '(61:r:66:46)', '(61:r:66:47)', '(61:r:66:48)', '(61:r:66:49)', '(61:r:66:50)', '(61:r:67:47)', '(61:r:67:48)', '(61:r:67:49)', '(61:r:68:48)', '(61:r:68:51)', '(61:r:69:51)', 'BLA_ac', 'ILA_2/3', 'ORBm…
1	0.56723272313948869	4	0.75	{1: ['(61:r:63:46)', '(61:r:63:47)', '(61:r:64:45)', '(61:r:64:46)', '(61:r:64:47)', '(61:r:64:48)', '(61:r:64:49)', '(61:r:65:46)', '(61:r:65:47)', '(61:r:65:48)', '(61:r:65:49)', '(61:r:65:50)', '(61:r:66:46)', '(61:r:66:47)', '(61:r:66:48)', '(61:r:66:49)', '(61:r:66:50)', '(61:r:67:47)', '(61:r:67:48)', '(61:r:67:49)', '(61:r:68:48)', '(61:r:68:51)', '(61:r:69:51)', 'BLA_ac', 'ILA_2/3', 'ORBm…
1	0.52056367762574407	6	0.75	{1: ['(61:r:63:46)', '(61:r:63:47)', '(61:r:64:45)', '(61:r:64:46)', '(61:r:64:47)', '(61:r:64:48)', '(61:r:65:46)', '(61:r:65:47)', '(61:r:66:46)', '(61:r:66:47)', '(61:r:68:51)', '(61:r:69:51)', 'BLA_ac', 'PL_2/3', 'SUBv_sp'], 2: ['(61:r:64:49)', '(61:r:65:48)', '(61:r:65:49)', '(61:r:65:50)', '(61:r:66:48)', '(61:r:66:49)', '(61:r:66:50)', '(61:r:67:47)', '(61:r:67:48)', '(61:r:67:49)', '(61:r…
1	0.51467147844443462	5	0.75	{1: ['(61:r:63:46)', '(61:r:63:47)', '(61:r:64:45)', '(61:r:64:46)', '(61:r:64:47)', '(61:r:65:43)', '(61:r:65:44)', '(61:r:65:45)', '(61:r:65:46)', '(61:r:65:47)', '(61:r:66:43)', '(61:r:66:44)', '(61:r:66:45)', '(61:r:66:46)', '(61:r:66:47)', '(61:r:67:43)', '(61:r:67:44)', '(61:r:67:50)', '(61:r:67:51)', '(61:r:68:49)', '(61:r:68:50)', '(61:r:68:51)', '(61:r:69:48)', '(61:r:69:49)', '(61:r:69:…
1	0.51281863363032243	6	0.75	{1: ['(61:r:63:46)', '(61:r:63:47)', '(61:r:64:46)', '(61:r:64:47)', '(61:r:64:48)', '(61:r:65:45)', '(61:r:65:46)', '(61:r:65:47)', '(61:r:66:46)', '(61:r:66:47)', '(61:r:67:45)', '(61:r:68:51)', '(61:r:69:51)', 'BLA_ac', 'PL_2/3', 'SUBv_sp'], 2: ['(61:r:64:49)', '(61:r:65:48)', '(61:r:65:49)', '(61:r:65:50)', '(61:r:66:48)', '(61:r:66:49)', '(61:r:66:50)', '(61:r:67:47)', '(61:r:67:48)', '(61:r…
1	0.54790808046753248	5	0.75	{1: ['(61:r:63:46)', '(61:r:63:47)', '(61:r:64:45)', '(61:r:64:46)', '(61:r:64:47)', '(61:r:64:48)', '(61:r:64:49)', '(61:r:65:46)', '(61:r:65:47)', '(61:r:65:48)', '(61:r:65:49)', '(61:r:65:50)', '(61:r:66:46)', '(61:r:66:47)', '(61:r:66:48)', '(61:r:66:49)', '(61:r:66:50)', '(61:r:67:47)', '(61:r:67:48)', '(61:r:67:49)', '(61:r:68:48)', '(61:r:68:51)', '(61:r:69:51)', 'BLA_ac', 'ILA_2/3', 'ORBm…
1	0.50247598405346561	6	0.75	{1: ['(61:r:63:46)', '(61:r:63:47)', '(61:r:64:45)', '(61:r:64:46)', '(61:r:64:47)', '(61:r:64:48)', '(61:r:65:45)', '(61:r:65:46)', '(61:r:65:47)', '(61:r:66:46)', '(61:r:66:47)', '(61:r:68:51)', '(61:r:69:51)', 'BLA_ac', 'PL_2/3', 'SUBv_sp'], 2: ['(61:r:64:49)', '(61:r:65:48)', '(61:r:65:49)', '(61:r:65:50)', '(61:r:66:48)', '(61:r:66:49)', '(61:r:66:50)', '(61:r:67:47)', '(61:r:67:48)', '(61:r…
1	0.49417538863405724	7	0.75	{1: ['(61:r:63:46)', '(61:r:63:47)', '(61:r:64:45)', '(61:r:64:46)', '(61:r:64:47)', '(61:r:64:48)', '(61:r:65:45)', '(61:r:65:46)', '(61:r:65:47)', '(61:r:66:46)', '(61:r:66:47)', '(61:r:68:51)', '(61:r:69:51)', 'BLA_ac', 'PL_2/3', 'SUBv_sp'], 2: ['(61:r:65:44)', '(61:r:66:43)', '(61:r:66:44)', '(61:r:66:45)', '(61:r:67:43)', '(61:r:67:44)', 'ACAd_2/3', 'ACAv_1(SW110323-04A|4)'], 3: ['(61:r:64:4…
1	0.48687487392176398	7	0.75	{1: ['(61:r:63:46)', '(61:r:63:47)', '(61:r:64:45)', '(61:r:64:46)', '(61:r:64:47)', '(61:r:64:48)', '(61:r:64:49)', '(61:r:65:45)', '(61:r:65:46)', '(61:r:65:47)', '(61:r:65:48)', '(61:r:65:49)', '(61:r:65:50)', '(61:r:66:46)', '(61:r:66:47)', '(61:r:66:48)', '(61:r:66:49)', '(61:r:66:50)', '(61:r:67:47)', '(61:r:67:48)', '(61:r:67:49)', '(61:r:68:48)', '(61:r:68:51)', '(61:r:69:51)', 'BLA_ac', …
1	0.51723732719233284	6	0.75	{1: ['(61:r:63:46)', '(61:r:63:47)', '(61:r:64:45)', '(61:r:64:46)', '(61:r:64:47)', '(61:r:64:48)', '(61:r:64:49)', '(61:r:65:46)', '(61:r:65:47)', '(61:r:65:48)', '(61:r:65:49)', '(61:r:65:50)', '(61:r:66:46)', '(61:r:66:47)', '(61:r:66:48)', '(61:r:66:49)', '(61:r:66:50)', '(61:r:67:47)', '(61:r:67:48)', '(61:r:67:49)', '(61:r:68:48)', '(61:r:68:51)', '(61:r:69:51)', 'BLA_ac', 'ILA_2/3', 'ORBm…
1	0.53183453679851311	5	0.75	{1: ['(61:r:63:46)', '(61:r:63:47)', '(61:r:64:45)', '(61:r:64:46)', '(61:r:64:47)', '(61:r:64:48)', '(61:r:64:49)', '(61:r:65:46)', '(61:r:65:47)', '(61:r:65:48)', '(61:r:65:49)', '(61:r:65:50)', '(61:r:66:46)', '(61:r:66:47)', '(61:r:66:48)', '(61:r:66:49)', '(61:r:66:50)', '(61:r:67:47)', '(61:r:67:48)', '(61:r:67:49)', '(61:r:68:48)', '(61:r:68:51)', '(61:r:69:51)', 'BLA_ac', 'ILA_2/3', 'ORBm…
1	0.52235699395902269	6	0.75	{1: ['(61:r:63:46)', '(61:r:63:47)', '(61:r:64:45)', '(61:r:64:46)', '(61:r:64:47)', '(61:r:64:48)', '(61:r:64:49)', '(61:r:65:45)', '(61:r:65:46)', '(61:r:65:47)', '(61:r:65:48)', '(61:r:65:49)', '(61:r:65:50)', '(61:r:66:46)', '(61:r:66:47)', '(61:r:66:48)', '(61:r:66:49)', '(61:r:66:50)', '(61:r:67:47)', '(61:r:67:48)', '(61:r:67:49)', '(61:r:68:48)', '(61:r:68:51)', '(61:r:69:51)', 'BLA_ac', …
1	0.53207378779935199	5	0.75	{1: ['(61:r:63:46)', '(61:r:63:47)', '(61:r:64:45)', '(61:r:64:46)', '(61:r:64:47)', '(61:r:64:48)', '(61:r:64:49)', '(61:r:65:46)', '(61:r:65:47)', '(61:r:65:48)', '(61:r:65:49)', '(61:r:65:50)', '(61:r:66:46)', '(61:r:66:47)', '(61:r:66:48)', '(61:r:66:49)', '(61:r:66:50)', '(61:r:67:47)', '(61:r:67:48)', '(61:r:67:49)', '(61:r:68:48)', '(61:r:68:51)', '(61:r:69:51)', 'BLA_ac', 'ILA_2/3', 'ORBm…
1	0.5500973600296224	5	0.75	{1: ['(61:r:63:46)', '(61:r:63:47)', '(61:r:64:45)', '(61:r:64:46)', '(61:r:64:47)', '(61:r:64:48)', '(61:r:64:49)', '(61:r:65:46)', '(61:r:65:47)', '(61:r:65:48)', '(61:r:65:49)', '(61:r:65:50)', '(61:r:66:46)', '(61:r:66:47)', '(61:r:66:48)', '(61:r:66:49)', '(61:r:66:50)', '(61:r:67:47)', '(61:r:67:48)', '(61:r:67:49)', '(61:r:68:48)', '(61:r:68:51)', '(61:r:69:51)', 'BLA_ac', 'ILA_2/3', 'ORBm…
1	0.5050297625651865	6	0.75	{1: ['(61:r:63:46)', '(61:r:63:47)', '(61:r:64:45)', '(61:r:64:46)', '(61:r:64:47)', '(61:r:64:48)', '(61:r:65:45)', '(61:r:65:46)', '(61:r:65:47)', '(61:r:66:46)', '(61:r:66:47)', '(61:r:68:51)', '(61:r:69:51)', 'BLA_ac', 'PL_2/3', 'SUBv_sp'], 2: ['(61:r:64:49)', '(61:r:65:48)', '(61:r:65:49)', '(61:r:65:50)', '(61:r:66:48)', '(61:r:66:49)', '(61:r:66:50)', '(61:r:67:47)', '(61:r:67:48)', '(61:r…
1	0.48142182419445301	7	0.75	{1: ['(61:r:63:46)', '(61:r:63:47)', '(61:r:64:45)', '(61:r:64:46)', '(61:r:64:47)', '(61:r:64:48)', '(61:r:64:49)', '(61:r:65:45)', '(61:r:65:46)', '(61:r:65:47)', '(61:r:65:48)', '(61:r:65:49)', '(61:r:65:50)', '(61:r:66:46)', '(61:r:66:47)', '(61:r:66:48)', '(61:r:66:49)', '(61:r:66:50)', '(61:r:67:47)', '(61:r:67:48)', '(61:r:67:49)', '(61:r:68:48)', '(61:r:68:51)', '(61:r:69:51)', 'BLA_ac', …
1	0.42145429202098783	9	0.75	{1: ['(61:r:63:46)', '(61:r:63:47)', '(61:r:64:46)', '(61:r:64:47)', '(61:r:64:48)', '(61:r:65:45)', '(61:r:65:46)', '(61:r:65:47)', '(61:r:66:46)', '(61:r:66:47)', '(61:r:66:48)', '(61:r:68:51)', '(61:r:69:51)', 'BLA_ac', 'PL_2/3', 'SUBv_sp'], 2: ['(61:r:64:49)', '(61:r:65:48)', '(61:r:65:50)', '(61:r:67:47)', '(61:r:67:49)', 'ORBm_2/3'], 3: ['(61:r:65:44)', '(61:r:66:45)', '(61:r:67:44)', 'ACAd…
1	0.46426907807596718	7	0.75	{1: ['(61:r:63:46)', '(61:r:64:46)', '(61:r:66:46)', '(61:r:66:47)', '(61:r:68:51)', '(61:r:69:51)', 'BLA_ac', 'PL_2/3'], 2: ['(61:r:63:47)', '(61:r:64:47)', '(61:r:64:48)', '(61:r:64:49)', '(61:r:65:46)', '(61:r:65:47)', '(61:r:65:48)', '(61:r:65:49)', '(61:r:65:50)', '(61:r:66:48)', '(61:r:66:49)', '(61:r:66:50)', '(61:r:67:47)', '(61:r:67:48)', '(61:r:67:49)', 'ILA_2/3', 'ORBm_2/3', 'SUBv_sp']…
1	0.53938043425637094	5	0.75	{1: ['(61:r:63:46)', '(61:r:63:47)', '(61:r:64:45)', '(61:r:64:46)', '(61:r:64:47)', '(61:r:64:48)', '(61:r:64:49)', '(61:r:65:45)', '(61:r:65:46)', '(61:r:65:47)', '(61:r:65:48)', '(61:r:65:49)', '(61:r:65:50)', '(61:r:66:46)', '(61:r:66:47)', '(61:r:66:48)', '(61:r:66:49)', '(61:r:66:50)', '(61:r:67:47)', '(61:r:67:48)', '(61:r:67:49)', '(61:r:68:48)', '(61:r:68:51)', '(61:r:69:51)', 'BLA_ac', …
1	0.49417538863405724	7	0.75	{1: ['(61:r:63:46)', '(61:r:63:47)', '(61:r:64:45)', '(61:r:64:46)', '(61:r:64:47)', '(61:r:64:48)', '(61:r:65:45)', '(61:r:65:46)', '(61:r:65:47)', '(61:r:66:46)', '(61:r:66:47)', '(61:r:68:51)', '(61:r:69:51)', 'BLA_ac', 'PL_2/3', 'SUBv_sp'], 2: ['(61:r:64:49)', '(61:r:65:48)', '(61:r:65:49)', '(61:r:65:50)', '(61:r:66:48)', '(61:r:66:49)', '(61:r:66:50)', '(61:r:67:47)', '(61:r:67:48)', '(61:r…
1	0.52056367762574407	6	0.75	{1: ['(61:r:63:46)', '(61:r:63:47)', '(61:r:64:45)', '(61:r:64:46)', '(61:r:64:47)', '(61:r:64:48)', '(61:r:65:46)', '(61:r:65:47)', '(61:r:66:46)', '(61:r:66:47)', '(61:r:68:51)', '(61:r:69:51)', 'BLA_ac', 'PL_2/3', 'SUBv_sp'], 2: ['(61:r:64:49)', '(61:r:65:48)', '(61:r:65:49)', '(61:r:65:50)', '(61:r:66:48)', '(61:r:66:49)', '(61:r:66:50)', '(61:r:67:47)', '(61:r:67:48)', '(61:r:67:49)', '(61:r…
1	0.43665206965283349	9	0.75	{1: ['(61:r:63:46)', '(61:r:63:47)', '(61:r:64:46)', '(61:r:64:47)', '(61:r:66:46)', '(61:r:66:47)', '(61:r:67:49)', '(61:r:68:51)', '(61:r:69:51)', 'BLA_ac', 'PL_2/3'], 2: ['(61:r:64:48)', '(61:r:65:46)', '(61:r:65:47)', '(61:r:66:48)', 'SUBv_sp'], 3: ['(61:r:64:49)', '(61:r:65:48)', '(61:r:65:50)', '(61:r:67:47)', 'ORBm_2/3'], 4: ['(61:r:65:49)', '(61:r:66:49)', '(61:r:66:50)', '(61:r:67:48)', …
1	0.52031739054009274	6	0.75	{1: ['(61:r:63:46)', '(61:r:63:47)', '(61:r:64:45)', '(61:r:64:46)', '(61:r:64:47)', '(61:r:64:48)', '(61:r:64:49)', '(61:r:65:45)', '(61:r:65:46)', '(61:r:65:47)', '(61:r:65:48)', '(61:r:65:49)', '(61:r:65:50)', '(61:r:66:46)', '(61:r:66:47)', '(61:r:66:48)', '(61:r:66:49)', '(61:r:66:50)', '(61:r:67:47)', '(61:r:67:48)', '(61:r:67:49)', '(61:r:68:48)', '(61:r:68:51)', '(61:r:69:51)', 'BLA_ac', …
1	0.52661617225877211	5	0.75	{1: ['(61:r:63:46)', '(61:r:63:47)', '(61:r:64:45)', '(61:r:64:46)', '(61:r:64:47)', '(61:r:64:48)', '(61:r:65:45)', '(61:r:65:46)', '(61:r:65:47)', '(61:r:66:46)', '(61:r:66:47)', '(61:r:68:51)', '(61:r:69:51)', 'BLA_ac', 'PL_2/3', 'SUBv_sp'], 2: ['(61:r:64:49)', '(61:r:65:48)', '(61:r:65:49)', '(61:r:65:50)', '(61:r:66:48)', '(61:r:66:49)', '(61:r:66:50)', '(61:r:67:47)', '(61:r:67:48)', '(61:r…
1	0.52056367762574407	6	0.75	{1: ['(61:r:63:46)', '(61:r:63:47)', '(61:r:64:45)', '(61:r:64:46)', '(61:r:64:47)', '(61:r:64:48)', '(61:r:65:46)', '(61:r:65:47)', '(61:r:66:46)', '(61:r:66:47)', '(61:r:68:51)', '(61:r:69:51)', 'BLA_ac', 'PL_2/3', 'SUBv_sp'], 2: ['(61:r:64:49)', '(61:r:65:48)', '(61:r:65:49)', '(61:r:65:50)', '(61:r:66:48)', '(61:r:66:49)', '(61:r:66:50)', '(61:r:67:47)', '(61:r:67:48)', '(61:r:67:49)', '(61:r…
1	0.54790808046753248	5	0.75	{1: ['(61:r:63:46)', '(61:r:63:47)', '(61:r:64:45)', '(61:r:64:46)', '(61:r:64:47)', '(61:r:64:48)', '(61:r:64:49)', '(61:r:65:46)', '(61:r:65:47)', '(61:r:65:48)', '(61:r:65:49)', '(61:r:65:50)', '(61:r:66:46)', '(61:r:66:47)', '(61:r:66:48)', '(61:r:66:49)', '(61:r:66:50)', '(61:r:67:47)', '(61:r:67:48)', '(61:r:67:49)', '(61:r:68:48)', '(61:r:68:51)', '(61:r:69:51)', 'BLA_ac', 'ILA_2/3', 'ORBm…
1	0.50252916969587558	6	0.75	{1: ['(61:r:63:46)', '(61:r:63:47)', '(61:r:64:45)', '(61:r:64:46)', '(61:r:64:47)', '(61:r:65:43)', '(61:r:65:45)', '(61:r:65:46)', '(61:r:65:47)', '(61:r:66:46)', '(61:r:66:47)', '(61:r:67:50)', '(61:r:67:51)', '(61:r:68:48)', '(61:r:68:49)', '(61:r:68:50)', '(61:r:68:51)', '(61:r:69:48)', '(61:r:69:49)', '(61:r:69:50)', '(61:r:69:51)', '(61:r:70:48)', '(61:r:70:49)', '(61:r:70:50)', '(61:r:71:…
1	0.55235229682993126	4	0.75	{1: ['(61:r:63:46)', '(61:r:63:47)', '(61:r:64:45)', '(61:r:64:46)', '(61:r:64:47)', '(61:r:64:48)', '(61:r:64:49)', '(61:r:65:45)', '(61:r:65:46)', '(61:r:65:47)', '(61:r:65:48)', '(61:r:65:49)', '(61:r:65:50)', '(61:r:66:46)', '(61:r:66:47)', '(61:r:66:48)', '(61:r:66:49)', '(61:r:66:50)', '(61:r:67:47)', '(61:r:67:48)', '(61:r:67:49)', '(61:r:68:48)', '(61:r:68:51)', '(61:r:69:51)', 'BLA_ac', …
1	0.49703928195227037	5	0.75	{1: ['(61:r:63:46)', '(61:r:63:47)', '(61:r:64:45)', '(61:r:64:46)', '(61:r:64:47)', '(61:r:65:43)', '(61:r:65:45)', '(61:r:65:46)', '(61:r:65:47)', '(61:r:66:45)', '(61:r:66:46)', '(61:r:66:47)', '(61:r:67:50)', '(61:r:67:51)', '(61:r:68:48)', '(61:r:68:49)', '(61:r:68:50)', '(61:r:68:51)', '(61:r:69:48)', '(61:r:69:49)', '(61:r:69:50)', '(61:r:69:51)', '(61:r:70:48)', '(61:r:70:49)', '(61:r:70:…
1	0.54790808046753248	5	0.75	{1: ['(61:r:63:46)', '(61:r:63:47)', '(61:r:64:45)', '(61:r:64:46)', '(61:r:64:47)', '(61:r:64:48)', '(61:r:64:49)', '(61:r:65:46)', '(61:r:65:47)', '(61:r:65:48)', '(61:r:65:49)', '(61:r:65:50)', '(61:r:66:46)', '(61:r:66:47)', '(61:r:66:48)', '(61:r:66:49)', '(61:r:66:50)', '(61:r:67:47)', '(61:r:67:48)', '(61:r:67:49)', '(61:r:68:48)', '(61:r:68:51)', '(61:r:69:51)', 'BLA_ac', 'ILA_2/3', 'ORBm…
1	0.5500973600296224	5	0.75	{1: ['(61:r:63:46)', '(61:r:63:47)', '(61:r:64:45)', '(61:r:64:46)', '(61:r:64:47)', '(61:r:64:48)', '(61:r:64:49)', '(61:r:65:46)', '(61:r:65:47)', '(61:r:65:48)', '(61:r:65:49)', '(61:r:65:50)', '(61:r:66:46)', '(61:r:66:47)', '(61:r:66:48)', '(61:r:66:49)', '(61:r:66:50)', '(61:r:67:47)', '(61:r:67:48)', '(61:r:67:49)', '(61:r:68:48)', '(61:r:68:51)', '(61:r:69:51)', 'BLA_ac', 'ILA_2/3', 'ORBm…
1	0.54551277288568589	4	0.75	{1: ['(61:r:63:46)', '(61:r:63:47)', '(61:r:64:45)', '(61:r:64:46)', '(61:r:64:47)', '(61:r:64:48)', '(61:r:64:49)', '(61:r:65:45)', '(61:r:65:46)', '(61:r:65:47)', '(61:r:65:48)', '(61:r:65:49)', '(61:r:65:50)', '(61:r:66:46)', '(61:r:66:47)', '(61:r:66:48)', '(61:r:66:49)', '(61:r:66:50)', '(61:r:67:47)', '(61:r:67:48)', '(61:r:67:49)', '(61:r:68:48)', '(61:r:68:51)', '(61:r:69:51)', 'BLA_ac', …
1	0.49417538863405724	7	0.75	{1: ['(61:r:63:46)', '(61:r:63:47)', '(61:r:64:45)', '(61:r:64:46)', '(61:r:64:47)', '(61:r:64:48)', '(61:r:65:45)', '(61:r:65:46)', '(61:r:65:47)', '(61:r:66:46)', '(61:r:66:47)', '(61:r:68:51)', '(61:r:69:51)', 'BLA_ac', 'PL_2/3', 'SUBv_sp'], 2: ['(61:r:64:49)', '(61:r:65:48)', '(61:r:65:49)', '(61:r:65:50)', '(61:r:66:48)', '(61:r:66:49)', '(61:r:66:50)', '(61:r:67:47)', '(61:r:67:48)', '(61:r…
1	0.54790808046753248	5	0.75	{1: ['(61:r:63:46)', '(61:r:63:47)', '(61:r:64:45)', '(61:r:64:46)', '(61:r:64:47)', '(61:r:64:48)', '(61:r:64:49)', '(61:r:65:46)', '(61:r:65:47)', '(61:r:65:48)', '(61:r:65:49)', '(61:r:65:50)', '(61:r:66:46)', '(61:r:66:47)', '(61:r:66:48)', '(61:r:66:49)', '(61:r:66:50)', '(61:r:67:47)', '(61:r:67:48)', '(61:r:67:49)', '(61:r:68:48)', '(61:r:68:51)', '(61:r:69:51)', 'BLA_ac', 'ILA_2/3', 'ORBm…
1	0.54327248965887387	4	0.75	{1: ['(61:r:63:46)', '(61:r:63:47)', '(61:r:64:45)', '(61:r:64:46)', '(61:r:64:47)', '(61:r:64:48)', '(61:r:65:45)', '(61:r:65:46)', '(61:r:65:47)', '(61:r:66:46)', '(61:r:66:47)', '(61:r:67:45)', '(61:r:68:51)', '(61:r:69:51)', 'BLA_ac', 'PL_2/3', 'SUBv_sp'], 2: ['(61:r:64:49)', '(61:r:65:48)', '(61:r:65:49)', '(61:r:65:50)', '(61:r:66:48)', '(61:r:66:49)', '(61:r:66:50)', '(61:r:67:47)', '(61:r…
1	0.54790808046753248	5	0.75	{1: ['(61:r:63:46)', '(61:r:63:47)', '(61:r:64:45)', '(61:r:64:46)', '(61:r:64:47)', '(61:r:64:48)', '(61:r:64:49)', '(61:r:65:46)', '(61:r:65:47)', '(61:r:65:48)', '(61:r:65:49)', '(61:r:65:50)', '(61:r:66:46)', '(61:r:66:47)', '(61:r:66:48)', '(61:r:66:49)', '(61:r:66:50)', '(61:r:67:47)', '(61:r:67:48)', '(61:r:67:49)', '(61:r:68:48)', '(61:r:68:51)', '(61:r:69:51)', 'BLA_ac', 'ILA_2/3', 'ORBm…
1	0.54790808046753248	5	0.75	{1: ['(61:r:63:46)', '(61:r:63:47)', '(61:r:64:45)', '(61:r:64:46)', '(61:r:64:47)', '(61:r:64:48)', '(61:r:64:49)', '(61:r:65:46)', '(61:r:65:47)', '(61:r:65:48)', '(61:r:65:49)', '(61:r:65:50)', '(61:r:66:46)', '(61:r:66:47)', '(61:r:66:48)', '(61:r:66:49)', '(61:r:66:50)', '(61:r:67:47)', '(61:r:67:48)', '(61:r:67:49)', '(61:r:68:48)', '(61:r:68:51)', '(61:r:69:51)', 'BLA_ac', 'ILA_2/3', 'ORBm…
1	0.50424384687107315	6	0.75	{1: ['(61:r:63:46)', '(61:r:63:47)', '(61:r:64:45)', '(61:r:64:46)', '(61:r:64:47)', '(61:r:64:48)', '(61:r:64:49)', '(61:r:65:45)', '(61:r:65:46)', '(61:r:65:47)', '(61:r:65:48)', '(61:r:65:49)', '(61:r:65:50)', '(61:r:66:46)', '(61:r:66:47)', '(61:r:66:48)', '(61:r:66:49)', '(61:r:66:50)', '(61:r:67:47)', '(61:r:67:48)', '(61:r:67:49)', '(61:r:68:48)', '(61:r:68:51)', '(61:r:69:51)', 'BLA_ac', …
1	0.52031739054009274	6	0.75	{1: ['(61:r:63:46)', '(61:r:63:47)', '(61:r:64:45)', '(61:r:64:46)', '(61:r:64:47)', '(61:r:64:48)', '(61:r:64:49)', '(61:r:65:45)', '(61:r:65:46)', '(61:r:65:47)', '(61:r:65:48)', '(61:r:65:49)', '(61:r:65:50)', '(61:r:66:46)', '(61:r:66:47)', '(61:r:66:48)', '(61:r:66:49)', '(61:r:66:50)', '(61:r:67:47)', '(61:r:67:48)', '(61:r:67:49)', '(61:r:68:48)', '(61:r:68:51)', '(61:r:69:51)', 'BLA_ac', …
1	0.54790808046753248	5	0.75	{1: ['(61:r:63:46)', '(61:r:63:47)', '(61:r:64:45)', '(61:r:64:46)', '(61:r:64:47)', '(61:r:64:48)', '(61:r:64:49)', '(61:r:65:46)', '(61:r:65:47)', '(61:r:65:48)', '(61:r:65:49)', '(61:r:65:50)', '(61:r:66:46)', '(61:r:66:47)', '(61:r:66:48)', '(61:r:66:49)', '(61:r:66:50)', '(61:r:67:47)', '(61:r:67:48)', '(61:r:67:49)', '(61:r:68:48)', '(61:r:68:51)', '(61:r:69:51)', 'BLA_ac', 'ILA_2/3', 'ORBm…
1	0.56733079606343306	4	0.75	{1: ['(61:r:63:46)', '(61:r:63:47)', '(61:r:64:45)', '(61:r:64:46)', '(61:r:64:47)', '(61:r:64:48)', '(61:r:64:49)', '(61:r:65:46)', '(61:r:65:47)', '(61:r:65:48)', '(61:r:65:49)', '(61:r:65:50)', '(61:r:66:46)', '(61:r:66:47)', '(61:r:66:48)', '(61:r:66:49)', '(61:r:66:50)', '(61:r:67:47)', '(61:r:67:48)', '(61:r:67:49)', '(61:r:68:48)', '(61:r:68:51)', '(61:r:69:51)', 'BLA_ac', 'ILA_2/3', 'ORBm…
1	0.47480904587468897	8	0.75	{1: ['(61:r:63:46)', '(61:r:63:47)', '(61:r:64:46)', '(61:r:64:47)', '(61:r:66:46)', '(61:r:66:47)', '(61:r:67:49)', '(61:r:68:51)', '(61:r:69:51)', 'BLA_ac', 'PL_2/3'], 2: ['(61:r:64:48)', '(61:r:65:46)', '(61:r:65:47)', '(61:r:66:48)', 'SUBv_sp'], 3: ['(61:r:64:49)', '(61:r:65:48)', '(61:r:65:50)', '(61:r:67:47)', 'ORBm_2/3'], 4: ['(61:r:65:49)', '(61:r:66:49)', '(61:r:66:50)', '(61:r:67:48)', …
1	0.52235699395902269	6	0.75	{1: ['(61:r:63:46)', '(61:r:63:47)', '(61:r:64:45)', '(61:r:64:46)', '(61:r:64:47)', '(61:r:64:48)', '(61:r:64:49)', '(61:r:65:45)', '(61:r:65:46)', '(61:r:65:47)', '(61:r:65:48)', '(61:r:65:49)', '(61:r:65:50)', '(61:r:66:46)', '(61:r:66:47)', '(61:r:66:48)', '(61:r:66:49)', '(61:r:66:50)', '(61:r:67:47)', '(61:r:67:48)', '(61:r:67:49)', '(61:r:68:48)', '(61:r:68:51)', '(61:r:69:51)', 'BLA_ac', …
1	0.56723272313948869	4	0.75	{1: ['(61:r:63:46)', '(61:r:63:47)', '(61:r:64:45)', '(61:r:64:46)', '(61:r:64:47)', '(61:r:64:48)', '(61:r:64:49)', '(61:r:65:46)', '(61:r:65:47)', '(61:r:65:48)', '(61:r:65:49)', '(61:r:65:50)', '(61:r:66:46)', '(61:r:66:47)', '(61:r:66:48)', '(61:r:66:49)', '(61:r:66:50)', '(61:r:67:47)', '(61:r:67:48)', '(61:r:67:49)', '(61:r:68:48)', '(61:r:68:51)', '(61:r:69:51)', 'BLA_ac', 'ILA_2/3', 'ORBm…
1	0.52031739054009274	6	0.75	{1: ['(61:r:63:46)', '(61:r:63:47)', '(61:r:64:45)', '(61:r:64:46)', '(61:r:64:47)', '(61:r:64:48)', '(61:r:64:49)', '(61:r:65:45)', '(61:r:65:46)', '(61:r:65:47)', '(61:r:65:48)', '(61:r:65:49)', '(61:r:65:50)', '(61:r:66:46)', '(61:r:66:47)', '(61:r:66:48)', '(61:r:66:49)', '(61:r:66:50)', '(61:r:67:47)', '(61:r:67:48)', '(61:r:67:49)', '(61:r:68:48)', '(61:r:68:51)', '(61:r:69:51)', 'BLA_ac', …
1	0.55235229682993126	4	0.75	{1: ['(61:r:63:46)', '(61:r:63:47)', '(61:r:64:45)', '(61:r:64:46)', '(61:r:64:47)', '(61:r:64:48)', '(61:r:64:49)', '(61:r:65:45)', '(61:r:65:46)', '(61:r:65:47)', '(61:r:65:48)', '(61:r:65:49)', '(61:r:65:50)', '(61:r:66:46)', '(61:r:66:47)', '(61:r:66:48)', '(61:r:66:49)', '(61:r:66:50)', '(61:r:67:47)', '(61:r:67:48)', '(61:r:67:49)', '(61:r:68:48)', '(61:r:68:51)', '(61:r:69:51)', 'BLA_ac', …
1	0.52031739054009274	6	0.75	{1: ['(61:r:63:46)', '(61:r:63:47)', '(61:r:64:45)', '(61:r:64:46)', '(61:r:64:47)', '(61:r:64:48)', '(61:r:64:49)', '(61:r:65:45)', '(61:r:65:46)', '(61:r:65:47)', '(61:r:65:48)', '(61:r:65:49)', '(61:r:65:50)', '(61:r:66:46)', '(61:r:66:47)', '(61:r:66:48)', '(61:r:66:49)', '(61:r:66:50)', '(61:r:67:47)', '(61:r:67:48)', '(61:r:67:49)', '(61:r:68:48)', '(61:r:68:51)', '(61:r:69:51)', 'BLA_ac', …
1	0.46084728910236233	8	0.75	{1: ['(61:r:63:46)', '(61:r:63:47)', '(61:r:64:45)', '(61:r:64:46)', '(61:r:64:47)', '(61:r:64:48)', '(61:r:65:45)', '(61:r:65:46)', '(61:r:65:47)', '(61:r:66:46)', '(61:r:66:47)', '(61:r:68:51)', '(61:r:69:51)', 'BLA_ac', 'PL_2/3', 'SUBv_sp'], 2: ['(61:r:65:43)', '(61:r:67:50)', '(61:r:67:51)', '(61:r:68:49)', '(61:r:68:50)', '(61:r:69:48)', '(61:r:69:49)', '(61:r:69:50)', '(61:r:70:48)', '(61:r…
1	0.50424384687107315	6	0.75	{1: ['(61:r:63:46)', '(61:r:63:47)', '(61:r:64:45)', '(61:r:64:46)', '(61:r:64:47)', '(61:r:64:48)', '(61:r:64:49)', '(61:r:65:45)', '(61:r:65:46)', '(61:r:65:47)', '(61:r:65:48)', '(61:r:65:49)', '(61:r:65:50)', '(61:r:66:46)', '(61:r:66:47)', '(61:r:66:48)', '(61:r:66:49)', '(61:r:66:50)', '(61:r:67:47)', '(61:r:67:48)', '(61:r:67:49)', '(61:r:68:48)', '(61:r:68:51)', '(61:r:69:51)', 'BLA_ac', …
1	0.49981516584929364	6	0.75	{1: ['(61:r:63:46)', '(61:r:63:47)', '(61:r:64:45)', '(61:r:64:46)', '(61:r:64:47)', '(61:r:64:48)', '(61:r:65:45)', '(61:r:65:46)', '(61:r:65:47)', '(61:r:66:46)', '(61:r:66:47)', '(61:r:68:51)', '(61:r:69:51)', 'BLA_ac', 'PL_2/3', 'SUBv_sp'], 2: ['(61:r:64:49)', '(61:r:65:48)', '(61:r:65:49)', '(61:r:65:50)', '(61:r:66:48)', '(61:r:66:49)', '(61:r:66:50)', '(61:r:67:47)', '(61:r:67:48)', '(61:r…
1	0.54790808046753248	5	0.75	{1: ['(61:r:63:46)', '(61:r:63:47)', '(61:r:64:45)', '(61:r:64:46)', '(61:r:64:47)', '(61:r:64:48)', '(61:r:64:49)', '(61:r:65:46)', '(61:r:65:47)', '(61:r:65:48)', '(61:r:65:49)', '(61:r:65:50)', '(61:r:66:46)', '(61:r:66:47)', '(61:r:66:48)', '(61:r:66:49)', '(61:r:66:50)', '(61:r:67:47)', '(61:r:67:48)', '(61:r:67:49)', '(61:r:68:48)', '(61:r:68:51)', '(61:r:69:51)', 'BLA_ac', 'ILA_2/3', 'ORBm…
1	0.54790808046753248	5	0.75	{1: ['(61:r:63:46)', '(61:r:63:47)', '(61:r:64:45)', '(61:r:64:46)', '(61:r:64:47)', '(61:r:64:48)', '(61:r:64:49)', '(61:r:65:46)', '(61:r:65:47)', '(61:r:65:48)', '(61:r:65:49)', '(61:r:65:50)', '(61:r:66:46)', '(61:r:66:47)', '(61:r:66:48)', '(61:r:66:49)', '(61:r:66:50)', '(61:r:67:47)', '(61:r:67:48)', '(61:r:67:49)', '(61:r:68:48)', '(61:r:68:51)', '(61:r:69:51)', 'BLA_ac', 'ILA_2/3', 'ORBm…
1	0.5392080027876448	5	0.75	{1: ['(61:r:63:46)', '(61:r:63:47)', '(61:r:64:45)', '(61:r:64:46)', '(61:r:64:47)', '(61:r:64:48)', '(61:r:65:46)', '(61:r:65:47)', '(61:r:66:46)', '(61:r:66:47)', '(61:r:67:45)', '(61:r:68:51)', '(61:r:69:51)', 'BLA_ac', 'PL_2/3', 'SUBv_sp'], 2: ['(61:r:64:49)', '(61:r:65:48)', '(61:r:65:49)', '(61:r:65:50)', '(61:r:66:48)', '(61:r:66:49)', '(61:r:66:50)', '(61:r:67:47)', '(61:r:67:48)', '(61:r…
1	0.52056367762574407	6	0.75	{1: ['(61:r:63:46)', '(61:r:63:47)', '(61:r:64:45)', '(61:r:64:46)', '(61:r:64:47)', '(61:r:64:48)', '(61:r:65:46)', '(61:r:65:47)', '(61:r:66:46)', '(61:r:66:47)', '(61:r:68:51)', '(61:r:69:51)', 'BLA_ac', 'PL_2/3', 'SUBv_sp'], 2: ['(61:r:64:49)', '(61:r:65:48)', '(61:r:65:49)', '(61:r:65:50)', '(61:r:66:48)', '(61:r:66:49)', '(61:r:66:50)', '(61:r:67:47)', '(61:r:67:48)', '(61:r:67:49)', '(61:r…
1	0.50252916969587558	6	0.75	{1: ['(61:r:63:46)', '(61:r:63:47)', '(61:r:64:45)', '(61:r:64:46)', '(61:r:64:47)', '(61:r:65:43)', '(61:r:65:45)', '(61:r:65:46)', '(61:r:65:47)', '(61:r:66:46)', '(61:r:66:47)', '(61:r:67:50)', '(61:r:67:51)', '(61:r:68:48)', '(61:r:68:49)', '(61:r:68:50)', '(61:r:68:51)', '(61:r:69:48)', '(61:r:69:49)', '(61:r:69:50)', '(61:r:69:51)', '(61:r:70:48)', '(61:r:70:49)', '(61:r:70:50)', '(61:r:71:…
1	0.53499264318766204	4	0.75	{1: ['(61:r:63:46)', '(61:r:63:47)', '(61:r:64:45)', '(61:r:64:46)', '(61:r:64:47)', '(61:r:64:48)', '(61:r:64:49)', '(61:r:65:43)', '(61:r:65:45)', '(61:r:65:46)', '(61:r:65:47)', '(61:r:65:48)', '(61:r:65:49)', '(61:r:65:50)', '(61:r:66:46)', '(61:r:66:47)', '(61:r:66:48)', '(61:r:66:49)', '(61:r:66:50)', '(61:r:67:47)', '(61:r:67:48)', '(61:r:67:49)', '(61:r:67:50)', '(61:r:67:51)', '(61:r:68:…
1	0.51985429635534008	6	0.75	{1: ['(61:r:63:46)', '(61:r:63:47)', '(61:r:64:45)', '(61:r:64:46)', '(61:r:64:47)', '(61:r:64:48)', '(61:r:64:49)', '(61:r:65:45)', '(61:r:65:46)', '(61:r:65:47)', '(61:r:65:48)', '(61:r:65:49)', '(61:r:65:50)', '(61:r:66:46)', '(61:r:66:47)', '(61:r:66:48)', '(61:r:66:49)', '(61:r:66:50)', '(61:r:67:47)', '(61:r:67:48)', '(61:r:67:49)', '(61:r:68:48)', '(61:r:68:51)', '(61:r:69:51)', 'BLA_ac', …
1	0.52031739054009274	6	0.75	{1: ['(61:r:63:46)', '(61:r:63:47)', '(61:r:64:45)', '(61:r:64:46)', '(61:r:64:47)', '(61:r:64:48)', '(61:r:64:49)', '(61:r:65:45)', '(61:r:65:46)', '(61:r:65:47)', '(61:r:65:48)', '(61:r:65:49)', '(61:r:65:50)', '(61:r:66:46)', '(61:r:66:47)', '(61:r:66:48)', '(61:r:66:49)', '(61:r:66:50)', '(61:r:67:47)', '(61:r:67:48)', '(61:r:67:49)', '(61:r:68:48)', '(61:r:68:51)', '(61:r:69:51)', 'BLA_ac', …
1	0.5050297625651865	6	0.75	{1: ['(61:r:63:46)', '(61:r:63:47)', '(61:r:64:45)', '(61:r:64:46)', '(61:r:64:47)', '(61:r:64:48)', '(61:r:65:45)', '(61:r:65:46)', '(61:r:65:47)', '(61:r:66:46)', '(61:r:66:47)', '(61:r:68:51)', '(61:r:69:51)', 'BLA_ac', 'PL_2/3', 'SUBv_sp'], 2: ['(61:r:64:49)', '(61:r:65:48)', '(61:r:65:49)', '(61:r:65:50)', '(61:r:66:48)', '(61:r:66:49)', '(61:r:66:50)', '(61:r:67:47)', '(61:r:67:48)', '(61:r…
1	0.54790808046753248	5	0.75	{1: ['(61:r:63:46)', '(61:r:63:47)', '(61:r:64:45)', '(61:r:64:46)', '(61:r:64:47)', '(61:r:64:48)', '(61:r:64:49)', '(61:r:65:46)', '(61:r:65:47)', '(61:r:65:48)', '(61:r:65:49)', '(61:r:65:50)', '(61:r:66:46)', '(61:r:66:47)', '(61:r:66:48)', '(61:r:66:49)', '(61:r:66:50)', '(61:r:67:47)', '(61:r:67:48)', '(61:r:67:49)', '(61:r:68:48)', '(61:r:68:51)', '(61:r:69:51)', 'BLA_ac', 'ILA_2/3', 'ORBm…
1	0.54790808046753248	5	0.75	{1: ['(61:r:63:46)', '(61:r:63:47)', '(61:r:64:45)', '(61:r:64:46)', '(61:r:64:47)', '(61:r:64:48)', '(61:r:64:49)', '(61:r:65:46)', '(61:r:65:47)', '(61:r:65:48)', '(61:r:65:49)', '(61:r:65:50)', '(61:r:66:46)', '(61:r:66:47)', '(61:r:66:48)', '(61:r:66:49)', '(61:r:66:50)', '(61:r:67:47)', '(61:r:67:48)', '(61:r:67:49)', '(61:r:68:48)', '(61:r:68:51)', '(61:r:69:51)', 'BLA_ac', 'ILA_2/3', 'ORBm…
1	0.50252916969587558	6	0.75	{1: ['(61:r:63:46)', '(61:r:63:47)', '(61:r:64:45)', '(61:r:64:46)', '(61:r:64:47)', '(61:r:65:43)', '(61:r:65:45)', '(61:r:65:46)', '(61:r:65:47)', '(61:r:66:46)', '(61:r:66:47)', '(61:r:67:50)', '(61:r:67:51)', '(61:r:68:48)', '(61:r:68:49)', '(61:r:68:50)', '(61:r:68:51)', '(61:r:69:48)', '(61:r:69:49)', '(61:r:69:50)', '(61:r:69:51)', '(61:r:70:48)', '(61:r:70:49)', '(61:r:70:50)', '(61:r:71:…
1	0.54790808046753248	5	0.75	{1: ['(61:r:63:46)', '(61:r:63:47)', '(61:r:64:45)', '(61:r:64:46)', '(61:r:64:47)', '(61:r:64:48)', '(61:r:64:49)', '(61:r:65:46)', '(61:r:65:47)', '(61:r:65:48)', '(61:r:65:49)', '(61:r:65:50)', '(61:r:66:46)', '(61:r:66:47)', '(61:r:66:48)', '(61:r:66:49)', '(61:r:66:50)', '(61:r:67:47)', '(61:r:67:48)', '(61:r:67:49)', '(61:r:68:48)', '(61:r:68:51)', '(61:r:69:51)', 'BLA_ac', 'ILA_2/3', 'ORBm…
1	0.54790808046753248	5	0.75	{1: ['(61:r:63:46)', '(61:r:63:47)', '(61:r:64:45)', '(61:r:64:46)', '(61:r:64:47)', '(61:r:64:48)', '(61:r:64:49)', '(61:r:65:46)', '(61:r:65:47)', '(61:r:65:48)', '(61:r:65:49)', '(61:r:65:50)', '(61:r:66:46)', '(61:r:66:47)', '(61:r:66:48)', '(61:r:66:49)', '(61:r:66:50)', '(61:r:67:47)', '(61:r:67:48)', '(61:r:67:49)', '(61:r:68:48)', '(61:r:68:51)', '(61:r:69:51)', 'BLA_ac', 'ILA_2/3', 'ORBm…
1	0.5500973600296224	5	0.75	{1: ['(61:r:63:46)', '(61:r:63:47)', '(61:r:64:45)', '(61:r:64:46)', '(61:r:64:47)', '(61:r:64:48)', '(61:r:64:49)', '(61:r:65:46)', '(61:r:65:47)', '(61:r:65:48)', '(61:r:65:49)', '(61:r:65:50)', '(61:r:66:46)', '(61:r:66:47)', '(61:r:66:48)', '(61:r:66:49)', '(61:r:66:50)', '(61:r:67:47)', '(61:r:67:48)', '(61:r:67:49)', '(61:r:68:48)', '(61:r:68:51)', '(61:r:69:51)', 'BLA_ac', 'ILA_2/3', 'ORBm…
1	0.54790808046753248	5	0.75	{1: ['(61:r:63:46)', '(61:r:63:47)', '(61:r:64:45)', '(61:r:64:46)', '(61:r:64:47)', '(61:r:64:48)', '(61:r:64:49)', '(61:r:65:46)', '(61:r:65:47)', '(61:r:65:48)', '(61:r:65:49)', '(61:r:65:50)', '(61:r:66:46)', '(61:r:66:47)', '(61:r:66:48)', '(61:r:66:49)', '(61:r:66:50)', '(61:r:67:47)', '(61:r:67:48)', '(61:r:67:49)', '(61:r:68:48)', '(61:r:68:51)', '(61:r:69:51)', 'BLA_ac', 'ILA_2/3', 'ORBm…
1	0.49827994284057348	5	0.75	{1: ['(61:r:63:46)', '(61:r:63:47)', '(61:r:64:45)', '(61:r:64:46)', '(61:r:64:47)', '(61:r:64:48)', '(61:r:64:49)', '(61:r:65:43)', '(61:r:65:45)', '(61:r:65:46)', '(61:r:65:47)', '(61:r:65:48)', '(61:r:65:49)', '(61:r:65:50)', '(61:r:66:46)', '(61:r:66:47)', '(61:r:66:48)', '(61:r:66:49)', '(61:r:66:50)', '(61:r:67:47)', '(61:r:67:48)', '(61:r:67:49)', '(61:r:67:50)', '(61:r:67:51)', '(61:r:68:…
1	0.51467147844443462	5	0.75	{1: ['(61:r:63:46)', '(61:r:63:47)', '(61:r:64:45)', '(61:r:64:46)', '(61:r:64:47)', '(61:r:65:43)', '(61:r:65:44)', '(61:r:65:45)', '(61:r:65:46)', '(61:r:65:47)', '(61:r:66:43)', '(61:r:66:44)', '(61:r:66:45)', '(61:r:66:46)', '(61:r:66:47)', '(61:r:67:43)', '(61:r:67:44)', '(61:r:67:50)', '(61:r:67:51)', '(61:r:68:49)', '(61:r:68:50)', '(61:r:68:51)', '(61:r:69:48)', '(61:r:69:49)', '(61:r:69:…
1	0.54790808046753248	5	0.75	{1: ['(61:r:63:46)', '(61:r:63:47)', '(61:r:64:45)', '(61:r:64:46)', '(61:r:64:47)', '(61:r:64:48)', '(61:r:64:49)', '(61:r:65:46)', '(61:r:65:47)', '(61:r:65:48)', '(61:r:65:49)', '(61:r:65:50)', '(61:r:66:46)', '(61:r:66:47)', '(61:r:66:48)', '(61:r:66:49)', '(61:r:66:50)', '(61:r:67:47)', '(61:r:67:48)', '(61:r:67:49)', '(61:r:68:48)', '(61:r:68:51)', '(61:r:69:51)', 'BLA_ac', 'ILA_2/3', 'ORBm…
1	0.50451295916447658	6	0.75	{1: ['(61:r:63:46)', '(61:r:63:47)', '(61:r:64:45)', '(61:r:64:46)', '(61:r:64:47)', '(61:r:64:48)', '(61:r:64:49)', '(61:r:65:45)', '(61:r:65:46)', '(61:r:65:47)', '(61:r:65:48)', '(61:r:65:49)', '(61:r:65:50)', '(61:r:66:46)', '(61:r:66:47)', '(61:r:66:48)', '(61:r:66:49)', '(61:r:66:50)', '(61:r:67:47)', '(61:r:67:48)', '(61:r:67:49)', '(61:r:68:48)', '(61:r:68:51)', '(61:r:69:51)', 'BLA_ac', …
1	0.49615777520311083	7	0.75	{1: ['(61:r:63:46)', '(61:r:63:47)', '(61:r:64:45)', '(61:r:64:46)', '(61:r:64:47)', '(61:r:64:48)', '(61:r:65:45)', '(61:r:65:46)', '(61:r:65:47)', '(61:r:66:46)', '(61:r:66:47)', '(61:r:68:51)', '(61:r:69:51)', 'BLA_ac', 'PL_2/3', 'SUBv_sp'], 2: ['(61:r:64:49)', '(61:r:65:48)', '(61:r:65:49)', '(61:r:65:50)', '(61:r:66:48)', '(61:r:66:49)', '(61:r:66:50)', '(61:r:67:47)', '(61:r:67:48)', '(61:r…
1	0.54790808046753248	5	0.75	{1: ['(61:r:63:46)', '(61:r:63:47)', '(61:r:64:45)', '(61:r:64:46)', '(61:r:64:47)', '(61:r:64:48)', '(61:r:64:49)', '(61:r:65:46)', '(61:r:65:47)', '(61:r:65:48)', '(61:r:65:49)', '(61:r:65:50)', '(61:r:66:46)', '(61:r:66:47)', '(61:r:66:48)', '(61:r:66:49)', '(61:r:66:50)', '(61:r:67:47)', '(61:r:67:48)', '(61:r:67:49)', '(61:r:68:48)', '(61:r:68:51)', '(61:r:69:51)', 'BLA_ac', 'ILA_2/3', 'ORBm…
1	0.49662086938786321	7	0.75	{1: ['(61:r:63:46)', '(61:r:63:47)', '(61:r:64:45)', '(61:r:64:46)', '(61:r:64:47)', '(61:r:64:48)', '(61:r:65:45)', '(61:r:65:46)', '(61:r:65:47)', '(61:r:66:46)', '(61:r:66:47)', '(61:r:68:51)', '(61:r:69:51)', 'BLA_ac', 'PL_2/3', 'SUBv_sp'], 2: ['(61:r:64:49)', '(61:r:65:48)', '(61:r:65:49)', '(61:r:65:50)', '(61:r:66:48)', '(61:r:66:49)', '(61:r:66:50)', '(61:r:67:47)', '(61:r:67:48)', '(61:r…
1	0.52031739054009274	6	0.75	{1: ['(61:r:63:46)', '(61:r:63:47)', '(61:r:64:45)', '(61:r:64:46)', '(61:r:64:47)', '(61:r:64:48)', '(61:r:64:49)', '(61:r:65:45)', '(61:r:65:46)', '(61:r:65:47)', '(61:r:65:48)', '(61:r:65:49)', '(61:r:65:50)', '(61:r:66:46)', '(61:r:66:47)', '(61:r:66:48)', '(61:r:66:49)', '(61:r:66:50)', '(61:r:67:47)', '(61:r:67:48)', '(61:r:67:49)', '(61:r:68:48)', '(61:r:68:51)', '(61:r:69:51)', 'BLA_ac', …
1	0.46154081428889604	7	0.75	{1: ['(61:r:63:46)', '(61:r:63:47)', '(61:r:64:45)', '(61:r:64:46)', '(61:r:64:47)', '(61:r:64:48)', '(61:r:65:45)', '(61:r:65:46)', '(61:r:65:47)', '(61:r:66:46)', '(61:r:66:47)', '(61:r:68:51)', '(61:r:69:51)', 'BLA_ac', 'PL_2/3', 'SUBv_sp'], 2: ['(61:r:64:49)', '(61:r:65:48)', '(61:r:65:49)', '(61:r:65:50)', '(61:r:66:48)', '(61:r:66:49)', '(61:r:66:50)', '(61:r:67:47)', '(61:r:67:48)', '(61:r…
1	0.49662086938786321	7	0.75	{1: ['(61:r:63:46)', '(61:r:63:47)', '(61:r:64:45)', '(61:r:64:46)', '(61:r:64:47)', '(61:r:64:48)', '(61:r:65:45)', '(61:r:65:46)', '(61:r:65:47)', '(61:r:66:46)', '(61:r:66:47)', '(61:r:68:51)', '(61:r:69:51)', 'BLA_ac', 'PL_2/3', 'SUBv_sp'], 2: ['(61:r:64:49)', '(61:r:65:48)', '(61:r:65:49)', '(61:r:65:50)', '(61:r:66:48)', '(61:r:66:49)', '(61:r:66:50)', '(61:r:67:47)', '(61:r:67:48)', '(61:r…
1	0.49455124285827717	7	0.75	{1: ['(61:r:63:46)', '(61:r:63:47)', '(61:r:64:46)', '(61:r:64:47)', '(61:r:64:48)', '(61:r:65:45)', '(61:r:65:46)', '(61:r:65:47)', '(61:r:66:46)', '(61:r:66:47)', '(61:r:68:51)', '(61:r:69:51)', 'BLA_ac', 'PL_2/3', 'SUBv_sp'], 2: ['(61:r:65:44)', '(61:r:66:45)', '(61:r:67:44)', 'ACAd_2/3'], 3: ['(61:r:64:49)', '(61:r:65:48)', '(61:r:65:49)', '(61:r:65:50)', '(61:r:66:48)', '(61:r:66:49)', '(61:…
1	0.49417538863405724	7	0.75	{1: ['(61:r:64:49)', '(61:r:65:48)', '(61:r:65:49)', '(61:r:65:50)', '(61:r:66:48)', '(61:r:66:49)', '(61:r:66:50)', '(61:r:67:47)', '(61:r:67:48)', '(61:r:67:49)', '(61:r:68:48)', 'ILA_2/3', 'ORBm_2/3'], 2: ['(61:r:63:46)', '(61:r:63:47)', '(61:r:64:45)', '(61:r:64:46)', '(61:r:64:47)', '(61:r:64:48)', '(61:r:65:45)', '(61:r:65:46)', '(61:r:65:47)', '(61:r:66:46)', '(61:r:66:47)', '(61:r:68:51)'…
1	0.51878571302966225	5	0.75	{1: ['(61:r:63:46)', '(61:r:63:47)', '(61:r:64:45)', '(61:r:64:46)', '(61:r:64:47)', '(61:r:64:48)', '(61:r:64:49)', '(61:r:65:43)', '(61:r:65:45)', '(61:r:65:46)', '(61:r:65:47)', '(61:r:65:48)', '(61:r:65:49)', '(61:r:65:50)', '(61:r:66:46)', '(61:r:66:47)', '(61:r:66:48)', '(61:r:66:49)', '(61:r:66:50)', '(61:r:67:47)', '(61:r:67:48)', '(61:r:67:49)', '(61:r:67:50)', '(61:r:67:51)', '(61:r:68:…
1	0.52060885078833508	6	0.75	{1: ['(61:r:63:46)', '(61:r:63:47)', '(61:r:64:45)', '(61:r:64:46)', '(61:r:64:47)', '(61:r:64:48)', '(61:r:64:49)', '(61:r:65:45)', '(61:r:65:46)', '(61:r:65:47)', '(61:r:65:48)', '(61:r:65:49)', '(61:r:65:50)', '(61:r:66:46)', '(61:r:66:47)', '(61:r:66:48)', '(61:r:66:49)', '(61:r:66:50)', '(61:r:67:47)', '(61:r:67:48)', '(61:r:67:49)', '(61:r:68:48)', '(61:r:68:51)', '(61:r:69:51)', 'BLA_ac', …
1	0.51263954227397379	4	0.75	{1: ['(61:r:63:46)', '(61:r:63:47)', '(61:r:64:45)', '(61:r:64:46)', '(61:r:64:47)', '(61:r:64:48)', '(61:r:64:49)', '(61:r:65:43)', '(61:r:65:44)', '(61:r:65:45)', '(61:r:65:46)', '(61:r:65:47)', '(61:r:65:48)', '(61:r:65:49)', '(61:r:65:50)', '(61:r:66:43)', '(61:r:66:44)', '(61:r:66:45)', '(61:r:66:46)', '(61:r:66:47)', '(61:r:66:48)', '(61:r:66:49)', '(61:r:66:50)', '(61:r:67:43)', '(61:r:67:…
1	0.56723272313948869	4	0.75	{1: ['(61:r:63:46)', '(61:r:63:47)', '(61:r:64:45)', '(61:r:64:46)', '(61:r:64:47)', '(61:r:64:48)', '(61:r:64:49)', '(61:r:65:46)', '(61:r:65:47)', '(61:r:65:48)', '(61:r:65:49)', '(61:r:65:50)', '(61:r:66:46)', '(61:r:66:47)', '(61:r:66:48)', '(61:r:66:49)', '(61:r:66:50)', '(61:r:67:47)', '(61:r:67:48)', '(61:r:67:49)', '(61:r:68:48)', '(61:r:68:51)', '(61:r:69:51)', 'BLA_ac', 'ILA_2/3', 'ORBm…
1	0.54790808046753248	5	0.75	{1: ['(61:r:63:46)', '(61:r:63:47)', '(61:r:64:45)', '(61:r:64:46)', '(61:r:64:47)', '(61:r:64:48)', '(61:r:64:49)', '(61:r:65:46)', '(61:r:65:47)', '(61:r:65:48)', '(61:r:65:49)', '(61:r:65:50)', '(61:r:66:46)', '(61:r:66:47)', '(61:r:66:48)', '(61:r:66:49)', '(61:r:66:50)', '(61:r:67:47)', '(61:r:67:48)', '(61:r:67:49)', '(61:r:68:48)', '(61:r:68:51)', '(61:r:69:51)', 'BLA_ac', 'ILA_2/3', 'ORBm…
1	0.54790808046753248	5	0.75	{1: ['(61:r:63:46)', '(61:r:63:47)', '(61:r:64:45)', '(61:r:64:46)', '(61:r:64:47)', '(61:r:64:48)', '(61:r:64:49)', '(61:r:65:46)', '(61:r:65:47)', '(61:r:65:48)', '(61:r:65:49)', '(61:r:65:50)', '(61:r:66:46)', '(61:r:66:47)', '(61:r:66:48)', '(61:r:66:49)', '(61:r:66:50)', '(61:r:67:47)', '(61:r:67:48)', '(61:r:67:49)', '(61:r:68:48)', '(61:r:68:51)', '(61:r:69:51)', 'BLA_ac', 'ILA_2/3', 'ORBm…
1	0.56653154843431752	4	0.75	{1: ['(61:r:63:46)', '(61:r:63:47)', '(61:r:64:45)', '(61:r:64:46)', '(61:r:64:47)', '(61:r:64:48)', '(61:r:64:49)', '(61:r:65:46)', '(61:r:65:47)', '(61:r:65:48)', '(61:r:65:49)', '(61:r:65:50)', '(61:r:66:46)', '(61:r:66:47)', '(61:r:66:48)', '(61:r:66:49)', '(61:r:66:50)', '(61:r:67:47)', '(61:r:67:48)', '(61:r:67:49)', '(61:r:68:48)', '(61:r:68:51)', '(61:r:69:51)', 'BLA_ac', 'ILA_2/3', 'ORBm…
1	0.51674610961073231	5	0.75	{1: ['(61:r:63:46)', '(61:r:63:47)', '(61:r:64:45)', '(61:r:64:46)', '(61:r:64:47)', '(61:r:64:48)', '(61:r:64:49)', '(61:r:65:43)', '(61:r:65:45)', '(61:r:65:46)', '(61:r:65:47)', '(61:r:65:48)', '(61:r:65:49)', '(61:r:65:50)', '(61:r:66:46)', '(61:r:66:47)', '(61:r:66:48)', '(61:r:66:49)', '(61:r:66:50)', '(61:r:67:47)', '(61:r:67:48)', '(61:r:67:49)', '(61:r:67:50)', '(61:r:67:51)', '(61:r:68:…
1	0.53938043425637094	5	0.75	{1: ['(61:r:63:46)', '(61:r:63:47)', '(61:r:64:45)', '(61:r:64:46)', '(61:r:64:47)', '(61:r:64:48)', '(61:r:64:49)', '(61:r:65:45)', '(61:r:65:46)', '(61:r:65:47)', '(61:r:65:48)', '(61:r:65:49)', '(61:r:65:50)', '(61:r:66:46)', '(61:r:66:47)', '(61:r:66:48)', '(61:r:66:49)', '(61:r:66:50)', '(61:r:67:47)', '(61:r:67:48)', '(61:r:67:49)', '(61:r:68:48)', '(61:r:68:51)', '(61:r:69:51)', 'BLA_ac', …
1	0.52031739054009274	6	0.75	{1: ['(61:r:63:46)', '(61:r:63:47)', '(61:r:64:45)', '(61:r:64:46)', '(61:r:64:47)', '(61:r:64:48)', '(61:r:64:49)', '(61:r:65:45)', '(61:r:65:46)', '(61:r:65:47)', '(61:r:65:48)', '(61:r:65:49)', '(61:r:65:50)', '(61:r:66:46)', '(61:r:66:47)', '(61:r:66:48)', '(61:r:66:49)', '(61:r:66:50)', '(61:r:67:47)', '(61:r:67:48)', '(61:r:67:49)', '(61:r:68:48)', '(61:r:68:51)', '(61:r:69:51)', 'BLA_ac', …
1	0.54790808046753248	5	0.75	{1: ['(61:r:63:46)', '(61:r:63:47)', '(61:r:64:45)', '(61:r:64:46)', '(61:r:64:47)', '(61:r:64:48)', '(61:r:64:49)', '(61:r:65:46)', '(61:r:65:47)', '(61:r:65:48)', '(61:r:65:49)', '(61:r:65:50)', '(61:r:66:46)', '(61:r:66:47)', '(61:r:66:48)', '(61:r:66:49)', '(61:r:66:50)', '(61:r:67:47)', '(61:r:67:48)', '(61:r:67:49)', '(61:r:68:48)', '(61:r:68:51)', '(61:r:69:51)', 'BLA_ac', 'ILA_2/3', 'ORBm…
1	0.4514973467482799	8	0.75	{1: ['(61:r:63:46)', '(61:r:63:47)', '(61:r:64:46)', '(61:r:64:47)', '(61:r:66:46)', '(61:r:66:47)', '(61:r:68:51)', '(61:r:69:51)', 'BLA_ac', 'PL_2/3'], 2: ['(61:r:65:46)', '(61:r:65:47)', 'SUBv_sp'], 3: ['(61:r:64:48)', '(61:r:64:49)', '(61:r:65:48)', '(61:r:65:49)', '(61:r:65:50)', '(61:r:66:48)', '(61:r:66:49)', '(61:r:66:50)', '(61:r:67:47)', '(61:r:67:48)', '(61:r:67:49)', 'ILA_2/3', 'ORBm_…
1	0.5500973600296224	5	0.75	{1: ['(61:r:63:46)', '(61:r:63:47)', '(61:r:64:45)', '(61:r:64:46)', '(61:r:64:47)', '(61:r:64:48)', '(61:r:64:49)', '(61:r:65:46)', '(61:r:65:47)', '(61:r:65:48)', '(61:r:65:49)', '(61:r:65:50)', '(61:r:66:46)', '(61:r:66:47)', '(61:r:66:48)', '(61:r:66:49)', '(61:r:66:50)', '(61:r:67:47)', '(61:r:67:48)', '(61:r:67:49)', '(61:r:68:48)', '(61:r:68:51)', '(61:r:69:51)', 'BLA_ac', 'ILA_2/3', 'ORBm…
1	0.41305140614374769	9	0.75	{1: ['(61:r:63:46)', '(61:r:64:46)', '(61:r:64:47)', '(61:r:66:46)', '(61:r:66:47)', '(61:r:67:49)', '(61:r:68:51)', '(61:r:69:51)', 'BLA_ac', 'PL_2/3'], 2: ['(61:r:63:47)', '(61:r:64:48)', '(61:r:64:49)', '(61:r:65:46)', '(61:r:65:47)', '(61:r:65:48)', '(61:r:65:50)', '(61:r:66:48)', '(61:r:67:47)', 'ORBm_2/3', 'SUBv_sp'], 3: ['(61:r:65:49)', '(61:r:66:49)', '(61:r:66:50)', '(61:r:67:48)', 'ILA_…
1	0.53856392411702225	5	0.75	{1: ['(61:r:63:46)', '(61:r:63:47)', '(61:r:64:45)', '(61:r:64:46)', '(61:r:64:47)', '(61:r:64:48)', '(61:r:64:49)', '(61:r:65:45)', '(61:r:65:46)', '(61:r:65:47)', '(61:r:65:48)', '(61:r:65:49)', '(61:r:65:50)', '(61:r:66:46)', '(61:r:66:47)', '(61:r:66:48)', '(61:r:66:49)', '(61:r:66:50)', '(61:r:67:47)', '(61:r:67:48)', '(61:r:67:49)', '(61:r:68:48)', '(61:r:68:51)', '(61:r:69:51)', 'BLA_ac', …
1	0.47815928104793448	7	0.75	{1: ['(61:r:63:46)', '(61:r:63:47)', '(61:r:64:46)', '(61:r:64:47)', '(61:r:66:46)', '(61:r:66:47)', '(61:r:67:49)', '(61:r:68:51)', '(61:r:69:51)', 'BLA_ac', 'PL_2/3'], 2: ['(61:r:64:45)', '(61:r:64:48)', '(61:r:65:45)', '(61:r:65:46)', '(61:r:65:47)', '(61:r:66:48)', 'SUBv_sp'], 3: ['(61:r:64:49)', '(61:r:65:48)', '(61:r:65:50)', '(61:r:67:47)', 'ORBm_2/3'], 4: ['(61:r:65:49)', '(61:r:66:49)', …
1	0.47384434738614201	7	0.75	{1: ['(61:r:63:46)', '(61:r:63:47)', '(61:r:64:45)', '(61:r:64:46)', '(61:r:64:47)', '(61:r:64:48)', '(61:r:65:45)', '(61:r:65:46)', '(61:r:65:47)', '(61:r:66:46)', '(61:r:66:47)', '(61:r:68:51)', '(61:r:69:51)', 'BLA_ac', 'PL_2/3', 'SUBv_sp'], 2: ['(61:r:64:49)', '(61:r:65:48)', '(61:r:65:49)', '(61:r:65:50)', '(61:r:66:48)', '(61:r:66:49)', '(61:r:66:50)', '(61:r:67:47)', '(61:r:67:48)', '(61:r…
1	0.50252916969587558	6	0.75	{1: ['(61:r:63:46)', '(61:r:63:47)', '(61:r:64:45)', '(61:r:64:46)', '(61:r:64:47)', '(61:r:65:43)', '(61:r:65:45)', '(61:r:65:46)', '(61:r:65:47)', '(61:r:66:46)', '(61:r:66:47)', '(61:r:67:50)', '(61:r:67:51)', '(61:r:68:48)', '(61:r:68:49)', '(61:r:68:50)', '(61:r:68:51)', '(61:r:69:48)', '(61:r:69:49)', '(61:r:69:50)', '(61:r:69:51)', '(61:r:70:48)', '(61:r:70:49)', '(61:r:70:50)', '(61:r:71:…
1	0.49455124285827717	7	0.75	{1: ['(61:r:63:46)', '(61:r:63:47)', '(61:r:64:46)', '(61:r:64:47)', '(61:r:64:48)', '(61:r:65:45)', '(61:r:65:46)', '(61:r:65:47)', '(61:r:66:46)', '(61:r:66:47)', '(61:r:68:51)', '(61:r:69:51)', 'BLA_ac', 'PL_2/3', 'SUBv_sp'], 2: ['(61:r:64:49)', '(61:r:65:48)', '(61:r:65:49)', '(61:r:65:50)', '(61:r:66:48)', '(61:r:66:49)', '(61:r:66:50)', '(61:r:67:47)', '(61:r:67:48)', '(61:r:67:49)', '(61:r…
1	0.49417538863405724	7	0.75	{1: ['(61:r:63:46)', '(61:r:63:47)', '(61:r:64:45)', '(61:r:64:46)', '(61:r:64:47)', '(61:r:64:48)', '(61:r:65:45)', '(61:r:65:46)', '(61:r:65:47)', '(61:r:66:46)', '(61:r:66:47)', '(61:r:68:51)', '(61:r:69:51)', 'BLA_ac', 'PL_2/3', 'SUBv_sp'], 2: ['(61:r:65:43)', '(61:r:67:50)', '(61:r:67:51)', '(61:r:68:49)', '(61:r:68:50)', '(61:r:69:48)', '(61:r:69:49)', '(61:r:69:50)', '(61:r:70:48)', '(61:r…
1	0.55235229682993126	4	0.75	{1: ['(61:r:63:46)', '(61:r:63:47)', '(61:r:64:45)', '(61:r:64:46)', '(61:r:64:47)', '(61:r:64:48)', '(61:r:64:49)', '(61:r:65:45)', '(61:r:65:46)', '(61:r:65:47)', '(61:r:65:48)', '(61:r:65:49)', '(61:r:65:50)', '(61:r:66:46)', '(61:r:66:47)', '(61:r:66:48)', '(61:r:66:49)', '(61:r:66:50)', '(61:r:67:47)', '(61:r:67:48)', '(61:r:67:49)', '(61:r:68:48)', '(61:r:68:51)', '(61:r:69:51)', 'BLA_ac', …
1	0.53960762685305841	5	0.75	{1: ['(61:r:63:46)', '(61:r:63:47)', '(61:r:64:45)', '(61:r:64:46)', '(61:r:64:47)', '(61:r:64:48)', '(61:r:64:49)', '(61:r:65:45)', '(61:r:65:46)', '(61:r:65:47)', '(61:r:65:48)', '(61:r:65:49)', '(61:r:65:50)', '(61:r:66:46)', '(61:r:66:47)', '(61:r:66:48)', '(61:r:66:49)', '(61:r:66:50)', '(61:r:67:47)', '(61:r:67:48)', '(61:r:67:49)', '(61:r:68:48)', '(61:r:68:51)', '(61:r:69:51)', 'BLA_ac', …
1	0.56723272313948869	4	0.75	{1: ['(61:r:63:46)', '(61:r:63:47)', '(61:r:64:45)', '(61:r:64:46)', '(61:r:64:47)', '(61:r:64:48)', '(61:r:64:49)', '(61:r:65:46)', '(61:r:65:47)', '(61:r:65:48)', '(61:r:65:49)', '(61:r:65:50)', '(61:r:66:46)', '(61:r:66:47)', '(61:r:66:48)', '(61:r:66:49)', '(61:r:66:50)', '(61:r:67:47)', '(61:r:67:48)', '(61:r:67:49)', '(61:r:68:48)', '(61:r:68:51)', '(61:r:69:51)', 'BLA_ac', 'ILA_2/3', 'ORBm…
1	0.56653154843431752	4	0.75	{1: ['(61:r:63:46)', '(61:r:63:47)', '(61:r:64:45)', '(61:r:64:46)', '(61:r:64:47)', '(61:r:64:48)', '(61:r:64:49)', '(61:r:65:46)', '(61:r:65:47)', '(61:r:65:48)', '(61:r:65:49)', '(61:r:65:50)', '(61:r:66:46)', '(61:r:66:47)', '(61:r:66:48)', '(61:r:66:49)', '(61:r:66:50)', '(61:r:67:47)', '(61:r:67:48)', '(61:r:67:49)', '(61:r:68:48)', '(61:r:68:51)', '(61:r:69:51)', 'BLA_ac', 'ILA_2/3', 'ORBm…
1	0.54790808046753248	5	0.75	{1: ['(61:r:63:46)', '(61:r:63:47)', '(61:r:64:45)', '(61:r:64:46)', '(61:r:64:47)', '(61:r:64:48)', '(61:r:64:49)', '(61:r:65:46)', '(61:r:65:47)', '(61:r:65:48)', '(61:r:65:49)', '(61:r:65:50)', '(61:r:66:46)', '(61:r:66:47)', '(61:r:66:48)', '(61:r:66:49)', '(61:r:66:50)', '(61:r:67:47)', '(61:r:67:48)', '(61:r:67:49)', '(61:r:68:48)', '(61:r:68:51)', '(61:r:69:51)', 'BLA_ac', 'ILA_2/3', 'ORBm…
1	0.50007301089417244	6	0.75	{1: ['(61:r:63:46)', '(61:r:63:47)', '(61:r:64:45)', '(61:r:64:46)', '(61:r:64:47)', '(61:r:64:48)', '(61:r:65:46)', '(61:r:65:47)', '(61:r:66:46)', '(61:r:66:47)', '(61:r:68:51)', '(61:r:69:51)', 'BLA_ac', 'PL_2/3', 'SUBv_sp'], 2: ['(61:r:64:49)', '(61:r:65:48)', '(61:r:65:49)', '(61:r:65:50)', '(61:r:66:48)', '(61:r:66:49)', '(61:r:66:50)', '(61:r:67:47)', '(61:r:67:48)', '(61:r:67:49)', '(61:r…
1	0.47480904587468897	8	0.75	{1: ['(61:r:63:46)', '(61:r:63:47)', '(61:r:64:46)', '(61:r:64:47)', '(61:r:66:46)', '(61:r:66:47)', '(61:r:67:49)', '(61:r:68:51)', '(61:r:69:51)', 'BLA_ac', 'PL_2/3'], 2: ['(61:r:64:48)', '(61:r:65:46)', '(61:r:65:47)', '(61:r:66:48)', 'SUBv_sp'], 3: ['(61:r:64:49)', '(61:r:65:48)', '(61:r:65:50)', '(61:r:67:47)', 'ORBm_2/3'], 4: ['(61:r:65:49)', '(61:r:66:49)', '(61:r:66:50)', '(61:r:67:48)', …
1	0.53938043425637094	5	0.75	{1: ['(61:r:63:46)', '(61:r:63:47)', '(61:r:64:45)', '(61:r:64:46)', '(61:r:64:47)', '(61:r:64:48)', '(61:r:64:49)', '(61:r:65:45)', '(61:r:65:46)', '(61:r:65:47)', '(61:r:65:48)', '(61:r:65:49)', '(61:r:65:50)', '(61:r:66:46)', '(61:r:66:47)', '(61:r:66:48)', '(61:r:66:49)', '(61:r:66:50)', '(61:r:67:47)', '(61:r:67:48)', '(61:r:67:49)', '(61:r:68:48)', '(61:r:68:51)', '(61:r:69:51)', 'BLA_ac', …
1	0.5241706915049662	5	0.75	{1: ['(61:r:63:46)', '(61:r:63:47)', '(61:r:64:45)', '(61:r:64:46)', '(61:r:64:47)', '(61:r:64:48)', '(61:r:65:45)', '(61:r:65:46)', '(61:r:65:47)', '(61:r:66:46)', '(61:r:66:47)', '(61:r:68:51)', '(61:r:69:51)', 'BLA_ac', 'PL_2/3', 'SUBv_sp'], 2: ['(61:r:64:49)', '(61:r:65:48)', '(61:r:65:49)', '(61:r:65:50)', '(61:r:66:48)', '(61:r:66:49)', '(61:r:66:50)', '(61:r:67:47)', '(61:r:67:48)', '(61:r…
1	0.49455124285827717	7	0.75	{1: ['(61:r:63:46)', '(61:r:63:47)', '(61:r:64:46)', '(61:r:64:47)', '(61:r:64:48)', '(61:r:65:45)', '(61:r:65:46)', '(61:r:65:47)', '(61:r:66:46)', '(61:r:66:47)', '(61:r:68:51)', '(61:r:69:51)', 'BLA_ac', 'PL_2/3', 'SUBv_sp'], 2: ['(61:r:64:49)', '(61:r:65:48)', '(61:r:65:49)', '(61:r:65:50)', '(61:r:66:48)', '(61:r:66:49)', '(61:r:66:50)', '(61:r:67:47)', '(61:r:67:48)', '(61:r:67:49)', '(61:r…
1	0.53183453679851311	5	0.75	{1: ['(61:r:63:46)', '(61:r:63:47)', '(61:r:64:45)', '(61:r:64:46)', '(61:r:64:47)', '(61:r:64:48)', '(61:r:64:49)', '(61:r:65:46)', '(61:r:65:47)', '(61:r:65:48)', '(61:r:65:49)', '(61:r:65:50)', '(61:r:66:46)', '(61:r:66:47)', '(61:r:66:48)', '(61:r:66:49)', '(61:r:66:50)', '(61:r:67:47)', '(61:r:67:48)', '(61:r:67:49)', '(61:r:68:48)', '(61:r:68:51)', '(61:r:69:51)', 'BLA_ac', 'ILA_2/3', 'ORBm…
1	0.46362384789959332	8	0.75	{1: ['(61:r:63:46)', '(61:r:63:47)', '(61:r:64:46)', '(61:r:64:47)', '(61:r:66:46)', '(61:r:66:47)', '(61:r:68:51)', '(61:r:69:51)', 'BLA_ac', 'PL_2/3'], 2: ['(61:r:65:45)', '(61:r:65:46)', '(61:r:65:47)', 'SUBv_sp'], 3: ['(61:r:64:48)', '(61:r:64:49)', '(61:r:65:48)', '(61:r:65:49)', '(61:r:65:50)', '(61:r:66:48)', '(61:r:66:49)', '(61:r:66:50)', '(61:r:67:47)', '(61:r:67:48)', '(61:r:67:49)', '…
1	0.52315883452271017	6	0.75	{1: ['(61:r:63:46)', '(61:r:63:47)', '(61:r:64:45)', '(61:r:64:46)', '(61:r:64:47)', '(61:r:64:48)', '(61:r:65:46)', '(61:r:65:47)', '(61:r:66:46)', '(61:r:66:47)', '(61:r:68:51)', '(61:r:69:51)', 'BLA_ac', 'PL_2/3', 'SUBv_sp'], 2: ['(61:r:64:49)', '(61:r:65:48)', '(61:r:65:49)', '(61:r:65:50)', '(61:r:66:48)', '(61:r:66:49)', '(61:r:66:50)', '(61:r:67:47)', '(61:r:67:48)', '(61:r:67:49)', 'ILA_2…
1	0.52056367762574407	6	0.75	{1: ['(61:r:63:46)', '(61:r:63:47)', '(61:r:64:45)', '(61:r:64:46)', '(61:r:64:47)', '(61:r:64:48)', '(61:r:65:46)', '(61:r:65:47)', '(61:r:66:46)', '(61:r:66:47)', '(61:r:68:51)', '(61:r:69:51)', 'BLA_ac', 'PL_2/3', 'SUBv_sp'], 2: ['(61:r:64:49)', '(61:r:65:48)', '(61:r:65:49)', '(61:r:65:50)', '(61:r:66:48)', '(61:r:66:49)', '(61:r:66:50)', '(61:r:67:47)', '(61:r:67:48)', '(61:r:67:49)', '(61:r…
1	0.53076588713634565	5	0.75	{1: ['(61:r:63:46)', '(61:r:63:47)', '(61:r:64:45)', '(61:r:64:46)', '(61:r:64:47)', '(61:r:64:48)', '(61:r:64:49)', '(61:r:65:45)', '(61:r:65:46)', '(61:r:65:47)', '(61:r:65:48)', '(61:r:65:49)', '(61:r:65:50)', '(61:r:66:46)', '(61:r:66:47)', '(61:r:66:48)', '(61:r:66:49)', '(61:r:66:50)', '(61:r:67:47)', '(61:r:67:48)', '(61:r:67:49)', '(61:r:68:48)', '(61:r:68:51)', '(61:r:69:51)', 'BLA_ac', …
1	0.55031269341100153	4	0.75	{1: ['(61:r:63:46)', '(61:r:63:47)', '(61:r:64:45)', '(61:r:64:46)', '(61:r:64:47)', '(61:r:64:48)', '(61:r:64:49)', '(61:r:65:45)', '(61:r:65:46)', '(61:r:65:47)', '(61:r:65:48)', '(61:r:65:49)', '(61:r:65:50)', '(61:r:66:46)', '(61:r:66:47)', '(61:r:66:48)', '(61:r:66:49)', '(61:r:66:50)', '(61:r:67:47)', '(61:r:67:48)', '(61:r:67:49)', '(61:r:68:48)', '(61:r:68:51)', '(61:r:69:51)', 'BLA_ac', …
1	0.55031269341100153	4	0.75	{1: ['(61:r:63:46)', '(61:r:63:47)', '(61:r:64:45)', '(61:r:64:46)', '(61:r:64:47)', '(61:r:64:48)', '(61:r:64:49)', '(61:r:65:45)', '(61:r:65:46)', '(61:r:65:47)', '(61:r:65:48)', '(61:r:65:49)', '(61:r:65:50)', '(61:r:66:46)', '(61:r:66:47)', '(61:r:66:48)', '(61:r:66:49)', '(61:r:66:50)', '(61:r:67:47)', '(61:r:67:48)', '(61:r:67:49)', '(61:r:68:48)', '(61:r:68:51)', '(61:r:69:51)', 'BLA_ac', …
1	0.52235699395902269	6	0.75	{1: ['(61:r:63:46)', '(61:r:63:47)', '(61:r:64:45)', '(61:r:64:46)', '(61:r:64:47)', '(61:r:64:48)', '(61:r:64:49)', '(61:r:65:45)', '(61:r:65:46)', '(61:r:65:47)', '(61:r:65:48)', '(61:r:65:49)', '(61:r:65:50)', '(61:r:66:46)', '(61:r:66:47)', '(61:r:66:48)', '(61:r:66:49)', '(61:r:66:50)', '(61:r:67:47)', '(61:r:67:48)', '(61:r:67:49)', '(61:r:68:48)', '(61:r:68:51)', '(61:r:69:51)', 'BLA_ac', …
1	0.52877111863889814	5	0.75	{1: ['(61:r:63:46)', '(61:r:63:47)', '(61:r:64:45)', '(61:r:64:46)', '(61:r:64:47)', '(61:r:64:48)', '(61:r:64:49)', '(61:r:65:45)', '(61:r:65:46)', '(61:r:65:47)', '(61:r:65:48)', '(61:r:65:49)', '(61:r:65:50)', '(61:r:66:46)', '(61:r:66:47)', '(61:r:66:48)', '(61:r:66:49)', '(61:r:66:50)', '(61:r:67:47)', '(61:r:67:48)', '(61:r:67:49)', '(61:r:68:48)', '(61:r:68:51)', '(61:r:69:51)', 'BLA_ac', …
1	0.52060885078833508	6	0.75	{1: ['(61:r:63:46)', '(61:r:63:47)', '(61:r:64:45)', '(61:r:64:46)', '(61:r:64:47)', '(61:r:64:48)', '(61:r:64:49)', '(61:r:65:45)', '(61:r:65:46)', '(61:r:65:47)', '(61:r:65:48)', '(61:r:65:49)', '(61:r:65:50)', '(61:r:66:46)', '(61:r:66:47)', '(61:r:66:48)', '(61:r:66:49)', '(61:r:66:50)', '(61:r:67:47)', '(61:r:67:48)', '(61:r:67:49)', '(61:r:68:48)', '(61:r:68:51)', '(61:r:69:51)', 'BLA_ac', …
1	0.52315883452271017	6	0.75	{1: ['(61:r:63:46)', '(61:r:63:47)', '(61:r:64:45)', '(61:r:64:46)', '(61:r:64:47)', '(61:r:64:48)', '(61:r:65:46)', '(61:r:65:47)', '(61:r:66:46)', '(61:r:66:47)', '(61:r:68:51)', '(61:r:69:51)', 'BLA_ac', 'PL_2/3', 'SUBv_sp'], 2: ['(61:r:64:49)', '(61:r:65:48)', '(61:r:65:49)', '(61:r:65:50)', '(61:r:66:48)', '(61:r:66:49)', '(61:r:66:50)', '(61:r:67:47)', '(61:r:67:48)', '(61:r:67:49)', 'ILA_2…
1	0.54790808046753248	5	0.75	{1: ['(61:r:63:46)', '(61:r:63:47)', '(61:r:64:45)', '(61:r:64:46)', '(61:r:64:47)', '(61:r:64:48)', '(61:r:64:49)', '(61:r:65:46)', '(61:r:65:47)', '(61:r:65:48)', '(61:r:65:49)', '(61:r:65:50)', '(61:r:66:46)', '(61:r:66:47)', '(61:r:66:48)', '(61:r:66:49)', '(61:r:66:50)', '(61:r:67:47)', '(61:r:67:48)', '(61:r:67:49)', '(61:r:68:48)', '(61:r:68:51)', '(61:r:69:51)', 'BLA_ac', 'ILA_2/3', 'ORBm…
1	0.54790808046753248	5	0.75	{1: ['(61:r:63:46)', '(61:r:63:47)', '(61:r:64:45)', '(61:r:64:46)', '(61:r:64:47)', '(61:r:64:48)', '(61:r:64:49)', '(61:r:65:46)', '(61:r:65:47)', '(61:r:65:48)', '(61:r:65:49)', '(61:r:65:50)', '(61:r:66:46)', '(61:r:66:47)', '(61:r:66:48)', '(61:r:66:49)', '(61:r:66:50)', '(61:r:67:47)', '(61:r:67:48)', '(61:r:67:49)', '(61:r:68:48)', '(61:r:68:51)', '(61:r:69:51)', 'BLA_ac', 'ILA_2/3', 'ORBm…
1	0.52315883452271017	6	0.75	{1: ['(61:r:63:46)', '(61:r:63:47)', '(61:r:64:45)', '(61:r:64:46)', '(61:r:64:47)', '(61:r:64:48)', '(61:r:65:46)', '(61:r:65:47)', '(61:r:66:46)', '(61:r:66:47)', '(61:r:68:51)', '(61:r:69:51)', 'BLA_ac', 'PL_2/3', 'SUBv_sp'], 2: ['(61:r:64:49)', '(61:r:65:48)', '(61:r:65:49)', '(61:r:65:50)', '(61:r:66:48)', '(61:r:66:49)', '(61:r:66:50)', '(61:r:67:47)', '(61:r:67:48)', '(61:r:67:49)', 'ILA_2…
1	0.54790808046753248	5	0.75	{1: ['(61:r:63:46)', '(61:r:63:47)', '(61:r:64:45)', '(61:r:64:46)', '(61:r:64:47)', '(61:r:64:48)', '(61:r:64:49)', '(61:r:65:46)', '(61:r:65:47)', '(61:r:65:48)', '(61:r:65:49)', '(61:r:65:50)', '(61:r:66:46)', '(61:r:66:47)', '(61:r:66:48)', '(61:r:66:49)', '(61:r:66:50)', '(61:r:67:47)', '(61:r:67:48)', '(61:r:67:49)', '(61:r:68:48)', '(61:r:68:51)', '(61:r:69:51)', 'BLA_ac', 'ILA_2/3', 'ORBm…
1	0.54790808046753248	5	0.75	{1: ['(61:r:63:46)', '(61:r:63:47)', '(61:r:64:45)', '(61:r:64:46)', '(61:r:64:47)', '(61:r:64:48)', '(61:r:64:49)', '(61:r:65:46)', '(61:r:65:47)', '(61:r:65:48)', '(61:r:65:49)', '(61:r:65:50)', '(61:r:66:46)', '(61:r:66:47)', '(61:r:66:48)', '(61:r:66:49)', '(61:r:66:50)', '(61:r:67:47)', '(61:r:67:48)', '(61:r:67:49)', '(61:r:68:48)', '(61:r:68:51)', '(61:r:69:51)', 'BLA_ac', 'ILA_2/3', 'ORBm…
1	0.54790808046753248	5	0.75	{1: ['(61:r:63:46)', '(61:r:63:47)', '(61:r:64:45)', '(61:r:64:46)', '(61:r:64:47)', '(61:r:64:48)', '(61:r:64:49)', '(61:r:65:46)', '(61:r:65:47)', '(61:r:65:48)', '(61:r:65:49)', '(61:r:65:50)', '(61:r:66:46)', '(61:r:66:47)', '(61:r:66:48)', '(61:r:66:49)', '(61:r:66:50)', '(61:r:67:47)', '(61:r:67:48)', '(61:r:67:49)', '(61:r:68:48)', '(61:r:68:51)', '(61:r:69:51)', 'BLA_ac', 'ILA_2/3', 'ORBm…
1	0.56653154843431752	4	0.75	{1: ['(61:r:63:46)', '(61:r:63:47)', '(61:r:64:45)', '(61:r:64:46)', '(61:r:64:47)', '(61:r:64:48)', '(61:r:64:49)', '(61:r:65:46)', '(61:r:65:47)', '(61:r:65:48)', '(61:r:65:49)', '(61:r:65:50)', '(61:r:66:46)', '(61:r:66:47)', '(61:r:66:48)', '(61:r:66:49)', '(61:r:66:50)', '(61:r:67:47)', '(61:r:67:48)', '(61:r:67:49)', '(61:r:68:48)', '(61:r:68:51)', '(61:r:69:51)', 'BLA_ac', 'ILA_2/3', 'ORBm…
1	0.54790808046753248	5	0.75	{1: ['(61:r:63:46)', '(61:r:63:47)', '(61:r:64:45)', '(61:r:64:46)', '(61:r:64:47)', '(61:r:64:48)', '(61:r:64:49)', '(61:r:65:46)', '(61:r:65:47)', '(61:r:65:48)', '(61:r:65:49)', '(61:r:65:50)', '(61:r:66:46)', '(61:r:66:47)', '(61:r:66:48)', '(61:r:66:49)', '(61:r:66:50)', '(61:r:67:47)', '(61:r:67:48)', '(61:r:67:49)', '(61:r:68:48)', '(61:r:68:51)', '(61:r:69:51)', 'BLA_ac', 'ILA_2/3', 'ORBm…
1	0.53938043425637094	5	0.75	{1: ['(61:r:63:46)', '(61:r:63:47)', '(61:r:64:45)', '(61:r:64:46)', '(61:r:64:47)', '(61:r:64:48)', '(61:r:64:49)', '(61:r:65:45)', '(61:r:65:46)', '(61:r:65:47)', '(61:r:65:48)', '(61:r:65:49)', '(61:r:65:50)', '(61:r:66:46)', '(61:r:66:47)', '(61:r:66:48)', '(61:r:66:49)', '(61:r:66:50)', '(61:r:67:47)', '(61:r:67:48)', '(61:r:67:49)', '(61:r:68:48)', '(61:r:68:51)', '(61:r:69:51)', 'BLA_ac', …
1	0.54790808046753248	5	0.75	{1: ['(61:r:63:46)', '(61:r:63:47)', '(61:r:64:45)', '(61:r:64:46)', '(61:r:64:47)', '(61:r:64:48)', '(61:r:64:49)', '(61:r:65:46)', '(61:r:65:47)', '(61:r:65:48)', '(61:r:65:49)', '(61:r:65:50)', '(61:r:66:46)', '(61:r:66:47)', '(61:r:66:48)', '(61:r:66:49)', '(61:r:66:50)', '(61:r:67:47)', '(61:r:67:48)', '(61:r:67:49)', '(61:r:68:48)', '(61:r:68:51)', '(61:r:69:51)', 'BLA_ac', 'ILA_2/3', 'ORBm…
1	0.52056367762574407	6	0.75	{1: ['(61:r:63:46)', '(61:r:63:47)', '(61:r:64:45)', '(61:r:64:46)', '(61:r:64:47)', '(61:r:64:48)', '(61:r:65:46)', '(61:r:65:47)', '(61:r:66:46)', '(61:r:66:47)', '(61:r:68:51)', '(61:r:69:51)', 'BLA_ac', 'PL_2/3', 'SUBv_sp'], 2: ['(61:r:64:49)', '(61:r:65:48)', '(61:r:65:49)', '(61:r:65:50)', '(61:r:66:48)', '(61:r:66:49)', '(61:r:66:50)', '(61:r:67:47)', '(61:r:67:48)', '(61:r:67:49)', '(61:r…
1	0.56249608340491508	4	0.75	{1: ['(61:r:63:46)', '(61:r:63:47)', '(61:r:64:45)', '(61:r:64:46)', '(61:r:64:47)', '(61:r:64:48)', '(61:r:64:49)', '(61:r:65:46)', '(61:r:65:47)', '(61:r:65:48)', '(61:r:65:49)', '(61:r:65:50)', '(61:r:66:46)', '(61:r:66:47)', '(61:r:66:48)', '(61:r:66:49)', '(61:r:66:50)', '(61:r:67:47)', '(61:r:67:48)', '(61:r:67:49)', '(61:r:68:48)', '(61:r:68:51)', '(61:r:69:51)', 'BLA_ac', 'ILA_2/3', 'ORBm…
1	0.52235699395902258	6	0.75	{1: ['(61:r:63:46)', '(61:r:63:47)', '(61:r:64:45)', '(61:r:64:46)', '(61:r:64:47)', '(61:r:64:48)', '(61:r:64:49)', '(61:r:65:45)', '(61:r:65:46)', '(61:r:65:47)', '(61:r:65:48)', '(61:r:65:49)', '(61:r:65:50)', '(61:r:66:46)', '(61:r:66:47)', '(61:r:66:48)', '(61:r:66:49)', '(61:r:66:50)', '(61:r:67:47)', '(61:r:67:48)', '(61:r:67:49)', '(61:r:68:48)', '(61:r:68:51)', '(61:r:69:51)', 'BLA_ac', …
1	0.52315883452271017	6	0.75	{1: ['(61:r:63:46)', '(61:r:63:47)', '(61:r:64:45)', '(61:r:64:46)', '(61:r:64:47)', '(61:r:64:48)', '(61:r:65:46)', '(61:r:65:47)', '(61:r:66:46)', '(61:r:66:47)', '(61:r:68:51)', '(61:r:69:51)', 'BLA_ac', 'PL_2/3', 'SUBv_sp'], 2: ['(61:r:64:49)', '(61:r:65:48)', '(61:r:65:49)', '(61:r:65:50)', '(61:r:66:48)', '(61:r:66:49)', '(61:r:66:50)', '(61:r:67:47)', '(61:r:67:48)', '(61:r:67:49)', 'ILA_2…
1	0.49371229444930476	7	0.75	{1: ['(61:r:63:46)', '(61:r:63:47)', '(61:r:64:45)', '(61:r:64:46)', '(61:r:64:47)', '(61:r:64:48)', '(61:r:65:45)', '(61:r:65:46)', '(61:r:65:47)', '(61:r:66:46)', '(61:r:66:47)', '(61:r:68:51)', '(61:r:69:51)', 'BLA_ac', 'PL_2/3', 'SUBv_sp'], 2: ['(61:r:65:43)', '(61:r:66:43)', '(61:r:67:50)', '(61:r:67:51)', '(61:r:68:49)', '(61:r:68:50)', '(61:r:69:48)', '(61:r:69:49)', '(61:r:69:50)', '(61:r…
1	0.54798444347994379	4	0.75	{1: ['(61:r:63:46)', '(61:r:63:47)', '(61:r:64:45)', '(61:r:64:46)', '(61:r:64:47)', '(61:r:64:48)', '(61:r:64:49)', '(61:r:65:45)', '(61:r:65:46)', '(61:r:65:47)', '(61:r:65:48)', '(61:r:65:49)', '(61:r:65:50)', '(61:r:66:46)', '(61:r:66:47)', '(61:r:66:48)', '(61:r:66:49)', '(61:r:66:50)', '(61:r:67:47)', '(61:r:67:48)', '(61:r:67:49)', '(61:r:68:48)', '(61:r:68:51)', '(61:r:69:51)', 'BLA_ac', …
1	0.52077570327280509	5	0.75	{1: ['(61:r:63:46)', '(61:r:63:47)', '(61:r:64:45)', '(61:r:64:46)', '(61:r:64:47)', '(61:r:65:43)', '(61:r:65:45)', '(61:r:65:46)', '(61:r:65:47)', '(61:r:66:46)', '(61:r:66:47)', '(61:r:67:50)', '(61:r:67:51)', '(61:r:68:48)', '(61:r:68:49)', '(61:r:68:50)', '(61:r:68:51)', '(61:r:69:48)', '(61:r:69:49)', '(61:r:69:50)', '(61:r:69:51)', '(61:r:70:48)', '(61:r:70:49)', '(61:r:70:50)', '(61:r:71:…
1	0.52060885078833508	6	0.75	{1: ['(61:r:63:46)', '(61:r:63:47)', '(61:r:64:45)', '(61:r:64:46)', '(61:r:64:47)', '(61:r:64:48)', '(61:r:64:49)', '(61:r:65:45)', '(61:r:65:46)', '(61:r:65:47)', '(61:r:65:48)', '(61:r:65:49)', '(61:r:65:50)', '(61:r:66:46)', '(61:r:66:47)', '(61:r:66:48)', '(61:r:66:49)', '(61:r:66:50)', '(61:r:67:47)', '(61:r:67:48)', '(61:r:67:49)', '(61:r:68:48)', '(61:r:68:51)', '(61:r:69:51)', 'BLA_ac', …
1	0.49417538863405724	7	0.75	{1: ['(61:r:63:46)', '(61:r:63:47)', '(61:r:64:45)', '(61:r:64:46)', '(61:r:64:47)', '(61:r:64:48)', '(61:r:65:45)', '(61:r:65:46)', '(61:r:65:47)', '(61:r:66:46)', '(61:r:66:47)', '(61:r:68:51)', '(61:r:69:51)', 'BLA_ac', 'PL_2/3', 'SUBv_sp'], 2: ['(61:r:64:49)', '(61:r:65:48)', '(61:r:65:49)', '(61:r:65:50)', '(61:r:66:48)', '(61:r:66:49)', '(61:r:66:50)', '(61:r:67:47)', '(61:r:67:48)', '(61:r…
1	0.51674610961073231	5	0.75	{1: ['(61:r:63:46)', '(61:r:63:47)', '(61:r:64:45)', '(61:r:64:46)', '(61:r:64:47)', '(61:r:64:48)', '(61:r:64:49)', '(61:r:65:43)', '(61:r:65:45)', '(61:r:65:46)', '(61:r:65:47)', '(61:r:65:48)', '(61:r:65:49)', '(61:r:65:50)', '(61:r:66:46)', '(61:r:66:47)', '(61:r:66:48)', '(61:r:66:49)', '(61:r:66:50)', '(61:r:67:47)', '(61:r:67:48)', '(61:r:67:49)', '(61:r:67:50)', '(61:r:67:51)', '(61:r:68:…
1	0.52821210862462487	5	0.75	{1: ['(61:r:63:46)', '(61:r:63:47)', '(61:r:64:45)', '(61:r:64:46)', '(61:r:64:47)', '(61:r:64:48)', '(61:r:64:49)', '(61:r:65:45)', '(61:r:65:46)', '(61:r:65:47)', '(61:r:65:48)', '(61:r:65:49)', '(61:r:65:50)', '(61:r:66:46)', '(61:r:66:47)', '(61:r:66:48)', '(61:r:66:49)', '(61:r:66:50)', '(61:r:67:47)', '(61:r:67:48)', '(61:r:67:49)', '(61:r:68:48)', '(61:r:68:51)', '(61:r:69:51)', 'BLA_ac', …
1	0.56723272313948869	4	0.75	{1: ['(61:r:63:46)', '(61:r:63:47)', '(61:r:64:45)', '(61:r:64:46)', '(61:r:64:47)', '(61:r:64:48)', '(61:r:64:49)', '(61:r:65:46)', '(61:r:65:47)', '(61:r:65:48)', '(61:r:65:49)', '(61:r:65:50)', '(61:r:66:46)', '(61:r:66:47)', '(61:r:66:48)', '(61:r:66:49)', '(61:r:66:50)', '(61:r:67:47)', '(61:r:67:48)', '(61:r:67:49)', '(61:r:68:48)', '(61:r:68:51)', '(61:r:69:51)', 'BLA_ac', 'ILA_2/3', 'ORBm…
1	0.5500973600296224	5	0.75	{1: ['(61:r:63:46)', '(61:r:63:47)', '(61:r:64:45)', '(61:r:64:46)', '(61:r:64:47)', '(61:r:64:48)', '(61:r:64:49)', '(61:r:65:46)', '(61:r:65:47)', '(61:r:65:48)', '(61:r:65:49)', '(61:r:65:50)', '(61:r:66:46)', '(61:r:66:47)', '(61:r:66:48)', '(61:r:66:49)', '(61:r:66:50)', '(61:r:67:47)', '(61:r:67:48)', '(61:r:67:49)', '(61:r:68:48)', '(61:r:68:51)', '(61:r:69:51)', 'BLA_ac', 'ILA_2/3', 'ORBm…
1	0.54551277288568589	4	0.75	{1: ['(61:r:63:46)', '(61:r:63:47)', '(61:r:64:45)', '(61:r:64:46)', '(61:r:64:47)', '(61:r:64:48)', '(61:r:64:49)', '(61:r:65:45)', '(61:r:65:46)', '(61:r:65:47)', '(61:r:65:48)', '(61:r:65:49)', '(61:r:65:50)', '(61:r:66:46)', '(61:r:66:47)', '(61:r:66:48)', '(61:r:66:49)', '(61:r:66:50)', '(61:r:67:47)', '(61:r:67:48)', '(61:r:67:49)', '(61:r:68:48)', '(61:r:68:51)', '(61:r:69:51)', 'BLA_ac', …
1	0.56933136490368685	3	0.75	{1: ['(61:r:63:46)', '(61:r:63:47)', '(61:r:64:45)', '(61:r:64:46)', '(61:r:64:47)', '(61:r:64:48)', '(61:r:64:49)', '(61:r:65:45)', '(61:r:65:46)', '(61:r:65:47)', '(61:r:65:48)', '(61:r:65:49)', '(61:r:65:50)', '(61:r:66:46)', '(61:r:66:47)', '(61:r:66:48)', '(61:r:66:49)', '(61:r:66:50)', '(61:r:67:47)', '(61:r:67:48)', '(61:r:67:49)', '(61:r:68:48)', '(61:r:68:51)', '(61:r:69:51)', 'BLA_ac', …
1	0.49455124285827717	7	0.75	{1: ['(61:r:63:46)', '(61:r:63:47)', '(61:r:64:46)', '(61:r:64:47)', '(61:r:64:48)', '(61:r:65:45)', '(61:r:65:46)', '(61:r:65:47)', '(61:r:66:46)', '(61:r:66:47)', '(61:r:68:51)', '(61:r:69:51)', 'BLA_ac', 'PL_2/3', 'SUBv_sp'], 2: ['(61:r:65:44)', '(61:r:66:45)', '(61:r:67:44)', 'ACAd_2/3'], 3: ['(61:r:64:49)', '(61:r:65:48)', '(61:r:65:49)', '(61:r:65:50)', '(61:r:66:48)', '(61:r:66:49)', '(61:…
1	0.49662086938786321	7	0.75	{1: ['(61:r:63:46)', '(61:r:63:47)', '(61:r:64:45)', '(61:r:64:46)', '(61:r:64:47)', '(61:r:64:48)', '(61:r:65:45)', '(61:r:65:46)', '(61:r:65:47)', '(61:r:66:46)', '(61:r:66:47)', '(61:r:68:51)', '(61:r:69:51)', 'BLA_ac', 'PL_2/3', 'SUBv_sp'], 2: ['(61:r:64:49)', '(61:r:65:48)', '(61:r:65:49)', '(61:r:65:50)', '(61:r:66:48)', '(61:r:66:49)', '(61:r:66:50)', '(61:r:67:47)', '(61:r:67:48)', '(61:r…
1	0.56653154843431752	4	0.75	{1: ['(61:r:63:46)', '(61:r:63:47)', '(61:r:64:45)', '(61:r:64:46)', '(61:r:64:47)', '(61:r:64:48)', '(61:r:64:49)', '(61:r:65:46)', '(61:r:65:47)', '(61:r:65:48)', '(61:r:65:49)', '(61:r:65:50)', '(61:r:66:46)', '(61:r:66:47)', '(61:r:66:48)', '(61:r:66:49)', '(61:r:66:50)', '(61:r:67:47)', '(61:r:67:48)', '(61:r:67:49)', '(61:r:68:48)', '(61:r:68:51)', '(61:r:69:51)', 'BLA_ac', 'ILA_2/3', 'ORBm…
1	0.4737638159468639	7	0.75	{1: ['(61:r:63:46)', '(61:r:63:47)', '(61:r:64:46)', '(61:r:64:47)', '(61:r:66:46)', '(61:r:66:47)', '(61:r:68:51)', '(61:r:69:51)', 'BLA_ac', 'PL_2/3'], 2: ['(61:r:65:46)', '(61:r:65:47)', 'SUBv_sp'], 3: ['(61:r:64:48)', '(61:r:64:49)', '(61:r:65:48)', '(61:r:65:49)', '(61:r:65:50)', '(61:r:66:48)', '(61:r:66:49)', '(61:r:66:50)', '(61:r:67:47)', '(61:r:67:48)', '(61:r:67:49)', '(61:r:68:48)', '…
1	0.55031269341100153	4	0.75	{1: ['(61:r:63:46)', '(61:r:63:47)', '(61:r:64:45)', '(61:r:64:46)', '(61:r:64:47)', '(61:r:64:48)', '(61:r:64:49)', '(61:r:65:45)', '(61:r:65:46)', '(61:r:65:47)', '(61:r:65:48)', '(61:r:65:49)', '(61:r:65:50)', '(61:r:66:46)', '(61:r:66:47)', '(61:r:66:48)', '(61:r:66:49)', '(61:r:66:50)', '(61:r:67:47)', '(61:r:67:48)', '(61:r:67:49)', '(61:r:68:48)', '(61:r:68:51)', '(61:r:69:51)', 'BLA_ac', …
1	0.52031739054009274	6	0.75	{1: ['(61:r:63:46)', '(61:r:63:47)', '(61:r:64:45)', '(61:r:64:46)', '(61:r:64:47)', '(61:r:64:48)', '(61:r:64:49)', '(61:r:65:45)', '(61:r:65:46)', '(61:r:65:47)', '(61:r:65:48)', '(61:r:65:49)', '(61:r:65:50)', '(61:r:66:46)', '(61:r:66:47)', '(61:r:66:48)', '(61:r:66:49)', '(61:r:66:50)', '(61:r:67:47)', '(61:r:67:48)', '(61:r:67:49)', '(61:r:68:48)', '(61:r:68:51)', '(61:r:69:51)', 'BLA_ac', …
1	0.49417538863405724	7	0.75	{1: ['(61:r:63:46)', '(61:r:63:47)', '(61:r:64:45)', '(61:r:64:46)', '(61:r:64:47)', '(61:r:64:48)', '(61:r:65:45)', '(61:r:65:46)', '(61:r:65:47)', '(61:r:66:46)', '(61:r:66:47)', '(61:r:68:51)', '(61:r:69:51)', 'BLA_ac', 'PL_2/3', 'SUBv_sp'], 2: ['(61:r:64:49)', '(61:r:65:48)', '(61:r:65:49)', '(61:r:65:50)', '(61:r:66:48)', '(61:r:66:49)', '(61:r:66:50)', '(61:r:67:47)', '(61:r:67:48)', '(61:r…
1	0.50155460118038175	6	0.75	{1: ['(61:r:63:46)', '(61:r:63:47)', '(61:r:64:45)', '(61:r:64:46)', '(61:r:64:47)', '(61:r:64:48)', '(61:r:65:43)', '(61:r:65:45)', '(61:r:65:46)', '(61:r:65:47)', '(61:r:65:48)', '(61:r:65:50)', '(61:r:66:46)', '(61:r:66:47)', '(61:r:66:48)', '(61:r:67:47)', '(61:r:67:49)', '(61:r:67:50)', '(61:r:67:51)', '(61:r:68:48)', '(61:r:68:49)', '(61:r:68:50)', '(61:r:68:51)', '(61:r:69:48)', '(61:r:69:…
1	0.52056367762574407	6	0.75	{1: ['(61:r:63:46)', '(61:r:63:47)', '(61:r:64:45)', '(61:r:64:46)', '(61:r:64:47)', '(61:r:64:48)', '(61:r:65:46)', '(61:r:65:47)', '(61:r:66:46)', '(61:r:66:47)', '(61:r:68:51)', '(61:r:69:51)', 'BLA_ac', 'PL_2/3', 'SUBv_sp'], 2: ['(61:r:64:49)', '(61:r:65:48)', '(61:r:65:49)', '(61:r:65:50)', '(61:r:66:48)', '(61:r:66:49)', '(61:r:66:50)', '(61:r:67:47)', '(61:r:67:48)', '(61:r:67:49)', '(61:r…
1	0.54790808046753248	5	0.75	{1: ['(61:r:63:46)', '(61:r:63:47)', '(61:r:64:45)', '(61:r:64:46)', '(61:r:64:47)', '(61:r:64:48)', '(61:r:64:49)', '(61:r:65:46)', '(61:r:65:47)', '(61:r:65:48)', '(61:r:65:49)', '(61:r:65:50)', '(61:r:66:46)', '(61:r:66:47)', '(61:r:66:48)', '(61:r:66:49)', '(61:r:66:50)', '(61:r:67:47)', '(61:r:67:48)', '(61:r:67:49)', '(61:r:68:48)', '(61:r:68:51)', '(61:r:69:51)', 'BLA_ac', 'ILA_2/3', 'ORBm…
1	0.56653154843431752	4	0.75	{1: ['(61:r:63:46)', '(61:r:63:47)', '(61:r:64:45)', '(61:r:64:46)', '(61:r:64:47)', '(61:r:64:48)', '(61:r:64:49)', '(61:r:65:46)', '(61:r:65:47)', '(61:r:65:48)', '(61:r:65:49)', '(61:r:65:50)', '(61:r:66:46)', '(61:r:66:47)', '(61:r:66:48)', '(61:r:66:49)', '(61:r:66:50)', '(61:r:67:47)', '(61:r:67:48)', '(61:r:67:49)', '(61:r:68:48)', '(61:r:68:51)', '(61:r:69:51)', 'BLA_ac', 'ILA_2/3', 'ORBm…
1	0.54790808046753248	5	0.75	{1: ['(61:r:63:46)', '(61:r:63:47)', '(61:r:64:45)', '(61:r:64:46)', '(61:r:64:47)', '(61:r:64:48)', '(61:r:64:49)', '(61:r:65:46)', '(61:r:65:47)', '(61:r:65:48)', '(61:r:65:49)', '(61:r:65:50)', '(61:r:66:46)', '(61:r:66:47)', '(61:r:66:48)', '(61:r:66:49)', '(61:r:66:50)', '(61:r:67:47)', '(61:r:67:48)', '(61:r:67:49)', '(61:r:68:48)', '(61:r:68:51)', '(61:r:69:51)', 'BLA_ac', 'ILA_2/3', 'ORBm…
1	0.5500973600296224	5	0.75	{1: ['(61:r:63:46)', '(61:r:63:47)', '(61:r:64:45)', '(61:r:64:46)', '(61:r:64:47)', '(61:r:64:48)', '(61:r:64:49)', '(61:r:65:46)', '(61:r:65:47)', '(61:r:65:48)', '(61:r:65:49)', '(61:r:65:50)', '(61:r:66:46)', '(61:r:66:47)', '(61:r:66:48)', '(61:r:66:49)', '(61:r:66:50)', '(61:r:67:47)', '(61:r:67:48)', '(61:r:67:49)', '(61:r:68:48)', '(61:r:68:51)', '(61:r:69:51)', 'BLA_ac', 'ILA_2/3', 'ORBm…
1	0.52031739054009274	6	0.75	{1: ['(61:r:63:46)', '(61:r:63:47)', '(61:r:64:45)', '(61:r:64:46)', '(61:r:64:47)', '(61:r:64:48)', '(61:r:64:49)', '(61:r:65:45)', '(61:r:65:46)', '(61:r:65:47)', '(61:r:65:48)', '(61:r:65:49)', '(61:r:65:50)', '(61:r:66:46)', '(61:r:66:47)', '(61:r:66:48)', '(61:r:66:49)', '(61:r:66:50)', '(61:r:67:47)', '(61:r:67:48)', '(61:r:67:49)', '(61:r:68:48)', '(61:r:68:51)', '(61:r:69:51)', 'BLA_ac', …
1	0.44712844435629295	9	0.75	{1: ['(61:r:63:46)', '(61:r:63:47)', '(61:r:64:46)', '(61:r:64:47)', '(61:r:66:46)', '(61:r:66:47)', '(61:r:67:49)', '(61:r:68:51)', '(61:r:69:51)', 'BLA_ac', 'PL_2/3'], 2: ['(61:r:64:48)', '(61:r:65:45)', '(61:r:65:46)', '(61:r:65:47)', '(61:r:66:48)', 'SUBv_sp'], 3: ['(61:r:64:49)', '(61:r:65:48)', '(61:r:65:50)', '(61:r:67:47)', 'ORBm_2/3'], 4: ['(61:r:65:49)', '(61:r:66:49)', '(61:r:66:50)', …
1	0.46117836714578736	8	0.75	{1: ['(61:r:63:46)', '(61:r:63:47)', '(61:r:64:46)', '(61:r:64:47)', '(61:r:66:46)', '(61:r:66:47)', '(61:r:68:51)', '(61:r:69:51)', 'BLA_ac', 'PL_2/3'], 2: ['(61:r:65:45)', '(61:r:65:46)', '(61:r:65:47)', 'SUBv_sp'], 3: ['(61:r:64:48)', '(61:r:64:49)', '(61:r:65:48)', '(61:r:65:49)', '(61:r:65:50)', '(61:r:66:48)', '(61:r:66:49)', '(61:r:66:50)', '(61:r:67:47)', '(61:r:67:48)', '(61:r:67:49)', '…
1	0.48866409412990464	6	0.75	{1: ['(61:r:63:46)', '(61:r:63:47)', '(61:r:64:45)', '(61:r:64:46)', '(61:r:64:47)', '(61:r:64:48)', '(61:r:65:45)', '(61:r:65:46)', '(61:r:65:47)', '(61:r:66:46)', '(61:r:66:47)', '(61:r:68:51)', '(61:r:69:51)', 'BLA_ac', 'PL_2/3', 'SUBv_sp'], 2: ['(61:r:64:49)', '(61:r:65:48)', '(61:r:65:49)', '(61:r:65:50)', '(61:r:66:48)', '(61:r:66:49)', '(61:r:66:50)', '(61:r:67:47)', '(61:r:67:48)', '(61:r…
1	0.5044901339567246	6	0.75	{1: ['(61:r:63:46)', '(61:r:63:47)', '(61:r:64:45)', '(61:r:64:46)', '(61:r:64:47)', '(61:r:64:48)', '(61:r:65:46)', '(61:r:65:47)', '(61:r:66:46)', '(61:r:66:47)', '(61:r:68:51)', '(61:r:69:51)', 'BLA_ac', 'PL_2/3', 'SUBv_sp'], 2: ['(61:r:64:49)', '(61:r:65:48)', '(61:r:65:49)', '(61:r:65:50)', '(61:r:66:48)', '(61:r:66:49)', '(61:r:66:50)', '(61:r:67:47)', '(61:r:67:48)', '(61:r:67:49)', '(61:r…
1	0.54790808046753248	5	0.75	{1: ['(61:r:63:46)', '(61:r:63:47)', '(61:r:64:45)', '(61:r:64:46)', '(61:r:64:47)', '(61:r:64:48)', '(61:r:64:49)', '(61:r:65:46)', '(61:r:65:47)', '(61:r:65:48)', '(61:r:65:49)', '(61:r:65:50)', '(61:r:66:46)', '(61:r:66:47)', '(61:r:66:48)', '(61:r:66:49)', '(61:r:66:50)', '(61:r:67:47)', '(61:r:67:48)', '(61:r:67:49)', '(61:r:68:48)', '(61:r:68:51)', '(61:r:69:51)', 'BLA_ac', 'ILA_2/3', 'ORBm…
1	0.54790808046753248	5	0.75	{1: ['(61:r:63:46)', '(61:r:63:47)', '(61:r:64:45)', '(61:r:64:46)', '(61:r:64:47)', '(61:r:64:48)', '(61:r:64:49)', '(61:r:65:46)', '(61:r:65:47)', '(61:r:65:48)', '(61:r:65:49)', '(61:r:65:50)', '(61:r:66:46)', '(61:r:66:47)', '(61:r:66:48)', '(61:r:66:49)', '(61:r:66:50)', '(61:r:67:47)', '(61:r:67:48)', '(61:r:67:49)', '(61:r:68:48)', '(61:r:68:51)', '(61:r:69:51)', 'BLA_ac', 'ILA_2/3', 'ORBm…
1	0.52056367762574407	6	0.75	{1: ['(61:r:63:46)', '(61:r:63:47)', '(61:r:64:45)', '(61:r:64:46)', '(61:r:64:47)', '(61:r:64:48)', '(61:r:65:46)', '(61:r:65:47)', '(61:r:66:46)', '(61:r:66:47)', '(61:r:68:51)', '(61:r:69:51)', 'BLA_ac', 'PL_2/3', 'SUBv_sp'], 2: ['(61:r:64:49)', '(61:r:65:48)', '(61:r:65:49)', '(61:r:65:50)', '(61:r:66:48)', '(61:r:66:49)', '(61:r:66:50)', '(61:r:67:47)', '(61:r:67:48)', '(61:r:67:49)', '(61:r…
1	0.56249608340491508	4	0.75	{1: ['(61:r:63:46)', '(61:r:63:47)', '(61:r:64:45)', '(61:r:64:46)', '(61:r:64:47)', '(61:r:64:48)', '(61:r:64:49)', '(61:r:65:46)', '(61:r:65:47)', '(61:r:65:48)', '(61:r:65:49)', '(61:r:65:50)', '(61:r:66:46)', '(61:r:66:47)', '(61:r:66:48)', '(61:r:66:49)', '(61:r:66:50)', '(61:r:67:47)', '(61:r:67:48)', '(61:r:67:49)', '(61:r:68:48)', '(61:r:68:51)', '(61:r:69:51)', 'BLA_ac', 'ILA_2/3', 'ORBm…
1	0.47553076364838043	7	0.75	{1: ['(61:r:63:46)', '(61:r:63:47)', '(61:r:64:46)', '(61:r:64:47)', '(61:r:66:46)', '(61:r:66:47)', '(61:r:67:49)', '(61:r:68:51)', '(61:r:69:51)', 'BLA_ac', 'PL_2/3'], 2: ['(61:r:64:45)', '(61:r:64:48)', '(61:r:65:45)', '(61:r:65:46)', '(61:r:65:47)', '(61:r:66:48)', 'SUBv_sp'], 3: ['(61:r:64:49)', '(61:r:65:48)', '(61:r:65:50)', '(61:r:67:47)', 'ORBm_2/3'], 4: ['(61:r:65:49)', '(61:r:66:49)', …
1	0.52315883452271017	6	0.75	{1: ['(61:r:63:46)', '(61:r:63:47)', '(61:r:64:45)', '(61:r:64:46)', '(61:r:64:47)', '(61:r:64:48)', '(61:r:65:46)', '(61:r:65:47)', '(61:r:66:46)', '(61:r:66:47)', '(61:r:68:51)', '(61:r:69:51)', 'BLA_ac', 'PL_2/3', 'SUBv_sp'], 2: ['(61:r:64:49)', '(61:r:65:48)', '(61:r:65:49)', '(61:r:65:50)', '(61:r:66:48)', '(61:r:66:49)', '(61:r:66:50)', '(61:r:67:47)', '(61:r:67:48)', '(61:r:67:49)', 'ILA_2…
1	0.44615005340459268	9	0.75	{1: ['(61:r:63:46)', '(61:r:63:47)', '(61:r:64:46)', '(61:r:64:47)', '(61:r:66:46)', '(61:r:66:47)', '(61:r:67:49)', '(61:r:68:51)', '(61:r:69:51)', 'BLA_ac', 'PL_2/3'], 2: ['(61:r:64:48)', '(61:r:65:45)', '(61:r:65:46)', '(61:r:65:47)', '(61:r:66:48)', 'SUBv_sp'], 3: ['(61:r:64:49)', '(61:r:65:48)', '(61:r:65:50)', '(61:r:67:47)', 'ORBm_2/3'], 4: ['(61:r:65:49)', '(61:r:66:49)', '(61:r:66:50)', …
1	0.55031269341100153	4	0.75	{1: ['(61:r:63:46)', '(61:r:63:47)', '(61:r:64:45)', '(61:r:64:46)', '(61:r:64:47)', '(61:r:64:48)', '(61:r:64:49)', '(61:r:65:45)', '(61:r:65:46)', '(61:r:65:47)', '(61:r:65:48)', '(61:r:65:49)', '(61:r:65:50)', '(61:r:66:46)', '(61:r:66:47)', '(61:r:66:48)', '(61:r:66:49)', '(61:r:66:50)', '(61:r:67:47)', '(61:r:67:48)', '(61:r:67:49)', '(61:r:68:48)', '(61:r:68:51)', '(61:r:69:51)', 'BLA_ac', …
1	0.49455124285827717	7	0.75	{1: ['(61:r:63:46)', '(61:r:63:47)', '(61:r:64:46)', '(61:r:64:47)', '(61:r:64:48)', '(61:r:65:45)', '(61:r:65:46)', '(61:r:65:47)', '(61:r:66:46)', '(61:r:66:47)', '(61:r:68:51)', '(61:r:69:51)', 'BLA_ac', 'PL_2/3', 'SUBv_sp'], 2: ['(61:r:64:49)', '(61:r:65:48)', '(61:r:65:49)', '(61:r:65:50)', '(61:r:66:48)', '(61:r:66:49)', '(61:r:66:50)', '(61:r:67:47)', '(61:r:67:48)', '(61:r:67:49)', '(61:r…
1	0.52235699395902269	6	0.75	{1: ['(61:r:63:46)', '(61:r:63:47)', '(61:r:64:45)', '(61:r:64:46)', '(61:r:64:47)', '(61:r:64:48)', '(61:r:64:49)', '(61:r:65:45)', '(61:r:65:46)', '(61:r:65:47)', '(61:r:65:48)', '(61:r:65:49)', '(61:r:65:50)', '(61:r:66:46)', '(61:r:66:47)', '(61:r:66:48)', '(61:r:66:49)', '(61:r:66:50)', '(61:r:67:47)', '(61:r:67:48)', '(61:r:67:49)', '(61:r:68:48)', '(61:r:68:51)', '(61:r:69:51)', 'BLA_ac', …
1	0.48983735961588348	7	0.75	{1: ['(61:r:63:46)', '(61:r:63:47)', '(61:r:64:46)', '(61:r:64:47)', '(61:r:66:46)', '(61:r:66:47)', '(61:r:68:51)', '(61:r:69:51)', 'BLA_ac', 'PL_2/3'], 2: ['(61:r:64:48)', '(61:r:64:49)', '(61:r:65:48)', '(61:r:65:49)', '(61:r:65:50)', '(61:r:66:48)', '(61:r:66:49)', '(61:r:66:50)', '(61:r:67:47)', '(61:r:67:48)', '(61:r:67:49)', '(61:r:68:48)', 'ILA_2/3', 'ORBm_2/3'], 3: ['(61:r:65:46)', '(61:…
1	0.50890955727001852	6	0.75	{1: ['(61:r:63:46)', '(61:r:63:47)', '(61:r:64:46)', '(61:r:64:47)', '(61:r:66:46)', '(61:r:66:47)', '(61:r:67:45)', '(61:r:68:51)', '(61:r:69:51)', 'BLA_ac', 'PL_2/3'], 2: ['(61:r:64:48)', '(61:r:64:49)', '(61:r:65:48)', '(61:r:65:49)', '(61:r:65:50)', '(61:r:66:48)', '(61:r:66:49)', '(61:r:66:50)', '(61:r:67:47)', '(61:r:67:48)', '(61:r:67:49)', '(61:r:68:48)', 'ILA_2/3', 'ORBm_2/3'], 3: ['(61:…
1	0.5044253625532662	6	0.75	{1: ['(61:r:63:46)', '(61:r:63:47)', '(61:r:64:46)', '(61:r:64:47)', '(61:r:66:46)', '(61:r:66:47)', '(61:r:68:51)', '(61:r:69:51)', 'BLA_ac', 'PL_2/3'], 2: ['(61:r:65:46)', '(61:r:65:47)', 'SUBv_sp'], 3: ['(61:r:64:48)', '(61:r:64:49)', '(61:r:65:48)', '(61:r:65:49)', '(61:r:65:50)', '(61:r:66:48)', '(61:r:66:49)', '(61:r:66:50)', '(61:r:67:47)', '(61:r:67:48)', '(61:r:67:49)', '(61:r:68:48)', '…
1	0.50424384687107304	6	0.75	{1: ['(61:r:63:46)', '(61:r:63:47)', '(61:r:64:45)', '(61:r:64:46)', '(61:r:64:47)', '(61:r:64:48)', '(61:r:64:49)', '(61:r:65:45)', '(61:r:65:46)', '(61:r:65:47)', '(61:r:65:48)', '(61:r:65:49)', '(61:r:65:50)', '(61:r:66:46)', '(61:r:66:47)', '(61:r:66:48)', '(61:r:66:49)', '(61:r:66:50)', '(61:r:67:47)', '(61:r:67:48)', '(61:r:67:49)', '(61:r:68:48)', '(61:r:68:51)', '(61:r:69:51)', 'BLA_ac', …
1	0.54790808046753248	5	0.75	{1: ['(61:r:63:46)', '(61:r:63:47)', '(61:r:64:45)', '(61:r:64:46)', '(61:r:64:47)', '(61:r:64:48)', '(61:r:64:49)', '(61:r:65:46)', '(61:r:65:47)', '(61:r:65:48)', '(61:r:65:49)', '(61:r:65:50)', '(61:r:66:46)', '(61:r:66:47)', '(61:r:66:48)', '(61:r:66:49)', '(61:r:66:50)', '(61:r:67:47)', '(61:r:67:48)', '(61:r:67:49)', '(61:r:68:48)', '(61:r:68:51)', '(61:r:69:51)', 'BLA_ac', 'ILA_2/3', 'ORBm…
1	0.48978842136997536	7	0.75	{1: ['(61:r:63:46)', '(61:r:63:47)', '(61:r:64:45)', '(61:r:64:46)', '(61:r:64:47)', '(61:r:64:48)', '(61:r:64:49)', '(61:r:65:45)', '(61:r:65:46)', '(61:r:65:47)', '(61:r:65:48)', '(61:r:65:49)', '(61:r:65:50)', '(61:r:66:46)', '(61:r:66:47)', '(61:r:66:48)', '(61:r:66:49)', '(61:r:66:50)', '(61:r:67:47)', '(61:r:67:48)', '(61:r:67:49)', '(61:r:68:48)', '(61:r:68:51)', '(61:r:69:51)', 'BLA_ac', …
1	0.56249608340491508	4	0.75	{1: ['(61:r:63:46)', '(61:r:63:47)', '(61:r:64:45)', '(61:r:64:46)', '(61:r:64:47)', '(61:r:64:48)', '(61:r:64:49)', '(61:r:65:46)', '(61:r:65:47)', '(61:r:65:48)', '(61:r:65:49)', '(61:r:65:50)', '(61:r:66:46)', '(61:r:66:47)', '(61:r:66:48)', '(61:r:66:49)', '(61:r:66:50)', '(61:r:67:47)', '(61:r:67:48)', '(61:r:67:49)', '(61:r:68:48)', '(61:r:68:51)', '(61:r:69:51)', 'BLA_ac', 'ILA_2/3', 'ORBm…
1	0.51684564517159115	6	0.75	{1: ['(61:r:63:46)', '(61:r:63:47)', '(61:r:64:45)', '(61:r:64:46)', '(61:r:64:47)', '(61:r:64:48)', '(61:r:64:49)', '(61:r:65:45)', '(61:r:65:46)', '(61:r:65:47)', '(61:r:65:48)', '(61:r:65:49)', '(61:r:65:50)', '(61:r:66:46)', '(61:r:66:47)', '(61:r:66:48)', '(61:r:66:49)', '(61:r:66:50)', '(61:r:67:47)', '(61:r:67:48)', '(61:r:67:49)', '(61:r:68:48)', '(61:r:68:51)', '(61:r:69:51)', 'BLA_ac', …
1	0.50252916969587558	6	0.75	{1: ['(61:r:63:46)', '(61:r:63:47)', '(61:r:64:45)', '(61:r:64:46)', '(61:r:64:47)', '(61:r:65:43)', '(61:r:65:45)', '(61:r:65:46)', '(61:r:65:47)', '(61:r:66:46)', '(61:r:66:47)', '(61:r:67:50)', '(61:r:67:51)', '(61:r:68:48)', '(61:r:68:49)', '(61:r:68:50)', '(61:r:68:51)', '(61:r:69:48)', '(61:r:69:49)', '(61:r:69:50)', '(61:r:69:51)', '(61:r:70:48)', '(61:r:70:49)', '(61:r:70:50)', '(61:r:71:…
1	0.51674610961073231	5	0.75	{1: ['(61:r:63:46)', '(61:r:63:47)', '(61:r:64:45)', '(61:r:64:46)', '(61:r:64:47)', '(61:r:64:48)', '(61:r:64:49)', '(61:r:65:43)', '(61:r:65:45)', '(61:r:65:46)', '(61:r:65:47)', '(61:r:65:48)', '(61:r:65:49)', '(61:r:65:50)', '(61:r:66:46)', '(61:r:66:47)', '(61:r:66:48)', '(61:r:66:49)', '(61:r:66:50)', '(61:r:67:47)', '(61:r:67:48)', '(61:r:67:49)', '(61:r:67:50)', '(61:r:67:51)', '(61:r:68:…
1	0.51985429635534008	6	0.75	{1: ['(61:r:63:46)', '(61:r:63:47)', '(61:r:64:45)', '(61:r:64:46)', '(61:r:64:47)', '(61:r:64:48)', '(61:r:64:49)', '(61:r:65:45)', '(61:r:65:46)', '(61:r:65:47)', '(61:r:65:48)', '(61:r:65:49)', '(61:r:65:50)', '(61:r:66:46)', '(61:r:66:47)', '(61:r:66:48)', '(61:r:66:49)', '(61:r:66:50)', '(61:r:67:47)', '(61:r:67:48)', '(61:r:67:49)', '(61:r:68:48)', '(61:r:68:51)', '(61:r:69:51)', 'BLA_ac', …
1	0.54798444347994379	4	0.75	{1: ['(61:r:63:46)', '(61:r:63:47)', '(61:r:64:45)', '(61:r:64:46)', '(61:r:64:47)', '(61:r:64:48)', '(61:r:64:49)', '(61:r:65:45)', '(61:r:65:46)', '(61:r:65:47)', '(61:r:65:48)', '(61:r:65:49)', '(61:r:65:50)', '(61:r:66:46)', '(61:r:66:47)', '(61:r:66:48)', '(61:r:66:49)', '(61:r:66:50)', '(61:r:67:47)', '(61:r:67:48)', '(61:r:67:49)', '(61:r:68:48)', '(61:r:68:51)', '(61:r:69:51)', 'BLA_ac', …
1	0.49243251651284936	7	0.75	{1: ['(61:r:63:46)', '(61:r:63:47)', '(61:r:64:46)', '(61:r:64:47)', '(61:r:66:46)', '(61:r:66:47)', '(61:r:68:51)', '(61:r:69:51)', 'BLA_ac', 'PL_2/3'], 2: ['(61:r:65:46)', '(61:r:65:47)', 'SUBv_sp'], 3: ['(61:r:64:48)', '(61:r:64:49)', '(61:r:65:48)', '(61:r:65:49)', '(61:r:65:50)', '(61:r:66:48)', '(61:r:66:49)', '(61:r:66:50)', '(61:r:67:47)', '(61:r:67:48)', '(61:r:67:49)', 'ILA_2/3', 'ORBm_…
1	0.50252916969587558	6	0.75	{1: ['(61:r:63:46)', '(61:r:63:47)', '(61:r:64:45)', '(61:r:64:46)', '(61:r:64:47)', '(61:r:65:43)', '(61:r:65:45)', '(61:r:65:46)', '(61:r:65:47)', '(61:r:66:46)', '(61:r:66:47)', '(61:r:67:50)', '(61:r:67:51)', '(61:r:68:48)', '(61:r:68:49)', '(61:r:68:50)', '(61:r:68:51)', '(61:r:69:48)', '(61:r:69:49)', '(61:r:69:50)', '(61:r:69:51)', '(61:r:70:48)', '(61:r:70:49)', '(61:r:70:50)', '(61:r:71:…
1	0.50252916969587558	6	0.75	{1: ['(61:r:63:46)', '(61:r:63:47)', '(61:r:64:45)', '(61:r:64:46)', '(61:r:64:47)', '(61:r:65:43)', '(61:r:65:45)', '(61:r:65:46)', '(61:r:65:47)', '(61:r:66:46)', '(61:r:66:47)', '(61:r:67:50)', '(61:r:67:51)', '(61:r:68:48)', '(61:r:68:49)', '(61:r:68:50)', '(61:r:68:51)', '(61:r:69:48)', '(61:r:69:49)', '(61:r:69:50)', '(61:r:69:51)', '(61:r:70:48)', '(61:r:70:49)', '(61:r:70:50)', '(61:r:71:…
1	0.45737190290502161	7	0.75	{1: ['(61:r:63:46)', '(61:r:63:47)', '(61:r:64:46)', '(61:r:64:47)', '(61:r:65:47)', '(61:r:66:46)', '(61:r:66:47)', '(61:r:67:50)', '(61:r:68:51)', '(61:r:69:51)', 'BLA_ac', 'PL_2/3'], 2: ['(61:r:64:45)', '(61:r:64:48)', '(61:r:64:49)', '(61:r:65:43)', '(61:r:65:45)', '(61:r:65:46)', '(61:r:65:48)', '(61:r:65:50)', '(61:r:66:48)', '(61:r:67:49)', '(61:r:67:51)', '(61:r:68:49)', '(61:r:68:50)', '…
1	0.52264845420726502	6	0.75	{1: ['(61:r:63:46)', '(61:r:63:47)', '(61:r:64:45)', '(61:r:64:46)', '(61:r:64:47)', '(61:r:64:48)', '(61:r:64:49)', '(61:r:65:45)', '(61:r:65:46)', '(61:r:65:47)', '(61:r:65:48)', '(61:r:65:49)', '(61:r:65:50)', '(61:r:66:46)', '(61:r:66:47)', '(61:r:66:48)', '(61:r:66:49)', '(61:r:66:50)', '(61:r:67:47)', '(61:r:67:48)', '(61:r:67:49)', '(61:r:68:48)', '(61:r:68:51)', '(61:r:69:51)', 'BLA_ac', …
1	0.51711717263325818	5	0.75	{1: ['(61:r:63:46)', '(61:r:63:47)', '(61:r:64:45)', '(61:r:64:46)', '(61:r:64:47)', '(61:r:65:43)', '(61:r:65:45)', '(61:r:65:46)', '(61:r:65:47)', '(61:r:66:46)', '(61:r:66:47)', '(61:r:67:50)', '(61:r:67:51)', '(61:r:68:48)', '(61:r:68:49)', '(61:r:68:50)', '(61:r:68:51)', '(61:r:69:48)', '(61:r:69:49)', '(61:r:69:50)', '(61:r:69:51)', '(61:r:70:48)', '(61:r:70:49)', '(61:r:70:50)', '(61:r:71:…
1	0.56249608340491508	4	0.75	{1: ['(61:r:63:46)', '(61:r:63:47)', '(61:r:64:45)', '(61:r:64:46)', '(61:r:64:47)', '(61:r:64:48)', '(61:r:64:49)', '(61:r:65:46)', '(61:r:65:47)', '(61:r:65:48)', '(61:r:65:49)', '(61:r:65:50)', '(61:r:66:46)', '(61:r:66:47)', '(61:r:66:48)', '(61:r:66:49)', '(61:r:66:50)', '(61:r:67:47)', '(61:r:67:48)', '(61:r:67:49)', '(61:r:68:48)', '(61:r:68:51)', '(61:r:69:51)', 'BLA_ac', 'ILA_2/3', 'ORBm…
1	0.56733079606343306	4	0.75	{1: ['(61:r:63:46)', '(61:r:63:47)', '(61:r:64:45)', '(61:r:64:46)', '(61:r:64:47)', '(61:r:64:48)', '(61:r:64:49)', '(61:r:65:46)', '(61:r:65:47)', '(61:r:65:48)', '(61:r:65:49)', '(61:r:65:50)', '(61:r:66:46)', '(61:r:66:47)', '(61:r:66:48)', '(61:r:66:49)', '(61:r:66:50)', '(61:r:67:47)', '(61:r:67:48)', '(61:r:67:49)', '(61:r:68:48)', '(61:r:68:51)', '(61:r:69:51)', 'BLA_ac', 'ILA_2/3', 'ORBm…
1	0.51318111396055754	5	0.75	{1: ['(61:r:63:46)', '(61:r:63:47)', '(61:r:64:45)', '(61:r:64:46)', '(61:r:64:47)', '(61:r:65:43)', '(61:r:65:45)', '(61:r:65:46)', '(61:r:65:47)', '(61:r:66:45)', '(61:r:66:46)', '(61:r:66:47)', '(61:r:67:50)', '(61:r:67:51)', '(61:r:68:48)', '(61:r:68:49)', '(61:r:68:50)', '(61:r:68:51)', '(61:r:69:48)', '(61:r:69:49)', '(61:r:69:50)', '(61:r:69:51)', '(61:r:70:48)', '(61:r:70:49)', '(61:r:70:…
1	0.49662086938786321	7	0.75	{1: ['(61:r:63:46)', '(61:r:63:47)', '(61:r:64:45)', '(61:r:64:46)', '(61:r:64:47)', '(61:r:64:48)', '(61:r:65:45)', '(61:r:65:46)', '(61:r:65:47)', '(61:r:66:46)', '(61:r:66:47)', '(61:r:68:51)', '(61:r:69:51)', 'BLA_ac', 'PL_2/3', 'SUBv_sp'], 2: ['(61:r:64:49)', '(61:r:65:48)', '(61:r:65:49)', '(61:r:65:50)', '(61:r:66:48)', '(61:r:66:49)', '(61:r:66:50)', '(61:r:67:47)', '(61:r:67:48)', '(61:r…
1	0.52031739054009274	6	0.75	{1: ['(61:r:63:46)', '(61:r:63:47)', '(61:r:64:45)', '(61:r:64:46)', '(61:r:64:47)', '(61:r:64:48)', '(61:r:64:49)', '(61:r:65:45)', '(61:r:65:46)', '(61:r:65:47)', '(61:r:65:48)', '(61:r:65:49)', '(61:r:65:50)', '(61:r:66:46)', '(61:r:66:47)', '(61:r:66:48)', '(61:r:66:49)', '(61:r:66:50)', '(61:r:67:47)', '(61:r:67:48)', '(61:r:67:49)', '(61:r:68:48)', '(61:r:68:51)', '(61:r:69:51)', 'BLA_ac', …
1	0.53967189450461339	5	0.75	{1: ['(61:r:63:46)', '(61:r:63:47)', '(61:r:64:45)', '(61:r:64:46)', '(61:r:64:47)', '(61:r:64:48)', '(61:r:64:49)', '(61:r:65:45)', '(61:r:65:46)', '(61:r:65:47)', '(61:r:65:48)', '(61:r:65:49)', '(61:r:65:50)', '(61:r:66:46)', '(61:r:66:47)', '(61:r:66:48)', '(61:r:66:49)', '(61:r:66:50)', '(61:r:67:47)', '(61:r:67:48)', '(61:r:67:49)', '(61:r:68:48)', '(61:r:68:51)', '(61:r:69:51)', 'BLA_ac', …
1	0.47810184496503766	7	0.75	{1: ['(61:r:63:46)', '(61:r:63:47)', '(61:r:64:45)', '(61:r:64:46)', '(61:r:64:47)', '(61:r:64:48)', '(61:r:65:45)', '(61:r:65:46)', '(61:r:65:47)', '(61:r:66:46)', '(61:r:66:47)', '(61:r:68:51)', '(61:r:69:51)', 'BLA_ac', 'PL_2/3', 'SUBv_sp'], 2: ['(61:r:64:49)', '(61:r:65:48)', '(61:r:65:49)', '(61:r:65:50)', '(61:r:66:48)', '(61:r:66:49)', '(61:r:66:50)', '(61:r:67:47)', '(61:r:67:48)', '(61:r…
1	0.45176196878722147	8	0.75	{1: ['(61:r:63:46)', '(61:r:63:47)', '(61:r:64:46)', '(61:r:64:47)', '(61:r:66:46)', '(61:r:66:47)', '(61:r:67:49)', '(61:r:68:51)', '(61:r:69:51)', 'BLA_ac', 'PL_2/3'], 2: ['(61:r:64:48)', '(61:r:65:46)', '(61:r:65:47)', '(61:r:66:48)', 'SUBv_sp'], 3: ['(61:r:64:49)', '(61:r:65:48)', '(61:r:65:50)', '(61:r:67:47)', 'ORBm_2/3'], 4: ['(61:r:65:49)', '(61:r:66:49)', '(61:r:66:50)', '(61:r:67:48)', …
1	0.56723272313948869	4	0.75	{1: ['(61:r:63:46)', '(61:r:63:47)', '(61:r:64:45)', '(61:r:64:46)', '(61:r:64:47)', '(61:r:64:48)', '(61:r:64:49)', '(61:r:65:46)', '(61:r:65:47)', '(61:r:65:48)', '(61:r:65:49)', '(61:r:65:50)', '(61:r:66:46)', '(61:r:66:47)', '(61:r:66:48)', '(61:r:66:49)', '(61:r:66:50)', '(61:r:67:47)', '(61:r:67:48)', '(61:r:67:49)', '(61:r:68:48)', '(61:r:68:51)', '(61:r:69:51)', 'BLA_ac', 'ILA_2/3', 'ORBm…
1	0.52877111863889814	5	0.75	{1: ['(61:r:63:46)', '(61:r:63:47)', '(61:r:64:45)', '(61:r:64:46)', '(61:r:64:47)', '(61:r:64:48)', '(61:r:64:49)', '(61:r:65:45)', '(61:r:65:46)', '(61:r:65:47)', '(61:r:65:48)', '(61:r:65:49)', '(61:r:65:50)', '(61:r:66:46)', '(61:r:66:47)', '(61:r:66:48)', '(61:r:66:49)', '(61:r:66:50)', '(61:r:67:47)', '(61:r:67:48)', '(61:r:67:49)', '(61:r:68:48)', '(61:r:68:51)', '(61:r:69:51)', 'BLA_ac', …
1	0.52741741373596074	5	0.75	{1: ['(61:r:63:46)', '(61:r:63:47)', '(61:r:64:45)', '(61:r:64:46)', '(61:r:64:47)', '(61:r:64:48)', '(61:r:64:49)', '(61:r:65:46)', '(61:r:65:47)', '(61:r:65:48)', '(61:r:65:49)', '(61:r:65:50)', '(61:r:66:46)', '(61:r:66:47)', '(61:r:66:48)', '(61:r:66:49)', '(61:r:66:50)', '(61:r:67:47)', '(61:r:67:48)', '(61:r:67:49)', '(61:r:68:48)', '(61:r:68:51)', '(61:r:69:51)', 'BLA_ac', 'ILA_2/3', 'ORBm…
1	0.48068814236396717	7	0.75	{1: ['(61:r:63:46)', '(61:r:63:47)', '(61:r:64:46)', '(61:r:64:47)', '(61:r:66:46)', '(61:r:66:47)', '(61:r:67:45)', '(61:r:68:51)', '(61:r:69:51)', 'BLA_ac', 'PL_2/3'], 2: ['(61:r:65:45)', '(61:r:65:46)', '(61:r:65:47)', 'SUBv_sp'], 3: ['(61:r:64:48)', '(61:r:64:49)', '(61:r:65:48)', '(61:r:65:49)', '(61:r:65:50)', '(61:r:66:48)', '(61:r:66:49)', '(61:r:66:50)', '(61:r:67:47)', '(61:r:67:48)', '…
1	0.52056367762574407	6	0.75	{1: ['(61:r:63:46)', '(61:r:63:47)', '(61:r:64:45)', '(61:r:64:46)', '(61:r:64:47)', '(61:r:64:48)', '(61:r:65:46)', '(61:r:65:47)', '(61:r:66:46)', '(61:r:66:47)', '(61:r:68:51)', '(61:r:69:51)', 'BLA_ac', 'PL_2/3', 'SUBv_sp'], 2: ['(61:r:64:49)', '(61:r:65:48)', '(61:r:65:49)', '(61:r:65:50)', '(61:r:66:48)', '(61:r:66:49)', '(61:r:66:50)', '(61:r:67:47)', '(61:r:67:48)', '(61:r:67:49)', '(61:r…
1	0.5044901339567246	6	0.75	{1: ['(61:r:63:46)', '(61:r:63:47)', '(61:r:64:45)', '(61:r:64:46)', '(61:r:64:47)', '(61:r:64:48)', '(61:r:65:46)', '(61:r:65:47)', '(61:r:66:46)', '(61:r:66:47)', '(61:r:68:51)', '(61:r:69:51)', 'BLA_ac', 'PL_2/3', 'SUBv_sp'], 2: ['(61:r:64:49)', '(61:r:65:48)', '(61:r:65:49)', '(61:r:65:50)', '(61:r:66:48)', '(61:r:66:49)', '(61:r:66:50)', '(61:r:67:47)', '(61:r:67:48)', '(61:r:67:49)', '(61:r…
1	0.5241706915049662	5	0.75	{1: ['(61:r:63:46)', '(61:r:63:47)', '(61:r:64:45)', '(61:r:64:46)', '(61:r:64:47)', '(61:r:64:48)', '(61:r:65:45)', '(61:r:65:46)', '(61:r:65:47)', '(61:r:66:46)', '(61:r:66:47)', '(61:r:68:51)', '(61:r:69:51)', 'BLA_ac', 'PL_2/3', 'SUBv_sp'], 2: ['(61:r:64:49)', '(61:r:65:48)', '(61:r:65:49)', '(61:r:65:50)', '(61:r:66:48)', '(61:r:66:49)', '(61:r:66:50)', '(61:r:67:47)', '(61:r:67:48)', '(61:r…
1	0.50463314269063764	6	0.75	{1: ['(61:r:63:46)', '(61:r:63:47)', '(61:r:64:45)', '(61:r:64:46)', '(61:r:64:47)', '(61:r:65:43)', '(61:r:65:45)', '(61:r:65:46)', '(61:r:65:47)', '(61:r:66:46)', '(61:r:66:47)', '(61:r:67:50)', '(61:r:67:51)', '(61:r:68:49)', '(61:r:68:50)', '(61:r:68:51)', '(61:r:69:48)', '(61:r:69:49)', '(61:r:69:50)', '(61:r:69:51)', '(61:r:70:48)', '(61:r:70:49)', '(61:r:70:50)', '(61:r:71:48)', '(61:r:71:…
1	0.45927069373702539	8	0.75	{1: ['(61:r:63:46)', '(61:r:63:47)', '(61:r:64:46)', '(61:r:64:47)', '(61:r:66:46)', '(61:r:66:47)', '(61:r:67:45)', '(61:r:67:49)', '(61:r:68:51)', '(61:r:69:51)', 'BLA_ac', 'PL_2/3'], 2: ['(61:r:64:48)', '(61:r:65:46)', '(61:r:65:47)', '(61:r:66:48)', 'SUBv_sp'], 3: ['(61:r:64:49)', '(61:r:65:48)', '(61:r:65:50)', '(61:r:67:47)', 'ORBm_2/3'], 4: ['(61:r:65:49)', '(61:r:66:49)', '(61:r:66:50)', …
1	0.46362384789959332	8	0.75	{1: ['(61:r:63:46)', '(61:r:63:47)', '(61:r:64:46)', '(61:r:64:47)', '(61:r:66:46)', '(61:r:66:47)', '(61:r:68:51)', '(61:r:69:51)', 'BLA_ac', 'PL_2/3'], 2: ['(61:r:65:45)', '(61:r:65:46)', '(61:r:65:47)', 'SUBv_sp'], 3: ['(61:r:64:48)', '(61:r:64:49)', '(61:r:65:48)', '(61:r:65:49)', '(61:r:65:50)', '(61:r:66:48)', '(61:r:66:49)', '(61:r:66:50)', '(61:r:67:47)', '(61:r:67:48)', '(61:r:67:49)', '…
1	0.54790808046753248	5	0.75	{1: ['(61:r:63:46)', '(61:r:63:47)', '(61:r:64:45)', '(61:r:64:46)', '(61:r:64:47)', '(61:r:64:48)', '(61:r:64:49)', '(61:r:65:46)', '(61:r:65:47)', '(61:r:65:48)', '(61:r:65:49)', '(61:r:65:50)', '(61:r:66:46)', '(61:r:66:47)', '(61:r:66:48)', '(61:r:66:49)', '(61:r:66:50)', '(61:r:67:47)', '(61:r:67:48)', '(61:r:67:49)', '(61:r:68:48)', '(61:r:68:51)', '(61:r:69:51)', 'BLA_ac', 'ILA_2/3', 'ORBm…
1	0.54495594382005241	4	0.75	{1: ['(61:r:63:46)', '(61:r:63:47)', '(61:r:64:45)', '(61:r:64:46)', '(61:r:64:47)', '(61:r:64:48)', '(61:r:64:49)', '(61:r:65:45)', '(61:r:65:46)', '(61:r:65:47)', '(61:r:65:48)', '(61:r:65:49)', '(61:r:65:50)', '(61:r:66:46)', '(61:r:66:47)', '(61:r:66:48)', '(61:r:66:49)', '(61:r:66:50)', '(61:r:67:47)', '(61:r:67:48)', '(61:r:67:49)', '(61:r:68:48)', '(61:r:68:51)', '(61:r:69:51)', 'BLA_ac', …
1	0.52056367762574418	6	0.75	{1: ['(61:r:63:46)', '(61:r:63:47)', '(61:r:64:45)', '(61:r:64:46)', '(61:r:64:47)', '(61:r:64:48)', '(61:r:65:46)', '(61:r:65:47)', '(61:r:66:46)', '(61:r:66:47)', '(61:r:68:51)', '(61:r:69:51)', 'BLA_ac', 'PL_2/3', 'SUBv_sp'], 2: ['(61:r:65:43)', '(61:r:65:44)', '(61:r:65:45)', '(61:r:66:43)', '(61:r:66:44)', '(61:r:66:45)', '(61:r:67:43)', '(61:r:67:44)', '(61:r:67:50)', '(61:r:67:51)', '(61:r…
1	0.52060885078833508	6	0.75	{1: ['(61:r:63:46)', '(61:r:63:47)', '(61:r:64:45)', '(61:r:64:46)', '(61:r:64:47)', '(61:r:64:48)', '(61:r:64:49)', '(61:r:65:45)', '(61:r:65:46)', '(61:r:65:47)', '(61:r:65:48)', '(61:r:65:49)', '(61:r:65:50)', '(61:r:66:46)', '(61:r:66:47)', '(61:r:66:48)', '(61:r:66:49)', '(61:r:66:50)', '(61:r:67:47)', '(61:r:67:48)', '(61:r:67:49)', '(61:r:68:48)', '(61:r:68:51)', '(61:r:69:51)', 'BLA_ac', …
1	0.5241706915049662	5	0.75	{1: ['(61:r:64:49)', '(61:r:65:48)', '(61:r:65:49)', '(61:r:65:50)', '(61:r:66:48)', '(61:r:66:49)', '(61:r:66:50)', '(61:r:67:47)', '(61:r:67:48)', '(61:r:67:49)', '(61:r:68:48)', 'ILA_2/3', 'ORBm_2/3'], 2: ['(61:r:63:46)', '(61:r:63:47)', '(61:r:64:45)', '(61:r:64:46)', '(61:r:64:47)', '(61:r:64:48)', '(61:r:65:45)', '(61:r:65:46)', '(61:r:65:47)', '(61:r:66:46)', '(61:r:66:47)', '(61:r:68:51)'…
1	0.51674610961073231	5	0.75	{1: ['(61:r:63:46)', '(61:r:63:47)', '(61:r:64:45)', '(61:r:64:46)', '(61:r:64:47)', '(61:r:64:48)', '(61:r:64:49)', '(61:r:65:43)', '(61:r:65:45)', '(61:r:65:46)', '(61:r:65:47)', '(61:r:65:48)', '(61:r:65:49)', '(61:r:65:50)', '(61:r:66:46)', '(61:r:66:47)', '(61:r:66:48)', '(61:r:66:49)', '(61:r:66:50)', '(61:r:67:47)', '(61:r:67:48)', '(61:r:67:49)', '(61:r:67:50)', '(61:r:67:51)', '(61:r:68:…
1	0.54790808046753248	5	0.75	{1: ['(61:r:63:46)', '(61:r:63:47)', '(61:r:64:45)', '(61:r:64:46)', '(61:r:64:47)', '(61:r:64:48)', '(61:r:64:49)', '(61:r:65:46)', '(61:r:65:47)', '(61:r:65:48)', '(61:r:65:49)', '(61:r:65:50)', '(61:r:66:46)', '(61:r:66:47)', '(61:r:66:48)', '(61:r:66:49)', '(61:r:66:50)', '(61:r:67:47)', '(61:r:67:48)', '(61:r:67:49)', '(61:r:68:48)', '(61:r:68:51)', '(61:r:69:51)', 'BLA_ac', 'ILA_2/3', 'ORBm…
1	0.52056367762574407	6	0.75	{1: ['(61:r:63:46)', '(61:r:63:47)', '(61:r:64:45)', '(61:r:64:46)', '(61:r:64:47)', '(61:r:64:48)', '(61:r:65:46)', '(61:r:65:47)', '(61:r:66:46)', '(61:r:66:47)', '(61:r:68:51)', '(61:r:69:51)', 'BLA_ac', 'PL_2/3', 'SUBv_sp'], 2: ['(61:r:64:49)', '(61:r:65:48)', '(61:r:65:49)', '(61:r:65:50)', '(61:r:66:48)', '(61:r:66:49)', '(61:r:66:50)', '(61:r:67:47)', '(61:r:67:48)', '(61:r:67:49)', '(61:r…
1	0.52056367762574407	6	0.75	{1: ['(61:r:63:46)', '(61:r:63:47)', '(61:r:64:45)', '(61:r:64:46)', '(61:r:64:47)', '(61:r:64:48)', '(61:r:65:46)', '(61:r:65:47)', '(61:r:66:46)', '(61:r:66:47)', '(61:r:68:51)', '(61:r:69:51)', 'BLA_ac', 'PL_2/3', 'SUBv_sp'], 2: ['(61:r:64:49)', '(61:r:65:48)', '(61:r:65:49)', '(61:r:65:50)', '(61:r:66:48)', '(61:r:66:49)', '(61:r:66:50)', '(61:r:67:47)', '(61:r:67:48)', '(61:r:67:49)', '(61:r…
1	0.54790808046753248	5	0.75	{1: ['(61:r:63:46)', '(61:r:63:47)', '(61:r:64:45)', '(61:r:64:46)', '(61:r:64:47)', '(61:r:64:48)', '(61:r:64:49)', '(61:r:65:46)', '(61:r:65:47)', '(61:r:65:48)', '(61:r:65:49)', '(61:r:65:50)', '(61:r:66:46)', '(61:r:66:47)', '(61:r:66:48)', '(61:r:66:49)', '(61:r:66:50)', '(61:r:67:47)', '(61:r:67:48)', '(61:r:67:49)', '(61:r:68:48)', '(61:r:68:51)', '(61:r:69:51)', 'BLA_ac', 'ILA_2/3', 'ORBm…
1	0.49455124285827717	7	0.75	{1: ['(61:r:63:46)', '(61:r:63:47)', '(61:r:64:46)', '(61:r:64:47)', '(61:r:64:48)', '(61:r:65:45)', '(61:r:65:46)', '(61:r:65:47)', '(61:r:66:46)', '(61:r:66:47)', '(61:r:68:51)', '(61:r:69:51)', 'BLA_ac', 'PL_2/3', 'SUBv_sp'], 2: ['(61:r:64:49)', '(61:r:65:48)', '(61:r:65:49)', '(61:r:65:50)', '(61:r:66:48)', '(61:r:66:49)', '(61:r:66:50)', '(61:r:67:47)', '(61:r:67:48)', '(61:r:67:49)', '(61:r…
1	0.49243251651284936	7	0.75	{1: ['(61:r:63:46)', '(61:r:63:47)', '(61:r:64:46)', '(61:r:64:47)', '(61:r:66:46)', '(61:r:66:47)', '(61:r:68:51)', '(61:r:69:51)', 'BLA_ac', 'PL_2/3'], 2: ['(61:r:65:46)', '(61:r:65:47)', 'SUBv_sp'], 3: ['(61:r:64:48)', '(61:r:64:49)', '(61:r:65:48)', '(61:r:65:49)', '(61:r:65:50)', '(61:r:66:48)', '(61:r:66:49)', '(61:r:66:50)', '(61:r:67:47)', '(61:r:67:48)', '(61:r:67:49)', 'ILA_2/3', 'ORBm_…
1	0.54790808046753248	5	0.75	{1: ['(61:r:63:46)', '(61:r:63:47)', '(61:r:64:45)', '(61:r:64:46)', '(61:r:64:47)', '(61:r:64:48)', '(61:r:64:49)', '(61:r:65:46)', '(61:r:65:47)', '(61:r:65:48)', '(61:r:65:49)', '(61:r:65:50)', '(61:r:66:46)', '(61:r:66:47)', '(61:r:66:48)', '(61:r:66:49)', '(61:r:66:50)', '(61:r:67:47)', '(61:r:67:48)', '(61:r:67:49)', '(61:r:68:48)', '(61:r:68:51)', '(61:r:69:51)', 'BLA_ac', 'ILA_2/3', 'ORBm…
1	0.54790808046753248	5	0.75	{1: ['(61:r:63:46)', '(61:r:63:47)', '(61:r:64:45)', '(61:r:64:46)', '(61:r:64:47)', '(61:r:64:48)', '(61:r:64:49)', '(61:r:65:46)', '(61:r:65:47)', '(61:r:65:48)', '(61:r:65:49)', '(61:r:65:50)', '(61:r:66:46)', '(61:r:66:47)', '(61:r:66:48)', '(61:r:66:49)', '(61:r:66:50)', '(61:r:67:47)', '(61:r:67:48)', '(61:r:67:49)', '(61:r:68:48)', '(61:r:68:51)', '(61:r:69:51)', 'BLA_ac', 'ILA_2/3', 'ORBm…
1	0.54790808046753248	5	0.75	{1: ['(61:r:63:46)', '(61:r:63:47)', '(61:r:64:45)', '(61:r:64:46)', '(61:r:64:47)', '(61:r:64:48)', '(61:r:64:49)', '(61:r:65:46)', '(61:r:65:47)', '(61:r:65:48)', '(61:r:65:49)', '(61:r:65:50)', '(61:r:66:46)', '(61:r:66:47)', '(61:r:66:48)', '(61:r:66:49)', '(61:r:66:50)', '(61:r:67:47)', '(61:r:67:48)', '(61:r:67:49)', '(61:r:68:48)', '(61:r:68:51)', '(61:r:69:51)', 'BLA_ac', 'ILA_2/3', 'ORBm…
1	0.49417538863405724	7	0.75	{1: ['(61:r:63:46)', '(61:r:63:47)', '(61:r:64:45)', '(61:r:64:46)', '(61:r:64:47)', '(61:r:64:48)', '(61:r:65:45)', '(61:r:65:46)', '(61:r:65:47)', '(61:r:66:46)', '(61:r:66:47)', '(61:r:68:51)', '(61:r:69:51)', 'BLA_ac', 'PL_2/3', 'SUBv_sp'], 2: ['(61:r:64:49)', '(61:r:65:48)', '(61:r:65:49)', '(61:r:65:50)', '(61:r:66:48)', '(61:r:66:49)', '(61:r:66:50)', '(61:r:67:47)', '(61:r:67:48)', '(61:r…
1	0.5500973600296224	5	0.75	{1: ['(61:r:63:46)', '(61:r:63:47)', '(61:r:64:45)', '(61:r:64:46)', '(61:r:64:47)', '(61:r:64:48)', '(61:r:64:49)', '(61:r:65:46)', '(61:r:65:47)', '(61:r:65:48)', '(61:r:65:49)', '(61:r:65:50)', '(61:r:66:46)', '(61:r:66:47)', '(61:r:66:48)', '(61:r:66:49)', '(61:r:66:50)', '(61:r:67:47)', '(61:r:67:48)', '(61:r:67:49)', '(61:r:68:48)', '(61:r:68:51)', '(61:r:69:51)', 'BLA_ac', 'ILA_2/3', 'ORBm…
1	0.55031269341100153	4	0.75	{1: ['(61:r:63:46)', '(61:r:63:47)', '(61:r:64:45)', '(61:r:64:46)', '(61:r:64:47)', '(61:r:64:48)', '(61:r:64:49)', '(61:r:65:45)', '(61:r:65:46)', '(61:r:65:47)', '(61:r:65:48)', '(61:r:65:49)', '(61:r:65:50)', '(61:r:66:46)', '(61:r:66:47)', '(61:r:66:48)', '(61:r:66:49)', '(61:r:66:50)', '(61:r:67:47)', '(61:r:67:48)', '(61:r:67:49)', '(61:r:68:48)', '(61:r:68:51)', '(61:r:69:51)', 'BLA_ac', …
1	0.52315883452271017	6	0.75	{1: ['(61:r:63:46)', '(61:r:63:47)', '(61:r:64:45)', '(61:r:64:46)', '(61:r:64:47)', '(61:r:64:48)', '(61:r:65:46)', '(61:r:65:47)', '(61:r:66:46)', '(61:r:66:47)', '(61:r:68:51)', '(61:r:69:51)', 'BLA_ac', 'PL_2/3', 'SUBv_sp'], 2: ['(61:r:64:49)', '(61:r:65:48)', '(61:r:65:49)', '(61:r:65:50)', '(61:r:66:48)', '(61:r:66:49)', '(61:r:66:50)', '(61:r:67:47)', '(61:r:67:48)', '(61:r:67:49)', 'ILA_2…
1	0.49258718197703821	6	0.75	{1: ['(61:r:63:46)', '(61:r:64:46)', '(61:r:66:46)', '(61:r:66:47)', '(61:r:67:45)', '(61:r:68:51)', '(61:r:69:51)', 'BLA_ac', 'PL_2/3'], 2: ['(61:r:63:47)', '(61:r:64:47)', '(61:r:64:48)', '(61:r:64:49)', '(61:r:65:45)', '(61:r:65:46)', '(61:r:65:47)', '(61:r:65:48)', '(61:r:65:49)', '(61:r:65:50)', '(61:r:66:48)', '(61:r:66:49)', '(61:r:66:50)', '(61:r:67:47)', '(61:r:67:48)', '(61:r:67:49)', '…
1	0.47480904587468897	8	0.75	{1: ['(61:r:63:46)', '(61:r:63:47)', '(61:r:64:46)', '(61:r:64:47)', '(61:r:66:46)', '(61:r:66:47)', '(61:r:67:49)', '(61:r:68:51)', '(61:r:69:51)', 'BLA_ac', 'PL_2/3'], 2: ['(61:r:64:48)', '(61:r:65:46)', '(61:r:65:47)', '(61:r:66:48)', 'SUBv_sp'], 3: ['(61:r:64:49)', '(61:r:65:48)', '(61:r:65:50)', '(61:r:67:47)', 'ORBm_2/3'], 4: ['(61:r:65:49)', '(61:r:66:49)', '(61:r:66:50)', '(61:r:67:48)', …
1	0.52056367762574407	6	0.75	{1: ['(61:r:63:46)', '(61:r:63:47)', '(61:r:64:45)', '(61:r:64:46)', '(61:r:64:47)', '(61:r:64:48)', '(61:r:65:46)', '(61:r:65:47)', '(61:r:66:46)', '(61:r:66:47)', '(61:r:68:51)', '(61:r:69:51)', 'BLA_ac', 'PL_2/3', 'SUBv_sp'], 2: ['(61:r:64:49)', '(61:r:65:48)', '(61:r:65:49)', '(61:r:65:50)', '(61:r:66:48)', '(61:r:66:49)', '(61:r:66:50)', '(61:r:67:47)', '(61:r:67:48)', '(61:r:67:49)', '(61:r…
1	0.52056367762574407	6	0.75	{1: ['(61:r:63:46)', '(61:r:63:47)', '(61:r:64:45)', '(61:r:64:46)', '(61:r:64:47)', '(61:r:64:48)', '(61:r:65:46)', '(61:r:65:47)', '(61:r:66:46)', '(61:r:66:47)', '(61:r:68:51)', '(61:r:69:51)', 'BLA_ac', 'PL_2/3', 'SUBv_sp'], 2: ['(61:r:64:49)', '(61:r:65:48)', '(61:r:65:49)', '(61:r:65:50)', '(61:r:66:48)', '(61:r:66:49)', '(61:r:66:50)', '(61:r:67:47)', '(61:r:67:48)', '(61:r:67:49)', '(61:r…
1	0.54790808046753248	5	0.75	{1: ['(61:r:63:46)', '(61:r:63:47)', '(61:r:64:45)', '(61:r:64:46)', '(61:r:64:47)', '(61:r:64:48)', '(61:r:64:49)', '(61:r:65:46)', '(61:r:65:47)', '(61:r:65:48)', '(61:r:65:49)', '(61:r:65:50)', '(61:r:66:46)', '(61:r:66:47)', '(61:r:66:48)', '(61:r:66:49)', '(61:r:66:50)', '(61:r:67:47)', '(61:r:67:48)', '(61:r:67:49)', '(61:r:68:48)', '(61:r:68:51)', '(61:r:69:51)', 'BLA_ac', 'ILA_2/3', 'ORBm…
1	0.50422149891623413	6	0.75	{1: ['(61:r:63:46)', '(61:r:63:47)', '(61:r:64:45)', '(61:r:64:46)', '(61:r:64:47)', '(61:r:64:48)', '(61:r:64:49)', '(61:r:65:45)', '(61:r:65:46)', '(61:r:65:47)', '(61:r:65:48)', '(61:r:65:49)', '(61:r:65:50)', '(61:r:66:46)', '(61:r:66:47)', '(61:r:66:48)', '(61:r:66:49)', '(61:r:66:50)', '(61:r:67:47)', '(61:r:67:48)', '(61:r:67:49)', '(61:r:68:48)', '(61:r:68:51)', '(61:r:69:51)', 'BLA_ac', …
1	0.52031739054009274	6	0.75	{1: ['(61:r:63:46)', '(61:r:63:47)', '(61:r:64:45)', '(61:r:64:46)', '(61:r:64:47)', '(61:r:64:48)', '(61:r:64:49)', '(61:r:65:45)', '(61:r:65:46)', '(61:r:65:47)', '(61:r:65:48)', '(61:r:65:49)', '(61:r:65:50)', '(61:r:66:46)', '(61:r:66:47)', '(61:r:66:48)', '(61:r:66:49)', '(61:r:66:50)', '(61:r:67:47)', '(61:r:67:48)', '(61:r:67:49)', '(61:r:68:48)', '(61:r:68:51)', '(61:r:69:51)', 'BLA_ac', …
1	0.52235699395902269	6	0.75	{1: ['(61:r:63:46)', '(61:r:63:47)', '(61:r:64:45)', '(61:r:64:46)', '(61:r:64:47)', '(61:r:64:48)', '(61:r:64:49)', '(61:r:65:45)', '(61:r:65:46)', '(61:r:65:47)', '(61:r:65:48)', '(61:r:65:49)', '(61:r:65:50)', '(61:r:66:46)', '(61:r:66:47)', '(61:r:66:48)', '(61:r:66:49)', '(61:r:66:50)', '(61:r:67:47)', '(61:r:67:48)', '(61:r:67:49)', '(61:r:68:48)', '(61:r:68:51)', '(61:r:69:51)', 'BLA_ac', …
1	0.5392080027876448	5	0.75	{1: ['(61:r:63:46)', '(61:r:63:47)', '(61:r:64:45)', '(61:r:64:46)', '(61:r:64:47)', '(61:r:64:48)', '(61:r:65:46)', '(61:r:65:47)', '(61:r:66:46)', '(61:r:66:47)', '(61:r:67:45)', '(61:r:68:51)', '(61:r:69:51)', 'BLA_ac', 'PL_2/3', 'SUBv_sp'], 2: ['(61:r:64:49)', '(61:r:65:48)', '(61:r:65:49)', '(61:r:65:50)', '(61:r:66:48)', '(61:r:66:49)', '(61:r:66:50)', '(61:r:67:47)', '(61:r:67:48)', '(61:r…
1	0.4947427606240461	7	0.75	{1: ['(61:r:63:46)', '(61:r:63:47)', '(61:r:64:46)', '(61:r:64:47)', '(61:r:66:46)', '(61:r:66:47)', '(61:r:67:45)', '(61:r:67:49)', '(61:r:68:51)', '(61:r:69:51)', 'BLA_ac', 'PL_2/3'], 2: ['(61:r:64:48)', '(61:r:65:46)', '(61:r:65:47)', '(61:r:66:48)', 'SUBv_sp'], 3: ['(61:r:64:49)', '(61:r:65:48)', '(61:r:65:50)', '(61:r:67:47)', 'ORBm_2/3'], 4: ['(61:r:65:49)', '(61:r:66:49)', '(61:r:66:50)', …
1	0.5500973600296224	5	0.75	{1: ['(61:r:63:46)', '(61:r:63:47)', '(61:r:64:45)', '(61:r:64:46)', '(61:r:64:47)', '(61:r:64:48)', '(61:r:64:49)', '(61:r:65:46)', '(61:r:65:47)', '(61:r:65:48)', '(61:r:65:49)', '(61:r:65:50)', '(61:r:66:46)', '(61:r:66:47)', '(61:r:66:48)', '(61:r:66:49)', '(61:r:66:50)', '(61:r:67:47)', '(61:r:67:48)', '(61:r:67:49)', '(61:r:68:48)', '(61:r:68:51)', '(61:r:69:51)', 'BLA_ac', 'ILA_2/3', 'ORBm…
1	0.55031269341100153	4	0.75	{1: ['(61:r:63:46)', '(61:r:63:47)', '(61:r:64:45)', '(61:r:64:46)', '(61:r:64:47)', '(61:r:64:48)', '(61:r:64:49)', '(61:r:65:45)', '(61:r:65:46)', '(61:r:65:47)', '(61:r:65:48)', '(61:r:65:49)', '(61:r:65:50)', '(61:r:66:46)', '(61:r:66:47)', '(61:r:66:48)', '(61:r:66:49)', '(61:r:66:50)', '(61:r:67:47)', '(61:r:67:48)', '(61:r:67:49)', '(61:r:68:48)', '(61:r:68:51)', '(61:r:69:51)', 'BLA_ac', …
1	0.52683043610216462	4	0.75	{1: ['(61:r:63:46)', '(61:r:63:47)', '(61:r:64:45)', '(61:r:64:46)', '(61:r:64:47)', '(61:r:64:48)', '(61:r:64:49)', '(61:r:65:43)', '(61:r:65:45)', '(61:r:65:46)', '(61:r:65:47)', '(61:r:65:48)', '(61:r:65:49)', '(61:r:65:50)', '(61:r:66:46)', '(61:r:66:47)', '(61:r:66:48)', '(61:r:66:49)', '(61:r:66:50)', '(61:r:67:47)', '(61:r:67:48)', '(61:r:67:49)', '(61:r:67:50)', '(61:r:67:51)', '(61:r:68:…
1	0.52595716775532897	5	0.75	{1: ['(61:r:63:46)', '(61:r:63:47)', '(61:r:64:45)', '(61:r:64:46)', '(61:r:64:47)', '(61:r:64:48)', '(61:r:64:49)', '(61:r:65:45)', '(61:r:65:46)', '(61:r:65:47)', '(61:r:65:48)', '(61:r:65:49)', '(61:r:65:50)', '(61:r:66:46)', '(61:r:66:47)', '(61:r:66:48)', '(61:r:66:49)', '(61:r:66:50)', '(61:r:67:47)', '(61:r:67:48)', '(61:r:67:49)', '(61:r:68:48)', '(61:r:68:51)', '(61:r:69:51)', 'BLA_ac', …
1	0.53076588713634565	5	0.75	{1: ['(61:r:63:46)', '(61:r:63:47)', '(61:r:64:45)', '(61:r:64:46)', '(61:r:64:47)', '(61:r:64:48)', '(61:r:64:49)', '(61:r:65:45)', '(61:r:65:46)', '(61:r:65:47)', '(61:r:65:48)', '(61:r:65:49)', '(61:r:65:50)', '(61:r:66:46)', '(61:r:66:47)', '(61:r:66:48)', '(61:r:66:49)', '(61:r:66:50)', '(61:r:67:47)', '(61:r:67:48)', '(61:r:67:49)', '(61:r:68:48)', '(61:r:68:51)', '(61:r:69:51)', 'BLA_ac', …
1	0.54790808046753248	5	0.75	{1: ['(61:r:63:46)', '(61:r:63:47)', '(61:r:64:45)', '(61:r:64:46)', '(61:r:64:47)', '(61:r:64:48)', '(61:r:64:49)', '(61:r:65:46)', '(61:r:65:47)', '(61:r:65:48)', '(61:r:65:49)', '(61:r:65:50)', '(61:r:66:46)', '(61:r:66:47)', '(61:r:66:48)', '(61:r:66:49)', '(61:r:66:50)', '(61:r:67:47)', '(61:r:67:48)', '(61:r:67:49)', '(61:r:68:48)', '(61:r:68:51)', '(61:r:69:51)', 'BLA_ac', 'ILA_2/3', 'ORBm…
1	0.55031269341100153	4	0.75	{1: ['(61:r:63:46)', '(61:r:63:47)', '(61:r:64:45)', '(61:r:64:46)', '(61:r:64:47)', '(61:r:64:48)', '(61:r:64:49)', '(61:r:65:45)', '(61:r:65:46)', '(61:r:65:47)', '(61:r:65:48)', '(61:r:65:49)', '(61:r:65:50)', '(61:r:66:46)', '(61:r:66:47)', '(61:r:66:48)', '(61:r:66:49)', '(61:r:66:50)', '(61:r:67:47)', '(61:r:67:48)', '(61:r:67:49)', '(61:r:68:48)', '(61:r:68:51)', '(61:r:69:51)', 'BLA_ac', …
1	0.52315883452271017	6	0.75	{1: ['(61:r:63:46)', '(61:r:63:47)', '(61:r:64:45)', '(61:r:64:46)', '(61:r:64:47)', '(61:r:64:48)', '(61:r:65:46)', '(61:r:65:47)', '(61:r:66:46)', '(61:r:66:47)', '(61:r:68:51)', '(61:r:69:51)', 'BLA_ac', 'PL_2/3', 'SUBv_sp'], 2: ['(61:r:64:49)', '(61:r:65:48)', '(61:r:65:49)', '(61:r:65:50)', '(61:r:66:48)', '(61:r:66:49)', '(61:r:66:50)', '(61:r:67:47)', '(61:r:67:48)', '(61:r:67:49)', 'ILA_2…
1	0.52235699395902269	6	0.75	{1: ['(61:r:63:46)', '(61:r:63:47)', '(61:r:64:45)', '(61:r:64:46)', '(61:r:64:47)', '(61:r:64:48)', '(61:r:64:49)', '(61:r:65:45)', '(61:r:65:46)', '(61:r:65:47)', '(61:r:65:48)', '(61:r:65:49)', '(61:r:65:50)', '(61:r:66:46)', '(61:r:66:47)', '(61:r:66:48)', '(61:r:66:49)', '(61:r:66:50)', '(61:r:67:47)', '(61:r:67:48)', '(61:r:67:49)', '(61:r:68:48)', '(61:r:68:51)', '(61:r:69:51)', 'BLA_ac', …
1	0.54790808046753248	5	0.75	{1: ['(61:r:63:46)', '(61:r:63:47)', '(61:r:64:45)', '(61:r:64:46)', '(61:r:64:47)', '(61:r:64:48)', '(61:r:64:49)', '(61:r:65:46)', '(61:r:65:47)', '(61:r:65:48)', '(61:r:65:49)', '(61:r:65:50)', '(61:r:66:46)', '(61:r:66:47)', '(61:r:66:48)', '(61:r:66:49)', '(61:r:66:50)', '(61:r:67:47)', '(61:r:67:48)', '(61:r:67:49)', '(61:r:68:48)', '(61:r:68:51)', '(61:r:69:51)', 'BLA_ac', 'ILA_2/3', 'ORBm…
1	0.54790808046753248	5	0.75	{1: ['(61:r:63:46)', '(61:r:63:47)', '(61:r:64:45)', '(61:r:64:46)', '(61:r:64:47)', '(61:r:64:48)', '(61:r:64:49)', '(61:r:65:46)', '(61:r:65:47)', '(61:r:65:48)', '(61:r:65:49)', '(61:r:65:50)', '(61:r:66:46)', '(61:r:66:47)', '(61:r:66:48)', '(61:r:66:49)', '(61:r:66:50)', '(61:r:67:47)', '(61:r:67:48)', '(61:r:67:49)', '(61:r:68:48)', '(61:r:68:51)', '(61:r:69:51)', 'BLA_ac', 'ILA_2/3', 'ORBm…
1	0.50977107436524072	6	0.75	{1: ['(61:r:63:46)', '(61:r:63:47)', '(61:r:64:46)', '(61:r:64:47)', '(61:r:66:46)', '(61:r:66:47)', '(61:r:67:45)', '(61:r:68:51)', '(61:r:69:51)', 'BLA_ac', 'PL_2/3'], 2: ['(61:r:65:46)', '(61:r:65:47)', 'SUBv_sp'], 3: ['(61:r:64:48)', '(61:r:64:49)', '(61:r:65:48)', '(61:r:65:49)', '(61:r:65:50)', '(61:r:66:48)', '(61:r:66:49)', '(61:r:66:50)', '(61:r:67:47)', '(61:r:67:48)', '(61:r:67:49)', '…
1	0.49417538863405724	7	0.75	{1: ['(61:r:63:46)', '(61:r:63:47)', '(61:r:64:45)', '(61:r:64:46)', '(61:r:64:47)', '(61:r:64:48)', '(61:r:65:45)', '(61:r:65:46)', '(61:r:65:47)', '(61:r:66:46)', '(61:r:66:47)', '(61:r:68:51)', '(61:r:69:51)', 'BLA_ac', 'PL_2/3', 'SUBv_sp'], 2: ['(61:r:64:49)', '(61:r:65:48)', '(61:r:65:49)', '(61:r:65:50)', '(61:r:66:48)', '(61:r:66:49)', '(61:r:66:50)', '(61:r:67:47)', '(61:r:67:48)', '(61:r…
1	0.48645562602685594	6	0.75	{1: ['(61:r:63:46)', '(61:r:63:47)', '(61:r:64:45)', '(61:r:64:46)', '(61:r:64:47)', '(61:r:65:43)', '(61:r:65:45)', '(61:r:65:46)', '(61:r:65:47)', '(61:r:66:46)', '(61:r:66:47)', '(61:r:67:50)', '(61:r:67:51)', '(61:r:68:48)', '(61:r:68:49)', '(61:r:68:50)', '(61:r:68:51)', '(61:r:69:48)', '(61:r:69:49)', '(61:r:69:50)', '(61:r:69:51)', '(61:r:70:48)', '(61:r:70:49)', '(61:r:70:50)', '(61:r:71:…
1	0.51674610961073231	5	0.75	{1: ['(61:r:63:46)', '(61:r:63:47)', '(61:r:64:45)', '(61:r:64:46)', '(61:r:64:47)', '(61:r:64:48)', '(61:r:64:49)', '(61:r:65:43)', '(61:r:65:45)', '(61:r:65:46)', '(61:r:65:47)', '(61:r:65:48)', '(61:r:65:49)', '(61:r:65:50)', '(61:r:66:46)', '(61:r:66:47)', '(61:r:66:48)', '(61:r:66:49)', '(61:r:66:50)', '(61:r:67:47)', '(61:r:67:48)', '(61:r:67:49)', '(61:r:67:50)', '(61:r:67:51)', '(61:r:68:…
1	0.54790808046753248	5	0.75	{1: ['(61:r:63:46)', '(61:r:63:47)', '(61:r:64:45)', '(61:r:64:46)', '(61:r:64:47)', '(61:r:64:48)', '(61:r:64:49)', '(61:r:65:46)', '(61:r:65:47)', '(61:r:65:48)', '(61:r:65:49)', '(61:r:65:50)', '(61:r:66:46)', '(61:r:66:47)', '(61:r:66:48)', '(61:r:66:49)', '(61:r:66:50)', '(61:r:67:47)', '(61:r:67:48)', '(61:r:67:49)', '(61:r:68:48)', '(61:r:68:51)', '(61:r:69:51)', 'BLA_ac', 'ILA_2/3', 'ORBm…
1	0.52159221341215378	5	0.75	{1: ['(61:r:63:46)', '(61:r:63:47)', '(61:r:64:45)', '(61:r:64:46)', '(61:r:64:47)', '(61:r:65:43)', '(61:r:65:45)', '(61:r:65:46)', '(61:r:65:47)', '(61:r:66:46)', '(61:r:66:47)', '(61:r:67:50)', '(61:r:67:51)', '(61:r:68:48)', '(61:r:68:49)', '(61:r:68:50)', '(61:r:68:51)', '(61:r:69:48)', '(61:r:69:49)', '(61:r:69:50)', '(61:r:69:51)', '(61:r:70:48)', '(61:r:70:49)', '(61:r:70:50)', '(61:r:71:…
1	0.52235699395902258	6	0.75	{1: ['(61:r:63:46)', '(61:r:63:47)', '(61:r:64:45)', '(61:r:64:46)', '(61:r:64:47)', '(61:r:64:48)', '(61:r:64:49)', '(61:r:65:45)', '(61:r:65:46)', '(61:r:65:47)', '(61:r:65:48)', '(61:r:65:49)', '(61:r:65:50)', '(61:r:66:46)', '(61:r:66:47)', '(61:r:66:48)', '(61:r:66:49)', '(61:r:66:50)', '(61:r:67:47)', '(61:r:67:48)', '(61:r:67:49)', '(61:r:68:48)', '(61:r:68:51)', '(61:r:69:51)', 'BLA_ac', …
1	0.54790808046753248	5	0.75	{1: ['(61:r:63:46)', '(61:r:63:47)', '(61:r:64:45)', '(61:r:64:46)', '(61:r:64:47)', '(61:r:64:48)', '(61:r:64:49)', '(61:r:65:46)', '(61:r:65:47)', '(61:r:65:48)', '(61:r:65:49)', '(61:r:65:50)', '(61:r:66:46)', '(61:r:66:47)', '(61:r:66:48)', '(61:r:66:49)', '(61:r:66:50)', '(61:r:67:47)', '(61:r:67:48)', '(61:r:67:49)', '(61:r:68:48)', '(61:r:68:51)', '(61:r:69:51)', 'BLA_ac', 'ILA_2/3', 'ORBm…
1	0.49951499776145181	6	0.75	{1: ['(61:r:63:46)', '(61:r:63:47)', '(61:r:64:45)', '(61:r:64:46)', '(61:r:64:47)', '(61:r:64:48)', '(61:r:65:43)', '(61:r:65:45)', '(61:r:65:46)', '(61:r:65:47)', '(61:r:65:48)', '(61:r:65:50)', '(61:r:66:46)', '(61:r:66:47)', '(61:r:66:48)', '(61:r:67:47)', '(61:r:67:49)', '(61:r:67:50)', '(61:r:67:51)', '(61:r:68:48)', '(61:r:68:49)', '(61:r:68:50)', '(61:r:68:51)', '(61:r:69:48)', '(61:r:69:…
1	0.4999863492921775	6	0.75	{1: ['(61:r:63:46)', '(61:r:63:47)', '(61:r:64:45)', '(61:r:64:46)', '(61:r:64:47)', '(61:r:64:48)', '(61:r:64:49)', '(61:r:65:45)', '(61:r:65:46)', '(61:r:65:47)', '(61:r:65:48)', '(61:r:65:49)', '(61:r:65:50)', '(61:r:66:46)', '(61:r:66:47)', '(61:r:66:48)', '(61:r:66:49)', '(61:r:66:50)', '(61:r:67:47)', '(61:r:67:48)', '(61:r:67:49)', '(61:r:68:48)', '(61:r:68:51)', '(61:r:69:51)', 'BLA_ac', …
1	0.53499264318766204	4	0.75	{1: ['(61:r:63:46)', '(61:r:63:47)', '(61:r:64:45)', '(61:r:64:46)', '(61:r:64:47)', '(61:r:64:48)', '(61:r:64:49)', '(61:r:65:43)', '(61:r:65:45)', '(61:r:65:46)', '(61:r:65:47)', '(61:r:65:48)', '(61:r:65:49)', '(61:r:65:50)', '(61:r:66:46)', '(61:r:66:47)', '(61:r:66:48)', '(61:r:66:49)', '(61:r:66:50)', '(61:r:67:47)', '(61:r:67:48)', '(61:r:67:49)', '(61:r:67:50)', '(61:r:67:51)', '(61:r:68:…
1	0.47480904587468897	8	0.75	{1: ['(61:r:63:46)', '(61:r:63:47)', '(61:r:64:46)', '(61:r:64:47)', '(61:r:66:46)', '(61:r:66:47)', '(61:r:67:49)', '(61:r:68:51)', '(61:r:69:51)', 'BLA_ac', 'PL_2/3'], 2: ['(61:r:64:48)', '(61:r:65:46)', '(61:r:65:47)', '(61:r:66:48)', 'SUBv_sp'], 3: ['(61:r:64:49)', '(61:r:65:48)', '(61:r:65:50)', '(61:r:67:47)', 'ORBm_2/3'], 4: ['(61:r:65:49)', '(61:r:66:49)', '(61:r:66:50)', '(61:r:67:48)', …
1	0.51937077097965056	5	0.75	{1: ['(61:r:63:46)', '(61:r:63:47)', '(61:r:64:45)', '(61:r:64:46)', '(61:r:64:47)', '(61:r:64:48)', '(61:r:65:45)', '(61:r:65:46)', '(61:r:65:47)', '(61:r:66:46)', '(61:r:66:47)', '(61:r:68:51)', '(61:r:69:51)', 'BLA_ac', 'PL_2/3', 'SUBv_sp'], 2: ['(61:r:64:49)', '(61:r:65:48)', '(61:r:65:49)', '(61:r:65:50)', '(61:r:66:48)', '(61:r:66:49)', '(61:r:66:50)', '(61:r:67:47)', '(61:r:67:48)', '(61:r…
1	0.54166226272251494	5	0.75	{1: ['(61:r:63:46)', '(61:r:63:47)', '(61:r:64:45)', '(61:r:64:46)', '(61:r:64:47)', '(61:r:64:48)', '(61:r:64:49)', '(61:r:65:46)', '(61:r:65:47)', '(61:r:65:48)', '(61:r:65:49)', '(61:r:65:50)', '(61:r:66:46)', '(61:r:66:47)', '(61:r:66:48)', '(61:r:66:49)', '(61:r:66:50)', '(61:r:67:47)', '(61:r:67:48)', '(61:r:67:49)', '(61:r:68:48)', '(61:r:68:51)', '(61:r:69:51)', 'BLA_ac', 'ILA_2/3', 'ORBm…
1	0.54790808046753248	5	0.75	{1: ['(61:r:63:46)', '(61:r:63:47)', '(61:r:64:45)', '(61:r:64:46)', '(61:r:64:47)', '(61:r:64:48)', '(61:r:64:49)', '(61:r:65:46)', '(61:r:65:47)', '(61:r:65:48)', '(61:r:65:49)', '(61:r:65:50)', '(61:r:66:46)', '(61:r:66:47)', '(61:r:66:48)', '(61:r:66:49)', '(61:r:66:50)', '(61:r:67:47)', '(61:r:67:48)', '(61:r:67:49)', '(61:r:68:48)', '(61:r:68:51)', '(61:r:69:51)', 'BLA_ac', 'ILA_2/3', 'ORBm…
1	0.53938043425637094	5	0.75	{1: ['(61:r:63:46)', '(61:r:63:47)', '(61:r:64:45)', '(61:r:64:46)', '(61:r:64:47)', '(61:r:64:48)', '(61:r:64:49)', '(61:r:65:45)', '(61:r:65:46)', '(61:r:65:47)', '(61:r:65:48)', '(61:r:65:49)', '(61:r:65:50)', '(61:r:66:46)', '(61:r:66:47)', '(61:r:66:48)', '(61:r:66:49)', '(61:r:66:50)', '(61:r:67:47)', '(61:r:67:48)', '(61:r:67:49)', '(61:r:68:48)', '(61:r:68:51)', '(61:r:69:51)', 'BLA_ac', …
1	0.52056367762574407	6	0.75	{1: ['(61:r:63:46)', '(61:r:63:47)', '(61:r:64:45)', '(61:r:64:46)', '(61:r:64:47)', '(61:r:64:48)', '(61:r:65:46)', '(61:r:65:47)', '(61:r:66:46)', '(61:r:66:47)', '(61:r:68:51)', '(61:r:69:51)', 'BLA_ac', 'PL_2/3', 'SUBv_sp'], 2: ['(61:r:64:49)', '(61:r:65:48)', '(61:r:65:49)', '(61:r:65:50)', '(61:r:66:48)', '(61:r:66:49)', '(61:r:66:50)', '(61:r:67:47)', '(61:r:67:48)', '(61:r:67:49)', '(61:r…
1	0.54790808046753248	5	0.75	{1: ['(61:r:63:46)', '(61:r:63:47)', '(61:r:64:45)', '(61:r:64:46)', '(61:r:64:47)', '(61:r:64:48)', '(61:r:64:49)', '(61:r:65:46)', '(61:r:65:47)', '(61:r:65:48)', '(61:r:65:49)', '(61:r:65:50)', '(61:r:66:46)', '(61:r:66:47)', '(61:r:66:48)', '(61:r:66:49)', '(61:r:66:50)', '(61:r:67:47)', '(61:r:67:48)', '(61:r:67:49)', '(61:r:68:48)', '(61:r:68:51)', '(61:r:69:51)', 'BLA_ac', 'ILA_2/3', 'ORBm…
1	0.54790808046753248	5	0.75	{1: ['(61:r:63:46)', '(61:r:63:47)', '(61:r:64:45)', '(61:r:64:46)', '(61:r:64:47)', '(61:r:64:48)', '(61:r:64:49)', '(61:r:65:46)', '(61:r:65:47)', '(61:r:65:48)', '(61:r:65:49)', '(61:r:65:50)', '(61:r:66:46)', '(61:r:66:47)', '(61:r:66:48)', '(61:r:66:49)', '(61:r:66:50)', '(61:r:67:47)', '(61:r:67:48)', '(61:r:67:49)', '(61:r:68:48)', '(61:r:68:51)', '(61:r:69:51)', 'BLA_ac', 'ILA_2/3', 'ORBm…
1	0.53183453679851311	5	0.75	{1: ['(61:r:63:46)', '(61:r:63:47)', '(61:r:64:45)', '(61:r:64:46)', '(61:r:64:47)', '(61:r:64:48)', '(61:r:64:49)', '(61:r:65:46)', '(61:r:65:47)', '(61:r:65:48)', '(61:r:65:49)', '(61:r:65:50)', '(61:r:66:46)', '(61:r:66:47)', '(61:r:66:48)', '(61:r:66:49)', '(61:r:66:50)', '(61:r:67:47)', '(61:r:67:48)', '(61:r:67:49)', '(61:r:68:48)', '(61:r:68:51)', '(61:r:69:51)', 'BLA_ac', 'ILA_2/3', 'ORBm…
1	0.53960762685305841	5	0.75	{1: ['(61:r:63:46)', '(61:r:63:47)', '(61:r:64:45)', '(61:r:64:46)', '(61:r:64:47)', '(61:r:64:48)', '(61:r:64:49)', '(61:r:65:45)', '(61:r:65:46)', '(61:r:65:47)', '(61:r:65:48)', '(61:r:65:49)', '(61:r:65:50)', '(61:r:66:46)', '(61:r:66:47)', '(61:r:66:48)', '(61:r:66:49)', '(61:r:66:50)', '(61:r:67:47)', '(61:r:67:48)', '(61:r:67:49)', '(61:r:68:48)', '(61:r:68:51)', '(61:r:69:51)', 'BLA_ac', …
1	0.51674610961073231	5	0.75	{1: ['(61:r:63:46)', '(61:r:63:47)', '(61:r:64:45)', '(61:r:64:46)', '(61:r:64:47)', '(61:r:64:48)', '(61:r:64:49)', '(61:r:65:43)', '(61:r:65:45)', '(61:r:65:46)', '(61:r:65:47)', '(61:r:65:48)', '(61:r:65:49)', '(61:r:65:50)', '(61:r:66:46)', '(61:r:66:47)', '(61:r:66:48)', '(61:r:66:49)', '(61:r:66:50)', '(61:r:67:47)', '(61:r:67:48)', '(61:r:67:49)', '(61:r:67:50)', '(61:r:67:51)', '(61:r:68:…
1	0.54551277288568589	4	0.75	{1: ['(61:r:63:46)', '(61:r:63:47)', '(61:r:64:45)', '(61:r:64:46)', '(61:r:64:47)', '(61:r:64:48)', '(61:r:64:49)', '(61:r:65:45)', '(61:r:65:46)', '(61:r:65:47)', '(61:r:65:48)', '(61:r:65:49)', '(61:r:65:50)', '(61:r:66:46)', '(61:r:66:47)', '(61:r:66:48)', '(61:r:66:49)', '(61:r:66:50)', '(61:r:67:47)', '(61:r:67:48)', '(61:r:67:49)', '(61:r:68:48)', '(61:r:68:51)', '(61:r:69:51)', 'BLA_ac', …
1	0.53931616660481607	5	0.75	{1: ['(61:r:63:46)', '(61:r:63:47)', '(61:r:64:45)', '(61:r:64:46)', '(61:r:64:47)', '(61:r:64:48)', '(61:r:64:49)', '(61:r:65:45)', '(61:r:65:46)', '(61:r:65:47)', '(61:r:65:48)', '(61:r:65:49)', '(61:r:65:50)', '(61:r:66:46)', '(61:r:66:47)', '(61:r:66:48)', '(61:r:66:49)', '(61:r:66:50)', '(61:r:67:47)', '(61:r:67:48)', '(61:r:67:49)', '(61:r:68:48)', '(61:r:68:51)', '(61:r:69:51)', 'BLA_ac', …
1	0.50913924579565983	6	0.75	{1: ['(61:r:63:46)', '(61:r:63:47)', '(61:r:64:46)', '(61:r:64:47)', '(61:r:64:48)', '(61:r:65:45)', '(61:r:65:46)', '(61:r:65:47)', '(61:r:66:46)', '(61:r:66:47)', '(61:r:68:51)', '(61:r:69:51)', 'BLA_ac', 'PL_2/3', 'SUBv_sp'], 2: ['(61:r:64:49)', '(61:r:65:48)', '(61:r:65:49)', '(61:r:65:50)', '(61:r:66:48)', '(61:r:66:49)', '(61:r:66:50)', '(61:r:67:47)', '(61:r:67:48)', '(61:r:67:49)', '(61:r…
1	0.56723272313948869	4	0.75	{1: ['(61:r:63:46)', '(61:r:63:47)', '(61:r:64:45)', '(61:r:64:46)', '(61:r:64:47)', '(61:r:64:48)', '(61:r:64:49)', '(61:r:65:46)', '(61:r:65:47)', '(61:r:65:48)', '(61:r:65:49)', '(61:r:65:50)', '(61:r:66:46)', '(61:r:66:47)', '(61:r:66:48)', '(61:r:66:49)', '(61:r:66:50)', '(61:r:67:47)', '(61:r:67:48)', '(61:r:67:49)', '(61:r:68:48)', '(61:r:68:51)', '(61:r:69:51)', 'BLA_ac', 'ILA_2/3', 'ORBm…
1	0.54790808046753248	5	0.75	{1: ['(61:r:63:46)', '(61:r:63:47)', '(61:r:64:45)', '(61:r:64:46)', '(61:r:64:47)', '(61:r:64:48)', '(61:r:64:49)', '(61:r:65:46)', '(61:r:65:47)', '(61:r:65:48)', '(61:r:65:49)', '(61:r:65:50)', '(61:r:66:46)', '(61:r:66:47)', '(61:r:66:48)', '(61:r:66:49)', '(61:r:66:50)', '(61:r:67:47)', '(61:r:67:48)', '(61:r:67:49)', '(61:r:68:48)', '(61:r:68:51)', '(61:r:69:51)', 'BLA_ac', 'ILA_2/3', 'ORBm…
1	0.52056367762574407	6	0.75	{1: ['(61:r:63:46)', '(61:r:63:47)', '(61:r:64:45)', '(61:r:64:46)', '(61:r:64:47)', '(61:r:64:48)', '(61:r:65:46)', '(61:r:65:47)', '(61:r:66:46)', '(61:r:66:47)', '(61:r:68:51)', '(61:r:69:51)', 'BLA_ac', 'PL_2/3', 'SUBv_sp'], 2: ['(61:r:64:49)', '(61:r:65:48)', '(61:r:65:49)', '(61:r:65:50)', '(61:r:66:48)', '(61:r:66:49)', '(61:r:66:50)', '(61:r:67:47)', '(61:r:67:48)', '(61:r:67:49)', '(61:r…
1	0.54790808046753248	5	0.75	{1: ['(61:r:63:46)', '(61:r:63:47)', '(61:r:64:45)', '(61:r:64:46)', '(61:r:64:47)', '(61:r:64:48)', '(61:r:64:49)', '(61:r:65:46)', '(61:r:65:47)', '(61:r:65:48)', '(61:r:65:49)', '(61:r:65:50)', '(61:r:66:46)', '(61:r:66:47)', '(61:r:66:48)', '(61:r:66:49)', '(61:r:66:50)', '(61:r:67:47)', '(61:r:67:48)', '(61:r:67:49)', '(61:r:68:48)', '(61:r:68:51)', '(61:r:69:51)', 'BLA_ac', 'ILA_2/3', 'ORBm…
1	0.47553076364838043	7	0.75	{1: ['(61:r:63:46)', '(61:r:63:47)', '(61:r:64:46)', '(61:r:64:47)', '(61:r:66:46)', '(61:r:66:47)', '(61:r:67:49)', '(61:r:68:51)', '(61:r:69:51)', 'BLA_ac', 'PL_2/3'], 2: ['(61:r:64:45)', '(61:r:64:48)', '(61:r:65:45)', '(61:r:65:46)', '(61:r:65:47)', '(61:r:66:48)', 'SUBv_sp'], 3: ['(61:r:64:49)', '(61:r:65:48)', '(61:r:65:50)', '(61:r:67:47)', 'ORBm_2/3'], 4: ['(61:r:65:49)', '(61:r:66:49)', …
1	0.52056367762574407	6	0.75	{1: ['(61:r:63:46)', '(61:r:63:47)', '(61:r:64:45)', '(61:r:64:46)', '(61:r:64:47)', '(61:r:64:48)', '(61:r:65:46)', '(61:r:65:47)', '(61:r:66:46)', '(61:r:66:47)', '(61:r:68:51)', '(61:r:69:51)', 'BLA_ac', 'PL_2/3', 'SUBv_sp'], 2: ['(61:r:64:49)', '(61:r:65:48)', '(61:r:65:49)', '(61:r:65:50)', '(61:r:66:48)', '(61:r:66:49)', '(61:r:66:50)', '(61:r:67:47)', '(61:r:67:48)', '(61:r:67:49)', '(61:r…
1	0.53988832029770051	5	0.75	{1: ['(61:r:63:46)', '(61:r:63:47)', '(61:r:64:45)', '(61:r:64:46)', '(61:r:64:47)', '(61:r:64:48)', '(61:r:65:46)', '(61:r:65:47)', '(61:r:66:46)', '(61:r:66:47)', '(61:r:68:51)', '(61:r:69:51)', 'BLA_ac', 'PL_2/3', 'SUBv_sp'], 2: ['(61:r:64:49)', '(61:r:65:48)', '(61:r:65:49)', '(61:r:65:50)', '(61:r:66:48)', '(61:r:66:49)', '(61:r:66:50)', '(61:r:67:47)', '(61:r:67:48)', '(61:r:67:49)', '(61:r…
1	0.51878571302966225	5	0.75	{1: ['(61:r:63:46)', '(61:r:63:47)', '(61:r:64:45)', '(61:r:64:46)', '(61:r:64:47)', '(61:r:64:48)', '(61:r:64:49)', '(61:r:65:43)', '(61:r:65:45)', '(61:r:65:46)', '(61:r:65:47)', '(61:r:65:48)', '(61:r:65:49)', '(61:r:65:50)', '(61:r:66:46)', '(61:r:66:47)', '(61:r:66:48)', '(61:r:66:49)', '(61:r:66:50)', '(61:r:67:47)', '(61:r:67:48)', '(61:r:67:49)', '(61:r:67:50)', '(61:r:67:51)', '(61:r:68:…
1	0.52031739054009274	6	0.75	{1: ['(61:r:63:46)', '(61:r:63:47)', '(61:r:64:45)', '(61:r:64:46)', '(61:r:64:47)', '(61:r:64:48)', '(61:r:64:49)', '(61:r:65:45)', '(61:r:65:46)', '(61:r:65:47)', '(61:r:65:48)', '(61:r:65:49)', '(61:r:65:50)', '(61:r:66:46)', '(61:r:66:47)', '(61:r:66:48)', '(61:r:66:49)', '(61:r:66:50)', '(61:r:67:47)', '(61:r:67:48)', '(61:r:67:49)', '(61:r:68:48)', '(61:r:68:51)', '(61:r:69:51)', 'BLA_ac', …
1	0.53856392411702225	5	0.75	{1: ['(61:r:63:46)', '(61:r:63:47)', '(61:r:64:45)', '(61:r:64:46)', '(61:r:64:47)', '(61:r:64:48)', '(61:r:64:49)', '(61:r:65:45)', '(61:r:65:46)', '(61:r:65:47)', '(61:r:65:48)', '(61:r:65:49)', '(61:r:65:50)', '(61:r:66:46)', '(61:r:66:47)', '(61:r:66:48)', '(61:r:66:49)', '(61:r:66:50)', '(61:r:67:47)', '(61:r:67:48)', '(61:r:67:49)', '(61:r:68:48)', '(61:r:68:51)', '(61:r:69:51)', 'BLA_ac', …
1	0.5241706915049662	5	0.75	{1: ['(61:r:63:46)', '(61:r:63:47)', '(61:r:64:45)', '(61:r:64:46)', '(61:r:64:47)', '(61:r:64:48)', '(61:r:65:45)', '(61:r:65:46)', '(61:r:65:47)', '(61:r:66:46)', '(61:r:66:47)', '(61:r:68:51)', '(61:r:69:51)', 'BLA_ac', 'PL_2/3', 'SUBv_sp'], 2: ['(61:r:64:49)', '(61:r:65:48)', '(61:r:65:49)', '(61:r:65:50)', '(61:r:66:48)', '(61:r:66:49)', '(61:r:66:50)', '(61:r:67:47)', '(61:r:67:48)', '(61:r…
1	0.54790808046753248	5	0.75	{1: ['(61:r:63:46)', '(61:r:63:47)', '(61:r:64:45)', '(61:r:64:46)', '(61:r:64:47)', '(61:r:64:48)', '(61:r:64:49)', '(61:r:65:46)', '(61:r:65:47)', '(61:r:65:48)', '(61:r:65:49)', '(61:r:65:50)', '(61:r:66:46)', '(61:r:66:47)', '(61:r:66:48)', '(61:r:66:49)', '(61:r:66:50)', '(61:r:67:47)', '(61:r:67:48)', '(61:r:67:49)', '(61:r:68:48)', '(61:r:68:51)', '(61:r:69:51)', 'BLA_ac', 'ILA_2/3', 'ORBm…
1	0.5044901339567246	6	0.75	{1: ['(61:r:63:46)', '(61:r:63:47)', '(61:r:64:45)', '(61:r:64:46)', '(61:r:64:47)', '(61:r:64:48)', '(61:r:65:46)', '(61:r:65:47)', '(61:r:66:46)', '(61:r:66:47)', '(61:r:68:51)', '(61:r:69:51)', 'BLA_ac', 'PL_2/3', 'SUBv_sp'], 2: ['(61:r:64:49)', '(61:r:65:48)', '(61:r:65:49)', '(61:r:65:50)', '(61:r:66:48)', '(61:r:66:49)', '(61:r:66:50)', '(61:r:67:47)', '(61:r:67:48)', '(61:r:67:49)', '(61:r…
1	0.54798444347994379	4	0.75	{1: ['(61:r:63:46)', '(61:r:63:47)', '(61:r:64:45)', '(61:r:64:46)', '(61:r:64:47)', '(61:r:64:48)', '(61:r:64:49)', '(61:r:65:45)', '(61:r:65:46)', '(61:r:65:47)', '(61:r:65:48)', '(61:r:65:49)', '(61:r:65:50)', '(61:r:66:46)', '(61:r:66:47)', '(61:r:66:48)', '(61:r:66:49)', '(61:r:66:50)', '(61:r:67:47)', '(61:r:67:48)', '(61:r:67:49)', '(61:r:68:48)', '(61:r:68:51)', '(61:r:69:51)', 'BLA_ac', …
1	0.46620355173390232	7	0.75	{1: ['(61:r:63:46)', '(61:r:63:47)', '(61:r:64:46)', '(61:r:64:47)', '(61:r:66:46)', '(61:r:66:47)', '(61:r:68:51)', '(61:r:69:51)', 'BLA_ac', 'PL_2/3'], 2: ['(61:r:64:45)', '(61:r:65:45)', '(61:r:65:46)', '(61:r:65:47)', 'SUBv_sp'], 3: ['(61:r:64:48)', '(61:r:64:49)', '(61:r:65:48)', '(61:r:65:49)', '(61:r:65:50)', '(61:r:66:48)', '(61:r:66:49)', '(61:r:66:50)', '(61:r:67:47)', '(61:r:67:48)', '…
1	0.49417538863405724	7	0.75	{1: ['(61:r:63:46)', '(61:r:63:47)', '(61:r:64:45)', '(61:r:64:46)', '(61:r:64:47)', '(61:r:64:48)', '(61:r:65:45)', '(61:r:65:46)', '(61:r:65:47)', '(61:r:66:46)', '(61:r:66:47)', '(61:r:68:51)', '(61:r:69:51)', 'BLA_ac', 'PL_2/3', 'SUBv_sp'], 2: ['(61:r:64:49)', '(61:r:65:48)', '(61:r:65:49)', '(61:r:65:50)', '(61:r:66:48)', '(61:r:66:49)', '(61:r:66:50)', '(61:r:67:47)', '(61:r:67:48)', '(61:r…
1	0.54790808046753248	5	0.75	{1: ['(61:r:63:46)', '(61:r:63:47)', '(61:r:64:45)', '(61:r:64:46)', '(61:r:64:47)', '(61:r:64:48)', '(61:r:64:49)', '(61:r:65:46)', '(61:r:65:47)', '(61:r:65:48)', '(61:r:65:49)', '(61:r:65:50)', '(61:r:66:46)', '(61:r:66:47)', '(61:r:66:48)', '(61:r:66:49)', '(61:r:66:50)', '(61:r:67:47)', '(61:r:67:48)', '(61:r:67:49)', '(61:r:68:48)', '(61:r:68:51)', '(61:r:69:51)', 'BLA_ac', 'ILA_2/3', 'ORBm…
1	0.52056367762574407	6	0.75	{1: ['(61:r:63:46)', '(61:r:63:47)', '(61:r:64:45)', '(61:r:64:46)', '(61:r:64:47)', '(61:r:64:48)', '(61:r:65:46)', '(61:r:65:47)', '(61:r:66:46)', '(61:r:66:47)', '(61:r:68:51)', '(61:r:69:51)', 'BLA_ac', 'PL_2/3', 'SUBv_sp'], 2: ['(61:r:64:49)', '(61:r:65:48)', '(61:r:65:49)', '(61:r:65:50)', '(61:r:66:48)', '(61:r:66:49)', '(61:r:66:50)', '(61:r:67:47)', '(61:r:67:48)', '(61:r:67:49)', '(61:r…
1	0.49662086938786321	7	0.75	{1: ['(61:r:63:46)', '(61:r:63:47)', '(61:r:64:45)', '(61:r:64:46)', '(61:r:64:47)', '(61:r:64:48)', '(61:r:65:45)', '(61:r:65:46)', '(61:r:65:47)', '(61:r:66:46)', '(61:r:66:47)', '(61:r:68:51)', '(61:r:69:51)', 'BLA_ac', 'PL_2/3', 'SUBv_sp'], 2: ['(61:r:65:43)', '(61:r:67:50)', '(61:r:67:51)', '(61:r:68:49)', '(61:r:68:50)', '(61:r:69:48)', '(61:r:69:49)', '(61:r:69:50)', '(61:r:70:48)', '(61:r…
1	0.53931616660481607	5	0.75	{1: ['(61:r:63:46)', '(61:r:63:47)', '(61:r:64:45)', '(61:r:64:46)', '(61:r:64:47)', '(61:r:64:48)', '(61:r:64:49)', '(61:r:65:45)', '(61:r:65:46)', '(61:r:65:47)', '(61:r:65:48)', '(61:r:65:49)', '(61:r:65:50)', '(61:r:66:46)', '(61:r:66:47)', '(61:r:66:48)', '(61:r:66:49)', '(61:r:66:50)', '(61:r:67:47)', '(61:r:67:48)', '(61:r:67:49)', '(61:r:68:48)', '(61:r:68:51)', '(61:r:69:51)', 'BLA_ac', …
1	0.54790808046753248	5	0.75	{1: ['(61:r:63:46)', '(61:r:63:47)', '(61:r:64:45)', '(61:r:64:46)', '(61:r:64:47)', '(61:r:64:48)', '(61:r:64:49)', '(61:r:65:46)', '(61:r:65:47)', '(61:r:65:48)', '(61:r:65:49)', '(61:r:65:50)', '(61:r:66:46)', '(61:r:66:47)', '(61:r:66:48)', '(61:r:66:49)', '(61:r:66:50)', '(61:r:67:47)', '(61:r:67:48)', '(61:r:67:49)', '(61:r:68:48)', '(61:r:68:51)', '(61:r:69:51)', 'BLA_ac', 'ILA_2/3', 'ORBm…
1	0.55031269341100153	4	0.75	{1: ['(61:r:63:46)', '(61:r:63:47)', '(61:r:64:45)', '(61:r:64:46)', '(61:r:64:47)', '(61:r:64:48)', '(61:r:64:49)', '(61:r:65:45)', '(61:r:65:46)', '(61:r:65:47)', '(61:r:65:48)', '(61:r:65:49)', '(61:r:65:50)', '(61:r:66:46)', '(61:r:66:47)', '(61:r:66:48)', '(61:r:66:49)', '(61:r:66:50)', '(61:r:67:47)', '(61:r:67:48)', '(61:r:67:49)', '(61:r:68:48)', '(61:r:68:51)', '(61:r:69:51)', 'BLA_ac', …
1	0.52056367762574407	6	0.75	{1: ['(61:r:63:46)', '(61:r:63:47)', '(61:r:64:45)', '(61:r:64:46)', '(61:r:64:47)', '(61:r:64:48)', '(61:r:65:46)', '(61:r:65:47)', '(61:r:66:46)', '(61:r:66:47)', '(61:r:68:51)', '(61:r:69:51)', 'BLA_ac', 'PL_2/3', 'SUBv_sp'], 2: ['(61:r:64:49)', '(61:r:65:48)', '(61:r:65:49)', '(61:r:65:50)', '(61:r:66:48)', '(61:r:66:49)', '(61:r:66:50)', '(61:r:67:47)', '(61:r:67:48)', '(61:r:67:49)', '(61:r…
1	0.55031269341100153	4	0.75	{1: ['(61:r:63:46)', '(61:r:63:47)', '(61:r:64:45)', '(61:r:64:46)', '(61:r:64:47)', '(61:r:64:48)', '(61:r:64:49)', '(61:r:65:45)', '(61:r:65:46)', '(61:r:65:47)', '(61:r:65:48)', '(61:r:65:49)', '(61:r:65:50)', '(61:r:66:46)', '(61:r:66:47)', '(61:r:66:48)', '(61:r:66:49)', '(61:r:66:50)', '(61:r:67:47)', '(61:r:67:48)', '(61:r:67:49)', '(61:r:68:48)', '(61:r:68:51)', '(61:r:69:51)', 'BLA_ac', …
1	0.54790808046753248	5	0.75	{1: ['(61:r:63:46)', '(61:r:63:47)', '(61:r:64:45)', '(61:r:64:46)', '(61:r:64:47)', '(61:r:64:48)', '(61:r:64:49)', '(61:r:65:46)', '(61:r:65:47)', '(61:r:65:48)', '(61:r:65:49)', '(61:r:65:50)', '(61:r:66:46)', '(61:r:66:47)', '(61:r:66:48)', '(61:r:66:49)', '(61:r:66:50)', '(61:r:67:47)', '(61:r:67:48)', '(61:r:67:49)', '(61:r:68:48)', '(61:r:68:51)', '(61:r:69:51)', 'BLA_ac', 'ILA_2/3', 'ORBm…
1	0.52741741373596063	5	0.75	{1: ['(61:r:63:46)', '(61:r:63:47)', '(61:r:64:45)', '(61:r:64:46)', '(61:r:64:47)', '(61:r:64:48)', '(61:r:64:49)', '(61:r:65:46)', '(61:r:65:47)', '(61:r:65:48)', '(61:r:65:49)', '(61:r:65:50)', '(61:r:66:46)', '(61:r:66:47)', '(61:r:66:48)', '(61:r:66:49)', '(61:r:66:50)', '(61:r:67:47)', '(61:r:67:48)', '(61:r:67:49)', '(61:r:68:48)', '(61:r:68:51)', '(61:r:69:51)', 'BLA_ac', 'ILA_2/3', 'ORBm…
1	0.47987363041006692	7	0.75	{1: ['(61:r:63:46)', '(61:r:63:47)', '(61:r:64:46)', '(61:r:64:47)', '(61:r:66:46)', '(61:r:66:47)', '(61:r:67:45)', '(61:r:68:51)', '(61:r:69:51)', 'BLA_ac', 'PL_2/3'], 2: ['(61:r:65:45)', '(61:r:65:46)', '(61:r:65:47)', 'SUBv_sp'], 3: ['(61:r:64:48)', '(61:r:64:49)', '(61:r:65:48)', '(61:r:65:49)', '(61:r:65:50)', '(61:r:66:48)', '(61:r:66:49)', '(61:r:66:50)', '(61:r:67:47)', '(61:r:67:48)', '…
1	0.54790808046753248	5	0.75	{1: ['(61:r:63:46)', '(61:r:63:47)', '(61:r:64:45)', '(61:r:64:46)', '(61:r:64:47)', '(61:r:64:48)', '(61:r:64:49)', '(61:r:65:46)', '(61:r:65:47)', '(61:r:65:48)', '(61:r:65:49)', '(61:r:65:50)', '(61:r:66:46)', '(61:r:66:47)', '(61:r:66:48)', '(61:r:66:49)', '(61:r:66:50)', '(61:r:67:47)', '(61:r:67:48)', '(61:r:67:49)', '(61:r:68:48)', '(61:r:68:51)', '(61:r:69:51)', 'BLA_ac', 'ILA_2/3', 'ORBm…
1	0.56933136490368685	3	0.75	{1: ['(61:r:63:46)', '(61:r:63:47)', '(61:r:64:45)', '(61:r:64:46)', '(61:r:64:47)', '(61:r:64:48)', '(61:r:64:49)', '(61:r:65:45)', '(61:r:65:46)', '(61:r:65:47)', '(61:r:65:48)', '(61:r:65:49)', '(61:r:65:50)', '(61:r:66:46)', '(61:r:66:47)', '(61:r:66:48)', '(61:r:66:49)', '(61:r:66:50)', '(61:r:67:47)', '(61:r:67:48)', '(61:r:67:49)', '(61:r:68:48)', '(61:r:68:51)', '(61:r:69:51)', 'BLA_ac', …
1	0.4707026698207738	7	0.75	{1: ['(61:r:63:46)', '(61:r:64:45)', '(61:r:64:46)', '(61:r:65:43)', '(61:r:65:45)', '(61:r:66:47)', '(61:r:67:49)', '(61:r:67:50)', '(61:r:67:51)', '(61:r:68:49)', '(61:r:68:50)', '(61:r:68:51)', '(61:r:69:48)', '(61:r:69:49)', '(61:r:69:50)', '(61:r:69:51)', '(61:r:70:48)', '(61:r:70:49)', '(61:r:70:50)', '(61:r:71:48)', '(61:r:71:49)', 'ACAv_1(SW110323-04A|3)', 'PL_2/3'], 2: ['(61:r:63:47)', '…
1	0.50916219026505283	6	0.75	{1: ['(61:r:63:46)', '(61:r:63:47)', '(61:r:64:45)', '(61:r:64:46)', '(61:r:64:47)', '(61:r:64:48)', '(61:r:64:49)', '(61:r:65:46)', '(61:r:65:47)', '(61:r:65:48)', '(61:r:65:49)', '(61:r:65:50)', '(61:r:66:46)', '(61:r:66:47)', '(61:r:66:48)', '(61:r:66:49)', '(61:r:66:50)', '(61:r:67:47)', '(61:r:67:48)', '(61:r:67:49)', '(61:r:68:48)', '(61:r:68:51)', '(61:r:69:51)', 'BLA_ac', 'ILA_2/3', 'ORBm…
1	0.50007301089417244	6	0.75	{1: ['(61:r:63:46)', '(61:r:63:47)', '(61:r:64:45)', '(61:r:64:46)', '(61:r:64:47)', '(61:r:64:48)', '(61:r:65:46)', '(61:r:65:47)', '(61:r:66:46)', '(61:r:66:47)', '(61:r:68:51)', '(61:r:69:51)', 'BLA_ac', 'PL_2/3', 'SUBv_sp'], 2: ['(61:r:64:49)', '(61:r:65:48)', '(61:r:65:49)', '(61:r:65:50)', '(61:r:66:48)', '(61:r:66:49)', '(61:r:66:50)', '(61:r:67:47)', '(61:r:67:48)', '(61:r:67:49)', '(61:r…
1	0.52056367762574407	6	0.75	{1: ['(61:r:64:49)', '(61:r:65:48)', '(61:r:65:49)', '(61:r:65:50)', '(61:r:66:48)', '(61:r:66:49)', '(61:r:66:50)', '(61:r:67:47)', '(61:r:67:48)', '(61:r:67:49)', '(61:r:68:48)', 'ILA_2/3', 'ORBm_2/3'], 2: ['(61:r:63:46)', '(61:r:63:47)', '(61:r:64:45)', '(61:r:64:46)', '(61:r:64:47)', '(61:r:64:48)', '(61:r:65:46)', '(61:r:65:47)', '(61:r:66:46)', '(61:r:66:47)', '(61:r:68:51)', '(61:r:69:51)'…
1	0.5044901339567246	6	0.75	{1: ['(61:r:63:46)', '(61:r:63:47)', '(61:r:64:45)', '(61:r:64:46)', '(61:r:64:47)', '(61:r:64:48)', '(61:r:65:46)', '(61:r:65:47)', '(61:r:66:46)', '(61:r:66:47)', '(61:r:68:51)', '(61:r:69:51)', 'BLA_ac', 'PL_2/3', 'SUBv_sp'], 2: ['(61:r:64:49)', '(61:r:65:48)', '(61:r:65:49)', '(61:r:65:50)', '(61:r:66:48)', '(61:r:66:49)', '(61:r:66:50)', '(61:r:67:47)', '(61:r:67:48)', '(61:r:67:49)', '(61:r…
1	0.56733079606343306	4	0.75	{1: ['(61:r:63:46)', '(61:r:63:47)', '(61:r:64:45)', '(61:r:64:46)', '(61:r:64:47)', '(61:r:64:48)', '(61:r:64:49)', '(61:r:65:46)', '(61:r:65:47)', '(61:r:65:48)', '(61:r:65:49)', '(61:r:65:50)', '(61:r:66:46)', '(61:r:66:47)', '(61:r:66:48)', '(61:r:66:49)', '(61:r:66:50)', '(61:r:67:47)', '(61:r:67:48)', '(61:r:67:49)', '(61:r:68:48)', '(61:r:68:51)', '(61:r:69:51)', 'BLA_ac', 'ILA_2/3', 'ORBm…
1	0.54790808046753248	5	0.75	{1: ['(61:r:63:46)', '(61:r:63:47)', '(61:r:64:45)', '(61:r:64:46)', '(61:r:64:47)', '(61:r:64:48)', '(61:r:64:49)', '(61:r:65:46)', '(61:r:65:47)', '(61:r:65:48)', '(61:r:65:49)', '(61:r:65:50)', '(61:r:66:46)', '(61:r:66:47)', '(61:r:66:48)', '(61:r:66:49)', '(61:r:66:50)', '(61:r:67:47)', '(61:r:67:48)', '(61:r:67:49)', '(61:r:68:48)', '(61:r:68:51)', '(61:r:69:51)', 'BLA_ac', 'ILA_2/3', 'ORBm…
1	0.54790808046753248	5	0.75	{1: ['(61:r:63:46)', '(61:r:63:47)', '(61:r:64:45)', '(61:r:64:46)', '(61:r:64:47)', '(61:r:64:48)', '(61:r:64:49)', '(61:r:65:46)', '(61:r:65:47)', '(61:r:65:48)', '(61:r:65:49)', '(61:r:65:50)', '(61:r:66:46)', '(61:r:66:47)', '(61:r:66:48)', '(61:r:66:49)', '(61:r:66:50)', '(61:r:67:47)', '(61:r:67:48)', '(61:r:67:49)', '(61:r:68:48)', '(61:r:68:51)', '(61:r:69:51)', 'BLA_ac', 'ILA_2/3', 'ORBm…
1	0.52235699395902269	6	0.75	{1: ['(61:r:63:46)', '(61:r:63:47)', '(61:r:64:45)', '(61:r:64:46)', '(61:r:64:47)', '(61:r:64:48)', '(61:r:64:49)', '(61:r:65:45)', '(61:r:65:46)', '(61:r:65:47)', '(61:r:65:48)', '(61:r:65:49)', '(61:r:65:50)', '(61:r:66:46)', '(61:r:66:47)', '(61:r:66:48)', '(61:r:66:49)', '(61:r:66:50)', '(61:r:67:47)', '(61:r:67:48)', '(61:r:67:49)', '(61:r:68:48)', '(61:r:68:51)', '(61:r:69:51)', 'BLA_ac', …
1	0.56723272313948869	4	0.75	{1: ['(61:r:63:46)', '(61:r:63:47)', '(61:r:64:45)', '(61:r:64:46)', '(61:r:64:47)', '(61:r:64:48)', '(61:r:64:49)', '(61:r:65:46)', '(61:r:65:47)', '(61:r:65:48)', '(61:r:65:49)', '(61:r:65:50)', '(61:r:66:46)', '(61:r:66:47)', '(61:r:66:48)', '(61:r:66:49)', '(61:r:66:50)', '(61:r:67:47)', '(61:r:67:48)', '(61:r:67:49)', '(61:r:68:48)', '(61:r:68:51)', '(61:r:69:51)', 'BLA_ac', 'ILA_2/3', 'ORBm…
1	0.52031739054009274	6	0.75	{1: ['(61:r:63:46)', '(61:r:63:47)', '(61:r:64:45)', '(61:r:64:46)', '(61:r:64:47)', '(61:r:64:48)', '(61:r:64:49)', '(61:r:65:45)', '(61:r:65:46)', '(61:r:65:47)', '(61:r:65:48)', '(61:r:65:49)', '(61:r:65:50)', '(61:r:66:46)', '(61:r:66:47)', '(61:r:66:48)', '(61:r:66:49)', '(61:r:66:50)', '(61:r:67:47)', '(61:r:67:48)', '(61:r:67:49)', '(61:r:68:48)', '(61:r:68:51)', '(61:r:69:51)', 'BLA_ac', …
1	0.5044901339567246	6	0.75	{1: ['(61:r:63:46)', '(61:r:63:47)', '(61:r:64:45)', '(61:r:64:46)', '(61:r:64:47)', '(61:r:64:48)', '(61:r:65:46)', '(61:r:65:47)', '(61:r:66:46)', '(61:r:66:47)', '(61:r:68:51)', '(61:r:69:51)', 'BLA_ac', 'PL_2/3', 'SUBv_sp'], 2: ['(61:r:64:49)', '(61:r:65:48)', '(61:r:65:49)', '(61:r:65:50)', '(61:r:66:48)', '(61:r:66:49)', '(61:r:66:50)', '(61:r:67:47)', '(61:r:67:48)', '(61:r:67:49)', '(61:r…
1	0.5241706915049662	5	0.75	{1: ['(61:r:63:46)', '(61:r:63:47)', '(61:r:64:45)', '(61:r:64:46)', '(61:r:64:47)', '(61:r:64:48)', '(61:r:65:45)', '(61:r:65:46)', '(61:r:65:47)', '(61:r:66:46)', '(61:r:66:47)', '(61:r:68:51)', '(61:r:69:51)', 'BLA_ac', 'PL_2/3', 'SUBv_sp'], 2: ['(61:r:64:49)', '(61:r:65:48)', '(61:r:65:49)', '(61:r:65:50)', '(61:r:66:48)', '(61:r:66:49)', '(61:r:66:50)', '(61:r:67:47)', '(61:r:67:48)', '(61:r…
1	0.54790808046753248	5	0.75	{1: ['(61:r:63:46)', '(61:r:63:47)', '(61:r:64:45)', '(61:r:64:46)', '(61:r:64:47)', '(61:r:64:48)', '(61:r:64:49)', '(61:r:65:46)', '(61:r:65:47)', '(61:r:65:48)', '(61:r:65:49)', '(61:r:65:50)', '(61:r:66:46)', '(61:r:66:47)', '(61:r:66:48)', '(61:r:66:49)', '(61:r:66:50)', '(61:r:67:47)', '(61:r:67:48)', '(61:r:67:49)', '(61:r:68:48)', '(61:r:68:51)', '(61:r:69:51)', 'BLA_ac', 'ILA_2/3', 'ORBm…
1	0.44615005340459268	9	0.75	{1: ['(61:r:63:46)', '(61:r:63:47)', '(61:r:64:46)', '(61:r:64:47)', '(61:r:66:46)', '(61:r:66:47)', '(61:r:67:49)', '(61:r:68:51)', '(61:r:69:51)', 'BLA_ac', 'PL_2/3'], 2: ['(61:r:64:48)', '(61:r:65:45)', '(61:r:65:46)', '(61:r:65:47)', '(61:r:66:48)', 'SUBv_sp'], 3: ['(61:r:64:49)', '(61:r:65:48)', '(61:r:65:50)', '(61:r:67:47)', 'ORBm_2/3'], 4: ['(61:r:65:49)', '(61:r:66:49)', '(61:r:66:50)', …
1	0.5500973600296224	5	0.75	{1: ['(61:r:63:46)', '(61:r:63:47)', '(61:r:64:45)', '(61:r:64:46)', '(61:r:64:47)', '(61:r:64:48)', '(61:r:64:49)', '(61:r:65:46)', '(61:r:65:47)', '(61:r:65:48)', '(61:r:65:49)', '(61:r:65:50)', '(61:r:66:46)', '(61:r:66:47)', '(61:r:66:48)', '(61:r:66:49)', '(61:r:66:50)', '(61:r:67:47)', '(61:r:67:48)', '(61:r:67:49)', '(61:r:68:48)', '(61:r:68:51)', '(61:r:69:51)', 'BLA_ac', 'ILA_2/3', 'ORBm…
1	0.54790808046753248	5	0.75	{1: ['(61:r:63:46)', '(61:r:63:47)', '(61:r:64:45)', '(61:r:64:46)', '(61:r:64:47)', '(61:r:64:48)', '(61:r:64:49)', '(61:r:65:46)', '(61:r:65:47)', '(61:r:65:48)', '(61:r:65:49)', '(61:r:65:50)', '(61:r:66:46)', '(61:r:66:47)', '(61:r:66:48)', '(61:r:66:49)', '(61:r:66:50)', '(61:r:67:47)', '(61:r:67:48)', '(61:r:67:49)', '(61:r:68:48)', '(61:r:68:51)', '(61:r:69:51)', 'BLA_ac', 'ILA_2/3', 'ORBm…
1	0.54790808046753248	5	0.75	{1: ['(61:r:63:46)', '(61:r:63:47)', '(61:r:64:45)', '(61:r:64:46)', '(61:r:64:47)', '(61:r:64:48)', '(61:r:64:49)', '(61:r:65:46)', '(61:r:65:47)', '(61:r:65:48)', '(61:r:65:49)', '(61:r:65:50)', '(61:r:66:46)', '(61:r:66:47)', '(61:r:66:48)', '(61:r:66:49)', '(61:r:66:50)', '(61:r:67:47)', '(61:r:67:48)', '(61:r:67:49)', '(61:r:68:48)', '(61:r:68:51)', '(61:r:69:51)', 'BLA_ac', 'ILA_2/3', 'ORBm…
1	0.5500973600296224	5	0.75	{1: ['(61:r:63:46)', '(61:r:63:47)', '(61:r:64:45)', '(61:r:64:46)', '(61:r:64:47)', '(61:r:64:48)', '(61:r:64:49)', '(61:r:65:46)', '(61:r:65:47)', '(61:r:65:48)', '(61:r:65:49)', '(61:r:65:50)', '(61:r:66:46)', '(61:r:66:47)', '(61:r:66:48)', '(61:r:66:49)', '(61:r:66:50)', '(61:r:67:47)', '(61:r:67:48)', '(61:r:67:49)', '(61:r:68:48)', '(61:r:68:51)', '(61:r:69:51)', 'BLA_ac', 'ILA_2/3', 'ORBm…
1	0.50262911673286292	6	0.75	{1: ['(61:r:63:46)', '(61:r:63:47)', '(61:r:64:45)', '(61:r:64:46)', '(61:r:64:47)', '(61:r:64:48)', '(61:r:65:45)', '(61:r:65:46)', '(61:r:65:47)', '(61:r:66:46)', '(61:r:66:47)', '(61:r:68:51)', '(61:r:69:51)', 'BLA_ac', 'PL_2/3', 'SUBv_sp'], 2: ['(61:r:64:49)', '(61:r:65:48)', '(61:r:65:49)', '(61:r:65:50)', '(61:r:66:48)', '(61:r:66:49)', '(61:r:66:50)', '(61:r:67:47)', '(61:r:67:48)', '(61:r…
1	0.46073805634197545	8	0.75	{1: ['(61:r:63:46)', '(61:r:63:47)', '(61:r:64:46)', '(61:r:64:47)', '(61:r:66:46)', '(61:r:66:47)', '(61:r:67:49)', '(61:r:68:51)', '(61:r:69:51)', 'BLA_ac', 'PL_2/3'], 2: ['(61:r:64:48)', '(61:r:65:45)', '(61:r:65:46)', '(61:r:65:47)', '(61:r:66:48)', 'SUBv_sp'], 3: ['(61:r:64:49)', '(61:r:65:48)', '(61:r:65:50)', '(61:r:67:47)', 'ORBm_2/3'], 4: ['(61:r:65:44)', '(61:r:66:43)', '(61:r:66:44)', …
1	0.56653154843431752	4	0.75	{1: ['(61:r:63:46)', '(61:r:63:47)', '(61:r:64:45)', '(61:r:64:46)', '(61:r:64:47)', '(61:r:64:48)', '(61:r:64:49)', '(61:r:65:46)', '(61:r:65:47)', '(61:r:65:48)', '(61:r:65:49)', '(61:r:65:50)', '(61:r:66:46)', '(61:r:66:47)', '(61:r:66:48)', '(61:r:66:49)', '(61:r:66:50)', '(61:r:67:47)', '(61:r:67:48)', '(61:r:67:49)', '(61:r:68:48)', '(61:r:68:51)', '(61:r:69:51)', 'BLA_ac', 'ILA_2/3', 'ORBm…
1	0.5392080027876448	5	0.75	{1: ['(61:r:63:46)', '(61:r:63:47)', '(61:r:64:45)', '(61:r:64:46)', '(61:r:64:47)', '(61:r:64:48)', '(61:r:65:46)', '(61:r:65:47)', '(61:r:66:46)', '(61:r:66:47)', '(61:r:67:45)', '(61:r:68:51)', '(61:r:69:51)', 'BLA_ac', 'PL_2/3', 'SUBv_sp'], 2: ['(61:r:64:49)', '(61:r:65:48)', '(61:r:65:49)', '(61:r:65:50)', '(61:r:66:48)', '(61:r:66:49)', '(61:r:66:50)', '(61:r:67:47)', '(61:r:67:48)', '(61:r…
1	0.4737638159468639	7	0.75	{1: ['(61:r:63:46)', '(61:r:63:47)', '(61:r:64:46)', '(61:r:64:47)', '(61:r:66:46)', '(61:r:66:47)', '(61:r:68:51)', '(61:r:69:51)', 'BLA_ac', 'PL_2/3'], 2: ['(61:r:65:46)', '(61:r:65:47)', 'SUBv_sp'], 3: ['(61:r:64:48)', '(61:r:64:49)', '(61:r:65:48)', '(61:r:65:49)', '(61:r:65:50)', '(61:r:66:48)', '(61:r:66:49)', '(61:r:66:50)', '(61:r:67:47)', '(61:r:67:48)', '(61:r:67:49)', '(61:r:68:48)', '…
1	0.52315883452271017	6	0.75	{1: ['(61:r:63:46)', '(61:r:63:47)', '(61:r:64:45)', '(61:r:64:46)', '(61:r:64:47)', '(61:r:64:48)', '(61:r:65:46)', '(61:r:65:47)', '(61:r:66:46)', '(61:r:66:47)', '(61:r:68:51)', '(61:r:69:51)', 'BLA_ac', 'PL_2/3', 'SUBv_sp'], 2: ['(61:r:64:49)', '(61:r:65:48)', '(61:r:65:49)', '(61:r:65:50)', '(61:r:66:48)', '(61:r:66:49)', '(61:r:66:50)', '(61:r:67:47)', '(61:r:67:48)', '(61:r:67:49)', 'ILA_2…
1	0.5500973600296224	5	0.75	{1: ['(61:r:63:46)', '(61:r:63:47)', '(61:r:64:45)', '(61:r:64:46)', '(61:r:64:47)', '(61:r:64:48)', '(61:r:64:49)', '(61:r:65:46)', '(61:r:65:47)', '(61:r:65:48)', '(61:r:65:49)', '(61:r:65:50)', '(61:r:66:46)', '(61:r:66:47)', '(61:r:66:48)', '(61:r:66:49)', '(61:r:66:50)', '(61:r:67:47)', '(61:r:67:48)', '(61:r:67:49)', '(61:r:68:48)', '(61:r:68:51)', '(61:r:69:51)', 'BLA_ac', 'ILA_2/3', 'ORBm…
1	0.49417538863405724	7	0.75	{1: ['(61:r:63:46)', '(61:r:63:47)', '(61:r:64:45)', '(61:r:64:46)', '(61:r:64:47)', '(61:r:64:48)', '(61:r:65:45)', '(61:r:65:46)', '(61:r:65:47)', '(61:r:66:46)', '(61:r:66:47)', '(61:r:68:51)', '(61:r:69:51)', 'BLA_ac', 'PL_2/3', 'SUBv_sp'], 2: ['(61:r:64:49)', '(61:r:65:48)', '(61:r:65:49)', '(61:r:65:50)', '(61:r:66:48)', '(61:r:66:49)', '(61:r:66:50)', '(61:r:67:47)', '(61:r:67:48)', '(61:r…
1	0.52031739054009274	6	0.75	{1: ['(61:r:63:46)', '(61:r:63:47)', '(61:r:64:45)', '(61:r:64:46)', '(61:r:64:47)', '(61:r:64:48)', '(61:r:64:49)', '(61:r:65:45)', '(61:r:65:46)', '(61:r:65:47)', '(61:r:65:48)', '(61:r:65:49)', '(61:r:65:50)', '(61:r:66:46)', '(61:r:66:47)', '(61:r:66:48)', '(61:r:66:49)', '(61:r:66:50)', '(61:r:67:47)', '(61:r:67:48)', '(61:r:67:49)', '(61:r:68:48)', '(61:r:68:51)', '(61:r:69:51)', 'BLA_ac', …
1	0.53931616660481607	5	0.75	{1: ['(61:r:63:46)', '(61:r:63:47)', '(61:r:64:45)', '(61:r:64:46)', '(61:r:64:47)', '(61:r:64:48)', '(61:r:64:49)', '(61:r:65:45)', '(61:r:65:46)', '(61:r:65:47)', '(61:r:65:48)', '(61:r:65:49)', '(61:r:65:50)', '(61:r:66:46)', '(61:r:66:47)', '(61:r:66:48)', '(61:r:66:49)', '(61:r:66:50)', '(61:r:67:47)', '(61:r:67:48)', '(61:r:67:49)', '(61:r:68:48)', '(61:r:68:51)', '(61:r:69:51)', 'BLA_ac', …
1	0.56733079606343306	4	0.75	{1: ['(61:r:63:46)', '(61:r:63:47)', '(61:r:64:45)', '(61:r:64:46)', '(61:r:64:47)', '(61:r:64:48)', '(61:r:64:49)', '(61:r:65:46)', '(61:r:65:47)', '(61:r:65:48)', '(61:r:65:49)', '(61:r:65:50)', '(61:r:66:46)', '(61:r:66:47)', '(61:r:66:48)', '(61:r:66:49)', '(61:r:66:50)', '(61:r:67:47)', '(61:r:67:48)', '(61:r:67:49)', '(61:r:68:48)', '(61:r:68:51)', '(61:r:69:51)', 'BLA_ac', 'ILA_2/3', 'ORBm…
1	0.52189389977427014	6	0.75	{1: ['(61:r:63:46)', '(61:r:63:47)', '(61:r:64:45)', '(61:r:64:46)', '(61:r:64:47)', '(61:r:64:48)', '(61:r:64:49)', '(61:r:65:45)', '(61:r:65:46)', '(61:r:65:47)', '(61:r:65:48)', '(61:r:65:49)', '(61:r:65:50)', '(61:r:66:46)', '(61:r:66:47)', '(61:r:66:48)', '(61:r:66:49)', '(61:r:66:50)', '(61:r:67:47)', '(61:r:67:48)', '(61:r:67:49)', '(61:r:68:48)', '(61:r:68:51)', '(61:r:69:51)', 'BLA_ac', …
1	0.54790808046753248	5	0.75	{1: ['(61:r:63:46)', '(61:r:63:47)', '(61:r:64:45)', '(61:r:64:46)', '(61:r:64:47)', '(61:r:64:48)', '(61:r:64:49)', '(61:r:65:46)', '(61:r:65:47)', '(61:r:65:48)', '(61:r:65:49)', '(61:r:65:50)', '(61:r:66:46)', '(61:r:66:47)', '(61:r:66:48)', '(61:r:66:49)', '(61:r:66:50)', '(61:r:67:47)', '(61:r:67:48)', '(61:r:67:49)', '(61:r:68:48)', '(61:r:68:51)', '(61:r:69:51)', 'BLA_ac', 'ILA_2/3', 'ORBm…
1	0.54790808046753248	5	0.75	{1: ['(61:r:63:46)', '(61:r:63:47)', '(61:r:64:45)', '(61:r:64:46)', '(61:r:64:47)', '(61:r:64:48)', '(61:r:64:49)', '(61:r:65:46)', '(61:r:65:47)', '(61:r:65:48)', '(61:r:65:49)', '(61:r:65:50)', '(61:r:66:46)', '(61:r:66:47)', '(61:r:66:48)', '(61:r:66:49)', '(61:r:66:50)', '(61:r:67:47)', '(61:r:67:48)', '(61:r:67:49)', '(61:r:68:48)', '(61:r:68:51)', '(61:r:69:51)', 'BLA_ac', 'ILA_2/3', 'ORBm…
1	0.531835	5	0.75	{1: ['(61:r:63:46)', '(61:r:63:47)', '(61:r:64:45)', '(61:r:64:46)', '(61:r:64:47)', '(61:r:64:48)', '(61:r:64:49)', '(61:r:65:46)', '(61:r:65:47)', '(61:r:65:48)', '(61:r:65:49)', '(61:r:65:50)', '(61:r:66:46)', '(61:r:66:47)', '(61:r:66:48)', '(61:r:66:49)', '(61:r:66:50)', '(61:r:67:47)', '(61:r:67:48)', '(61:r:67:49)', '(61:r:68:48)', '(61:r:68:51)', '(61:r:69:51)', 'BLA_ac', 'ILA_2/3', 'ORBm…
1	0.48983735961588348	7	0.75	{1: ['(61:r:63:46)', '(61:r:63:47)', '(61:r:64:46)', '(61:r:64:47)', '(61:r:66:46)', '(61:r:66:47)', '(61:r:68:51)', '(61:r:69:51)', 'BLA_ac', 'PL_2/3'], 2: ['(61:r:65:46)', '(61:r:65:47)', 'SUBv_sp'], 3: ['(61:r:64:48)', '(61:r:64:49)', '(61:r:65:48)', '(61:r:65:49)', '(61:r:65:50)', '(61:r:66:48)', '(61:r:66:49)', '(61:r:66:50)', '(61:r:67:47)', '(61:r:67:48)', '(61:r:67:49)', '(61:r:68:48)', '…
1	0.52056367762574407	6	0.75	{1: ['(61:r:63:46)', '(61:r:63:47)', '(61:r:64:45)', '(61:r:64:46)', '(61:r:64:47)', '(61:r:64:48)', '(61:r:65:46)', '(61:r:65:47)', '(61:r:66:46)', '(61:r:66:47)', '(61:r:68:51)', '(61:r:69:51)', 'BLA_ac', 'PL_2/3', 'SUBv_sp'], 2: ['(61:r:64:49)', '(61:r:65:48)', '(61:r:65:49)', '(61:r:65:50)', '(61:r:66:48)', '(61:r:66:49)', '(61:r:66:50)', '(61:r:67:47)', '(61:r:67:48)', '(61:r:67:49)', '(61:r…
1	0.54790808046753248	5	0.75	{1: ['(61:r:63:46)', '(61:r:63:47)', '(61:r:64:45)', '(61:r:64:46)', '(61:r:64:47)', '(61:r:64:48)', '(61:r:64:49)', '(61:r:65:46)', '(61:r:65:47)', '(61:r:65:48)', '(61:r:65:49)', '(61:r:65:50)', '(61:r:66:46)', '(61:r:66:47)', '(61:r:66:48)', '(61:r:66:49)', '(61:r:66:50)', '(61:r:67:47)', '(61:r:67:48)', '(61:r:67:49)', '(61:r:68:48)', '(61:r:68:51)', '(61:r:69:51)', 'BLA_ac', 'ILA_2/3', 'ORBm…
1	0.52056367762574407	6	0.75	{1: ['(61:r:63:46)', '(61:r:63:47)', '(61:r:64:45)', '(61:r:64:46)', '(61:r:64:47)', '(61:r:64:48)', '(61:r:65:46)', '(61:r:65:47)', '(61:r:66:46)', '(61:r:66:47)', '(61:r:68:51)', '(61:r:69:51)', 'BLA_ac', 'PL_2/3', 'SUBv_sp'], 2: ['(61:r:64:49)', '(61:r:65:48)', '(61:r:65:49)', '(61:r:65:50)', '(61:r:66:48)', '(61:r:66:49)', '(61:r:66:50)', '(61:r:67:47)', '(61:r:67:48)', '(61:r:67:49)', '(61:r…
1	0.50104100099618876	7	0.75	{1: ['(61:r:63:46)', '(61:r:63:47)', '(61:r:64:45)', '(61:r:64:46)', '(61:r:64:47)', '(61:r:64:48)', '(61:r:65:45)', '(61:r:65:46)', '(61:r:65:47)', '(61:r:66:46)', '(61:r:66:47)', '(61:r:68:51)', '(61:r:69:51)', 'BLA_ac', 'PL_2/3', 'SUBv_sp'], 2: ['(61:r:64:49)', '(61:r:65:48)', '(61:r:65:49)', '(61:r:65:50)', '(61:r:66:48)', '(61:r:66:49)', '(61:r:66:50)', '(61:r:67:47)', '(61:r:67:48)', '(61:r…
1	0.56933136490368685	3	0.75	{1: ['(61:r:63:46)', '(61:r:63:47)', '(61:r:64:45)', '(61:r:64:46)', '(61:r:64:47)', '(61:r:64:48)', '(61:r:64:49)', '(61:r:65:45)', '(61:r:65:46)', '(61:r:65:47)', '(61:r:65:48)', '(61:r:65:49)', '(61:r:65:50)', '(61:r:66:46)', '(61:r:66:47)', '(61:r:66:48)', '(61:r:66:49)', '(61:r:66:50)', '(61:r:67:47)', '(61:r:67:48)', '(61:r:67:49)', '(61:r:68:48)', '(61:r:68:51)', '(61:r:69:51)', 'BLA_ac', …
1	0.51327436424223061	5	0.75	{1: ['(61:r:63:46)', '(61:r:63:47)', '(61:r:64:45)', '(61:r:64:46)', '(61:r:64:47)', '(61:r:64:48)', '(61:r:64:49)', '(61:r:65:43)', '(61:r:65:45)', '(61:r:65:46)', '(61:r:65:47)', '(61:r:65:48)', '(61:r:65:49)', '(61:r:65:50)', '(61:r:66:46)', '(61:r:66:47)', '(61:r:66:48)', '(61:r:66:49)', '(61:r:66:50)', '(61:r:67:47)', '(61:r:67:48)', '(61:r:67:49)', '(61:r:67:50)', '(61:r:67:51)', '(61:r:68:…
1	0.49417538863405724	7	0.75	{1: ['(61:r:63:46)', '(61:r:63:47)', '(61:r:64:45)', '(61:r:64:46)', '(61:r:64:47)', '(61:r:64:48)', '(61:r:65:45)', '(61:r:65:46)', '(61:r:65:47)', '(61:r:66:46)', '(61:r:66:47)', '(61:r:68:51)', '(61:r:69:51)', 'BLA_ac', 'PL_2/3', 'SUBv_sp'], 2: ['(61:r:64:49)', '(61:r:65:48)', '(61:r:65:49)', '(61:r:65:50)', '(61:r:66:48)', '(61:r:66:49)', '(61:r:66:50)', '(61:r:67:47)', '(61:r:67:48)', '(61:r…
1	0.5241706915049662	5	0.75	{1: ['(61:r:63:46)', '(61:r:63:47)', '(61:r:64:45)', '(61:r:64:46)', '(61:r:64:47)', '(61:r:64:48)', '(61:r:65:45)', '(61:r:65:46)', '(61:r:65:47)', '(61:r:66:46)', '(61:r:66:47)', '(61:r:68:51)', '(61:r:69:51)', 'BLA_ac', 'PL_2/3', 'SUBv_sp'], 2: ['(61:r:64:49)', '(61:r:65:48)', '(61:r:65:49)', '(61:r:65:50)', '(61:r:66:48)', '(61:r:66:49)', '(61:r:66:50)', '(61:r:67:47)', '(61:r:67:48)', '(61:r…
1	0.54790808046753248	5	0.75	{1: ['(61:r:63:46)', '(61:r:63:47)', '(61:r:64:45)', '(61:r:64:46)', '(61:r:64:47)', '(61:r:64:48)', '(61:r:64:49)', '(61:r:65:46)', '(61:r:65:47)', '(61:r:65:48)', '(61:r:65:49)', '(61:r:65:50)', '(61:r:66:46)', '(61:r:66:47)', '(61:r:66:48)', '(61:r:66:49)', '(61:r:66:50)', '(61:r:67:47)', '(61:r:67:48)', '(61:r:67:49)', '(61:r:68:48)', '(61:r:68:51)', '(61:r:69:51)', 'BLA_ac', 'ILA_2/3', 'ORBm…
1	0.54790808046753248	5	0.75	{1: ['(61:r:63:46)', '(61:r:63:47)', '(61:r:64:45)', '(61:r:64:46)', '(61:r:64:47)', '(61:r:64:48)', '(61:r:64:49)', '(61:r:65:46)', '(61:r:65:47)', '(61:r:65:48)', '(61:r:65:49)', '(61:r:65:50)', '(61:r:66:46)', '(61:r:66:47)', '(61:r:66:48)', '(61:r:66:49)', '(61:r:66:50)', '(61:r:67:47)', '(61:r:67:48)', '(61:r:67:49)', '(61:r:68:48)', '(61:r:68:51)', '(61:r:69:51)', 'BLA_ac', 'ILA_2/3', 'ORBm…
1	0.54790808046753248	5	0.75	{1: ['(61:r:63:46)', '(61:r:63:47)', '(61:r:64:45)', '(61:r:64:46)', '(61:r:64:47)', '(61:r:64:48)', '(61:r:64:49)', '(61:r:65:46)', '(61:r:65:47)', '(61:r:65:48)', '(61:r:65:49)', '(61:r:65:50)', '(61:r:66:46)', '(61:r:66:47)', '(61:r:66:48)', '(61:r:66:49)', '(61:r:66:50)', '(61:r:67:47)', '(61:r:67:48)', '(61:r:67:49)', '(61:r:68:48)', '(61:r:68:51)', '(61:r:69:51)', 'BLA_ac', 'ILA_2/3', 'ORBm…
1	0.52031739054009274	6	0.75	{1: ['(61:r:63:46)', '(61:r:63:47)', '(61:r:64:45)', '(61:r:64:46)', '(61:r:64:47)', '(61:r:64:48)', '(61:r:64:49)', '(61:r:65:45)', '(61:r:65:46)', '(61:r:65:47)', '(61:r:65:48)', '(61:r:65:49)', '(61:r:65:50)', '(61:r:66:46)', '(61:r:66:47)', '(61:r:66:48)', '(61:r:66:49)', '(61:r:66:50)', '(61:r:67:47)', '(61:r:67:48)', '(61:r:67:49)', '(61:r:68:48)', '(61:r:68:51)', '(61:r:69:51)', 'BLA_ac', …
1	0.56653154843431752	4	0.75	{1: ['(61:r:63:46)', '(61:r:63:47)', '(61:r:64:45)', '(61:r:64:46)', '(61:r:64:47)', '(61:r:64:48)', '(61:r:64:49)', '(61:r:65:46)', '(61:r:65:47)', '(61:r:65:48)', '(61:r:65:49)', '(61:r:65:50)', '(61:r:66:46)', '(61:r:66:47)', '(61:r:66:48)', '(61:r:66:49)', '(61:r:66:50)', '(61:r:67:47)', '(61:r:67:48)', '(61:r:67:49)', '(61:r:68:48)', '(61:r:68:51)', '(61:r:69:51)', 'BLA_ac', 'ILA_2/3', 'ORBm…
1	0.52060885078833508	6	0.75	{1: ['(61:r:63:46)', '(61:r:63:47)', '(61:r:64:45)', '(61:r:64:46)', '(61:r:64:47)', '(61:r:64:48)', '(61:r:64:49)', '(61:r:65:45)', '(61:r:65:46)', '(61:r:65:47)', '(61:r:65:48)', '(61:r:65:49)', '(61:r:65:50)', '(61:r:66:46)', '(61:r:66:47)', '(61:r:66:48)', '(61:r:66:49)', '(61:r:66:50)', '(61:r:67:47)', '(61:r:67:48)', '(61:r:67:49)', '(61:r:68:48)', '(61:r:68:51)', '(61:r:69:51)', 'BLA_ac', …
1	0.48983735961588348	7	0.75	{1: ['(61:r:63:46)', '(61:r:63:47)', '(61:r:64:46)', '(61:r:64:47)', '(61:r:66:46)', '(61:r:66:47)', '(61:r:68:51)', '(61:r:69:51)', 'BLA_ac', 'PL_2/3'], 2: ['(61:r:65:46)', '(61:r:65:47)', 'SUBv_sp'], 3: ['(61:r:64:48)', '(61:r:64:49)', '(61:r:65:48)', '(61:r:65:49)', '(61:r:65:50)', '(61:r:66:48)', '(61:r:66:49)', '(61:r:66:50)', '(61:r:67:47)', '(61:r:67:48)', '(61:r:67:49)', '(61:r:68:48)', '…
1	0.47758723941740311	8	0.75	{1: ['(61:r:63:46)', '(61:r:63:47)', '(61:r:64:46)', '(61:r:64:47)', '(61:r:66:46)', '(61:r:66:47)', '(61:r:67:49)', '(61:r:68:51)', '(61:r:69:51)', 'BLA_ac', 'PL_2/3'], 2: ['(61:r:64:48)', '(61:r:65:46)', '(61:r:65:47)', '(61:r:66:48)', 'SUBv_sp'], 3: ['(61:r:64:49)', '(61:r:65:48)', '(61:r:65:50)', '(61:r:67:47)', 'ORBm_2/3'], 4: ['(61:r:65:49)', '(61:r:66:49)', '(61:r:66:50)', '(61:r:67:48)', …
1	0.53076588713634565	5	0.75	{1: ['(61:r:63:46)', '(61:r:63:47)', '(61:r:64:45)', '(61:r:64:46)', '(61:r:64:47)', '(61:r:64:48)', '(61:r:64:49)', '(61:r:65:45)', '(61:r:65:46)', '(61:r:65:47)', '(61:r:65:48)', '(61:r:65:49)', '(61:r:65:50)', '(61:r:66:46)', '(61:r:66:47)', '(61:r:66:48)', '(61:r:66:49)', '(61:r:66:50)', '(61:r:67:47)', '(61:r:67:48)', '(61:r:67:49)', '(61:r:68:48)', '(61:r:68:51)', '(61:r:69:51)', 'BLA_ac', …
1	0.46620355173390232	7	0.75	{1: ['(61:r:63:46)', '(61:r:63:47)', '(61:r:64:46)', '(61:r:64:47)', '(61:r:66:46)', '(61:r:66:47)', '(61:r:68:51)', '(61:r:69:51)', 'BLA_ac', 'PL_2/3'], 2: ['(61:r:64:45)', '(61:r:65:45)', '(61:r:65:46)', '(61:r:65:47)', 'SUBv_sp'], 3: ['(61:r:64:48)', '(61:r:64:49)', '(61:r:65:48)', '(61:r:65:49)', '(61:r:65:50)', '(61:r:66:48)', '(61:r:66:49)', '(61:r:66:50)', '(61:r:67:47)', '(61:r:67:48)', '…
1	0.44877857080414701	9	0.75	{1: ['(61:r:63:46)', '(61:r:63:47)', '(61:r:64:46)', '(61:r:64:47)', '(61:r:66:46)', '(61:r:66:47)', '(61:r:67:49)', '(61:r:68:51)', '(61:r:69:51)', 'BLA_ac', 'PL_2/3'], 2: ['(61:r:64:48)', '(61:r:65:45)', '(61:r:65:46)', '(61:r:65:47)', '(61:r:66:48)', 'SUBv_sp'], 3: ['(61:r:64:49)', '(61:r:65:48)', '(61:r:65:50)', '(61:r:67:47)', 'ORBm_2/3'], 4: ['(61:r:65:49)', '(61:r:66:49)', '(61:r:66:50)', …
1	0.46484531666887247	8	0.75	{1: ['(61:r:63:46)', '(61:r:63:47)', '(61:r:64:46)', '(61:r:64:47)', '(61:r:66:46)', '(61:r:66:47)', '(61:r:67:45)', '(61:r:67:49)', '(61:r:68:51)', '(61:r:69:51)', 'BLA_ac', 'PL_2/3'], 2: ['(61:r:64:48)', '(61:r:65:45)', '(61:r:65:46)', '(61:r:65:47)', '(61:r:66:48)', 'SUBv_sp'], 3: ['(61:r:64:49)', '(61:r:65:48)', '(61:r:65:50)', '(61:r:67:47)', 'ORBm_2/3'], 4: ['(61:r:65:44)', '(61:r:66:43)', …
1	0.47847769918925748	7	0.75	{1: ['(61:r:63:46)', '(61:r:63:47)', '(61:r:64:46)', '(61:r:64:47)', '(61:r:64:48)', '(61:r:65:45)', '(61:r:65:46)', '(61:r:65:47)', '(61:r:66:46)', '(61:r:66:47)', '(61:r:68:51)', '(61:r:69:51)', 'BLA_ac', 'PL_2/3', 'SUBv_sp'], 2: ['(61:r:64:49)', '(61:r:65:48)', '(61:r:65:49)', '(61:r:65:50)', '(61:r:66:48)', '(61:r:66:49)', '(61:r:66:50)', '(61:r:67:47)', '(61:r:67:48)', '(61:r:67:49)', '(61:r…
1	0.48983735961588359	7	0.75	{1: ['(61:r:63:46)', '(61:r:63:47)', '(61:r:64:46)', '(61:r:64:47)', '(61:r:66:46)', '(61:r:66:47)', '(61:r:68:51)', '(61:r:69:51)', 'BLA_ac', 'PL_2/3'], 2: ['(61:r:65:46)', '(61:r:65:47)', 'SUBv_sp'], 3: ['(61:r:64:48)', '(61:r:64:49)', '(61:r:65:48)', '(61:r:65:49)', '(61:r:65:50)', '(61:r:66:48)', '(61:r:66:49)', '(61:r:66:50)', '(61:r:67:47)', '(61:r:67:48)', '(61:r:67:49)', '(61:r:68:48)', '…
1	0.50977107436524072	6	0.75	{1: ['(61:r:63:46)', '(61:r:63:47)', '(61:r:64:46)', '(61:r:64:47)', '(61:r:66:46)', '(61:r:66:47)', '(61:r:67:45)', '(61:r:68:51)', '(61:r:69:51)', 'BLA_ac', 'PL_2/3'], 2: ['(61:r:65:46)', '(61:r:65:47)', 'SUBv_sp'], 3: ['(61:r:64:48)', '(61:r:64:49)', '(61:r:65:48)', '(61:r:65:49)', '(61:r:65:50)', '(61:r:66:48)', '(61:r:66:49)', '(61:r:66:50)', '(61:r:67:47)', '(61:r:67:48)', '(61:r:67:49)', '…
1	0.52031739054009274	6	0.75	{1: ['(61:r:63:46)', '(61:r:63:47)', '(61:r:64:45)', '(61:r:64:46)', '(61:r:64:47)', '(61:r:64:48)', '(61:r:64:49)', '(61:r:65:45)', '(61:r:65:46)', '(61:r:65:47)', '(61:r:65:48)', '(61:r:65:49)', '(61:r:65:50)', '(61:r:66:46)', '(61:r:66:47)', '(61:r:66:48)', '(61:r:66:49)', '(61:r:66:50)', '(61:r:67:47)', '(61:r:67:48)', '(61:r:67:49)', '(61:r:68:48)', '(61:r:68:51)', '(61:r:69:51)', 'BLA_ac', …
1	0.5500973600296224	5	0.75	{1: ['(61:r:63:46)', '(61:r:63:47)', '(61:r:64:45)', '(61:r:64:46)', '(61:r:64:47)', '(61:r:64:48)', '(61:r:64:49)', '(61:r:65:46)', '(61:r:65:47)', '(61:r:65:48)', '(61:r:65:49)', '(61:r:65:50)', '(61:r:66:46)', '(61:r:66:47)', '(61:r:66:48)', '(61:r:66:49)', '(61:r:66:50)', '(61:r:67:47)', '(61:r:67:48)', '(61:r:67:49)', '(61:r:68:48)', '(61:r:68:51)', '(61:r:69:51)', 'BLA_ac', 'ILA_2/3', 'ORBm…
1	0.51325729136000287	6	0.75	{1: ['(61:r:63:46)', '(61:r:63:47)', '(61:r:64:45)', '(61:r:64:46)', '(61:r:64:47)', '(61:r:64:48)', '(61:r:65:45)', '(61:r:65:46)', '(61:r:65:47)', '(61:r:66:46)', '(61:r:66:47)', '(61:r:67:45)', '(61:r:68:51)', '(61:r:69:51)', 'BLA_ac', 'PL_2/3', 'SUBv_sp'], 2: ['(61:r:64:49)', '(61:r:65:48)', '(61:r:65:49)', '(61:r:65:50)', '(61:r:66:48)', '(61:r:66:49)', '(61:r:66:50)', '(61:r:67:47)', '(61:r…
1	0.52031739054009274	6	0.75	{1: ['(61:r:63:46)', '(61:r:63:47)', '(61:r:64:45)', '(61:r:64:46)', '(61:r:64:47)', '(61:r:64:48)', '(61:r:64:49)', '(61:r:65:45)', '(61:r:65:46)', '(61:r:65:47)', '(61:r:65:48)', '(61:r:65:49)', '(61:r:65:50)', '(61:r:66:46)', '(61:r:66:47)', '(61:r:66:48)', '(61:r:66:49)', '(61:r:66:50)', '(61:r:67:47)', '(61:r:67:48)', '(61:r:67:49)', '(61:r:68:48)', '(61:r:68:51)', '(61:r:69:51)', 'BLA_ac', …
1	0.53856392411702225	5	0.75	{1: ['(61:r:63:46)', '(61:r:63:47)', '(61:r:64:45)', '(61:r:64:46)', '(61:r:64:47)', '(61:r:64:48)', '(61:r:64:49)', '(61:r:65:45)', '(61:r:65:46)', '(61:r:65:47)', '(61:r:65:48)', '(61:r:65:49)', '(61:r:65:50)', '(61:r:66:46)', '(61:r:66:47)', '(61:r:66:48)', '(61:r:66:49)', '(61:r:66:50)', '(61:r:67:47)', '(61:r:67:48)', '(61:r:67:49)', '(61:r:68:48)', '(61:r:68:51)', '(61:r:69:51)', 'BLA_ac', …
1	0.53931616660481607	5	0.75	{1: ['(61:r:63:46)', '(61:r:63:47)', '(61:r:64:45)', '(61:r:64:46)', '(61:r:64:47)', '(61:r:64:48)', '(61:r:64:49)', '(61:r:65:45)', '(61:r:65:46)', '(61:r:65:47)', '(61:r:65:48)', '(61:r:65:49)', '(61:r:65:50)', '(61:r:66:46)', '(61:r:66:47)', '(61:r:66:48)', '(61:r:66:49)', '(61:r:66:50)', '(61:r:67:47)', '(61:r:67:48)', '(61:r:67:49)', '(61:r:68:48)', '(61:r:68:51)', '(61:r:69:51)', 'BLA_ac', …
1	0.52315883452271017	6	0.75	{1: ['(61:r:63:46)', '(61:r:63:47)', '(61:r:64:45)', '(61:r:64:46)', '(61:r:64:47)', '(61:r:64:48)', '(61:r:65:46)', '(61:r:65:47)', '(61:r:66:46)', '(61:r:66:47)', '(61:r:68:51)', '(61:r:69:51)', 'BLA_ac', 'PL_2/3', 'SUBv_sp'], 2: ['(61:r:64:49)', '(61:r:65:48)', '(61:r:65:49)', '(61:r:65:50)', '(61:r:66:48)', '(61:r:66:49)', '(61:r:66:50)', '(61:r:67:47)', '(61:r:67:48)', '(61:r:67:49)', 'ILA_2…
1	0.55031269341100153	4	0.75	{1: ['(61:r:63:46)', '(61:r:63:47)', '(61:r:64:45)', '(61:r:64:46)', '(61:r:64:47)', '(61:r:64:48)', '(61:r:64:49)', '(61:r:65:45)', '(61:r:65:46)', '(61:r:65:47)', '(61:r:65:48)', '(61:r:65:49)', '(61:r:65:50)', '(61:r:66:46)', '(61:r:66:47)', '(61:r:66:48)', '(61:r:66:49)', '(61:r:66:50)', '(61:r:67:47)', '(61:r:67:48)', '(61:r:67:49)', '(61:r:68:48)', '(61:r:68:51)', '(61:r:69:51)', 'BLA_ac', …
1	0.52031739054009274	6	0.75	{1: ['(61:r:63:46)', '(61:r:63:47)', '(61:r:64:45)', '(61:r:64:46)', '(61:r:64:47)', '(61:r:64:48)', '(61:r:64:49)', '(61:r:65:45)', '(61:r:65:46)', '(61:r:65:47)', '(61:r:65:48)', '(61:r:65:49)', '(61:r:65:50)', '(61:r:66:46)', '(61:r:66:47)', '(61:r:66:48)', '(61:r:66:49)', '(61:r:66:50)', '(61:r:67:47)', '(61:r:67:48)', '(61:r:67:49)', '(61:r:68:48)', '(61:r:68:51)', '(61:r:69:51)', 'BLA_ac', …
1	0.51684564517159115	6	0.75	{1: ['(61:r:63:46)', '(61:r:63:47)', '(61:r:64:45)', '(61:r:64:46)', '(61:r:64:47)', '(61:r:64:48)', '(61:r:64:49)', '(61:r:65:45)', '(61:r:65:46)', '(61:r:65:47)', '(61:r:65:48)', '(61:r:65:49)', '(61:r:65:50)', '(61:r:66:46)', '(61:r:66:47)', '(61:r:66:48)', '(61:r:66:49)', '(61:r:66:50)', '(61:r:67:47)', '(61:r:67:48)', '(61:r:67:49)', '(61:r:68:48)', '(61:r:68:51)', '(61:r:69:51)', 'BLA_ac', …
1	0.52060885078833508	6	0.75	{1: ['(61:r:63:46)', '(61:r:63:47)', '(61:r:64:45)', '(61:r:64:46)', '(61:r:64:47)', '(61:r:64:48)', '(61:r:64:49)', '(61:r:65:45)', '(61:r:65:46)', '(61:r:65:47)', '(61:r:65:48)', '(61:r:65:49)', '(61:r:65:50)', '(61:r:66:46)', '(61:r:66:47)', '(61:r:66:48)', '(61:r:66:49)', '(61:r:66:50)', '(61:r:67:47)', '(61:r:67:48)', '(61:r:67:49)', '(61:r:68:48)', '(61:r:68:51)', '(61:r:69:51)', 'BLA_ac', …
1	0.5025805371566161	6	0.75	{1: ['(61:r:63:46)', '(61:r:63:47)', '(61:r:64:45)', '(61:r:64:46)', '(61:r:64:47)', '(61:r:64:48)', '(61:r:64:49)', '(61:r:65:45)', '(61:r:65:46)', '(61:r:65:47)', '(61:r:65:48)', '(61:r:65:49)', '(61:r:65:50)', '(61:r:66:46)', '(61:r:66:47)', '(61:r:66:48)', '(61:r:66:49)', '(61:r:66:50)', '(61:r:67:47)', '(61:r:67:48)', '(61:r:67:49)', '(61:r:68:48)', '(61:r:68:51)', '(61:r:69:51)', 'BLA_ac', …
1	0.54790808046753248	5	0.75	{1: ['(61:r:63:46)', '(61:r:63:47)', '(61:r:64:45)', '(61:r:64:46)', '(61:r:64:47)', '(61:r:64:48)', '(61:r:64:49)', '(61:r:65:46)', '(61:r:65:47)', '(61:r:65:48)', '(61:r:65:49)', '(61:r:65:50)', '(61:r:66:46)', '(61:r:66:47)', '(61:r:66:48)', '(61:r:66:49)', '(61:r:66:50)', '(61:r:67:47)', '(61:r:67:48)', '(61:r:67:49)', '(61:r:68:48)', '(61:r:68:51)', '(61:r:69:51)', 'BLA_ac', 'ILA_2/3', 'ORBm…
1	0.55031269341100153	4	0.75	{1: ['(61:r:63:46)', '(61:r:63:47)', '(61:r:64:45)', '(61:r:64:46)', '(61:r:64:47)', '(61:r:64:48)', '(61:r:64:49)', '(61:r:65:45)', '(61:r:65:46)', '(61:r:65:47)', '(61:r:65:48)', '(61:r:65:49)', '(61:r:65:50)', '(61:r:66:46)', '(61:r:66:47)', '(61:r:66:48)', '(61:r:66:49)', '(61:r:66:50)', '(61:r:67:47)', '(61:r:67:48)', '(61:r:67:49)', '(61:r:68:48)', '(61:r:68:51)', '(61:r:69:51)', 'BLA_ac', …
1	0.52741741373596074	5	0.75	{1: ['(61:r:63:46)', '(61:r:63:47)', '(61:r:64:45)', '(61:r:64:46)', '(61:r:64:47)', '(61:r:64:48)', '(61:r:64:49)', '(61:r:65:46)', '(61:r:65:47)', '(61:r:65:48)', '(61:r:65:49)', '(61:r:65:50)', '(61:r:66:46)', '(61:r:66:47)', '(61:r:66:48)', '(61:r:66:49)', '(61:r:66:50)', '(61:r:67:47)', '(61:r:67:48)', '(61:r:67:49)', '(61:r:68:48)', '(61:r:68:51)', '(61:r:69:51)', 'BLA_ac', 'ILA_2/3', 'ORBm…
1	0.46117836714578736	8	0.75	{1: ['(61:r:63:46)', '(61:r:63:47)', '(61:r:64:46)', '(61:r:64:47)', '(61:r:66:46)', '(61:r:66:47)', '(61:r:68:51)', '(61:r:69:51)', 'BLA_ac', 'PL_2/3'], 2: ['(61:r:65:45)', '(61:r:65:46)', '(61:r:65:47)', 'SUBv_sp'], 3: ['(61:r:64:48)', '(61:r:64:49)', '(61:r:65:48)', '(61:r:65:49)', '(61:r:65:50)', '(61:r:66:48)', '(61:r:66:49)', '(61:r:66:50)', '(61:r:67:47)', '(61:r:67:48)', '(61:r:67:49)', '…
1	0.46215675809748752	8	0.75	{1: ['(61:r:63:46)', '(61:r:63:47)', '(61:r:64:46)', '(61:r:64:47)', '(61:r:66:46)', '(61:r:66:47)', '(61:r:68:51)', '(61:r:69:51)', 'BLA_ac', 'PL_2/3'], 2: ['(61:r:65:45)', '(61:r:65:46)', '(61:r:65:47)', 'SUBv_sp'], 3: ['(61:r:64:48)', '(61:r:64:49)', '(61:r:65:48)', '(61:r:65:49)', '(61:r:65:50)', '(61:r:66:48)', '(61:r:66:49)', '(61:r:66:50)', '(61:r:67:47)', '(61:r:67:48)', '(61:r:67:49)', '…
1	0.52056367762574407	6	0.75	{1: ['(61:r:63:46)', '(61:r:63:47)', '(61:r:64:45)', '(61:r:64:46)', '(61:r:64:47)', '(61:r:64:48)', '(61:r:65:46)', '(61:r:65:47)', '(61:r:66:46)', '(61:r:66:47)', '(61:r:68:51)', '(61:r:69:51)', 'BLA_ac', 'PL_2/3', 'SUBv_sp'], 2: ['(61:r:64:49)', '(61:r:65:48)', '(61:r:65:49)', '(61:r:65:50)', '(61:r:66:48)', '(61:r:66:49)', '(61:r:66:50)', '(61:r:67:47)', '(61:r:67:48)', '(61:r:67:49)', '(61:r…
1	0.52031739054009274	6	0.75	{1: ['(61:r:63:46)', '(61:r:63:47)', '(61:r:64:45)', '(61:r:64:46)', '(61:r:64:47)', '(61:r:64:48)', '(61:r:64:49)', '(61:r:65:45)', '(61:r:65:46)', '(61:r:65:47)', '(61:r:65:48)', '(61:r:65:49)', '(61:r:65:50)', '(61:r:66:46)', '(61:r:66:47)', '(61:r:66:48)', '(61:r:66:49)', '(61:r:66:50)', '(61:r:67:47)', '(61:r:67:48)', '(61:r:67:49)', '(61:r:68:48)', '(61:r:68:51)', '(61:r:69:51)', 'BLA_ac', …
1	0.5500973600296224	5	0.75	{1: ['(61:r:63:46)', '(61:r:63:47)', '(61:r:64:45)', '(61:r:64:46)', '(61:r:64:47)', '(61:r:64:48)', '(61:r:64:49)', '(61:r:65:46)', '(61:r:65:47)', '(61:r:65:48)', '(61:r:65:49)', '(61:r:65:50)', '(61:r:66:46)', '(61:r:66:47)', '(61:r:66:48)', '(61:r:66:49)', '(61:r:66:50)', '(61:r:67:47)', '(61:r:67:48)', '(61:r:67:49)', '(61:r:68:48)', '(61:r:68:51)', '(61:r:69:51)', 'BLA_ac', 'ILA_2/3', 'ORBm…
1	0.52056367762574407	6	0.75	{1: ['(61:r:63:46)', '(61:r:63:47)', '(61:r:64:45)', '(61:r:64:46)', '(61:r:64:47)', '(61:r:64:48)', '(61:r:65:46)', '(61:r:65:47)', '(61:r:66:46)', '(61:r:66:47)', '(61:r:68:51)', '(61:r:69:51)', 'BLA_ac', 'PL_2/3', 'SUBv_sp'], 2: ['(61:r:64:49)', '(61:r:65:48)', '(61:r:65:49)', '(61:r:65:50)', '(61:r:66:48)', '(61:r:66:49)', '(61:r:66:50)', '(61:r:67:47)', '(61:r:67:48)', '(61:r:67:49)', '(61:r…
[truncated: 422 more rows]

## Sheet: Fig4c Comm Str & matrix ARA61
Figure 4c. Characterized community structure ARA 61
Reading Louvain output CSV
done in 0.165000915527s
Converting format of read louvain run arr dict
done in 0.0268669128418s
calculating std_dev_w_alpha_beta...
done in 120.216377974s: 157.655871181
calculating mean_var_z_alpha_beta...
done in 3.35880899429s: (5.0515687503964246	1.0008375866331547)
calculating cons_cmt_str...
done in 26.3635029793s
[truncated: 22 more rows]
[truncated: 36 more columns]

## Sheet: Bar graphs in Main Figs
Figure 4h. Projections from the AMd.dorsal
[truncated: 33 more rows]

[truncated: 3 more sheets: Fig10 Morphology, Bar graphs in Suppl Figs, Suppl Fig7 Morphology ]
